# Supplementary material for: Gene networks in Drosophila melanogaster: integrating experimental data to predict gene function
Source: Genome Biol. 2009 Sep 16;10(9):R97. doi: 10.1186/gb-2009-10-9-r97 (PMC2768986; doi:10.1186/gb-2009-10-9-r97)
Supplement: Additional data file 1 — The matrix contains GO:BP terms by dataset with the P-value reported in each cell. [file gb-2009-10-9-r97-S1.TXT]

GOterm	GOname	De Gregorio et al.	Sandmann et al.	Wertheim et al.	Edwards et al. (Line 1)	Tomancak et al.	De Gregorio et al. (bacteria)	Parisi et al.	Sorensen et al. (heat)	Hild et al.	Qin et al.	Altenhein et al.	Arbeitman et al.	Beckstead et al. (third instar)	Edwards et al. (Line 2)	Chintapalli et al.	Sorensen et al. (no heat)	Hooper et al.	Magalhaes et al.	PPI	Arbeitman et al. (embryo)	GI	Estrada et al.
GO:0009593	detection of chemical stimulus	1	1	1	1	1	1	1	1	1	1	1	1	1	1	1	1	0.905383073692565	1	1	1	1	1
GO:0051663	oocyte nucleus localization during oocyte axis determination	1	1	1	0.746663299310325	1	1	1	1	1	0.0115327443863653	1	1	1	0.201882942689090	0.0367015245446767	1	1	1	1	1	1	1
GO:0000381	regulation of alternative nuclear mRNA splicing, via spliceosome	0.112979400781484	0.0288616354322862	3.03074849031083e-07	2.95598957016881e-31	1.07375663050360e-50	0.000389419172736152	3.47919671310883e-32	0.473351314396252	5.5754912076642e-63	2.94563294942445e-07	0.00281501148757474	0.000682331783724923	8.44830404265559e-31	9.02097291813234e-21	2.84190021080437e-33	0.294680740800389	1.51808173952869e-57	4.53764739589623e-09	7.71455648437337e-31	0.0128960776363499	0.146643754187219	8.33170686382841e-11
GO:0006066	alcohol metabolic process	6.20807125493736e-08	0.0632026119845349	0.0290523072496352	0.829110057412041	0.000200412465225992	5.154431280837e-05	0.00671825211981025	0.71540792291675	1.00079482070598e-12	7.1138952670788e-05	0.185292161958678	0.000223393294008235	0.97800671769022	0.999233769978083	0.459104504223144	0.654269185703006	0.00262255378426142	0.707877367897466	0.141917434487725	2.88982148613038e-05	0.0165309286638438	0.544306609414667
GO:0044264	cellular polysaccharide metabolic process	1	1	1	0.962530054744146	0.256654353930158	1	0.00793009724666324	1	0.362946172345413	0.0266986158132167	0.385259275993884	1	0.830715062500681	0.648428369757611	0.367886994783759	1	0.0355595556136364	0.166779714383616	0.000201275809632281	1	1	1
GO:0007362	terminal region determination	1	1	1	0.00561367082163804	0.34475225325876	1	0.225605937049930	1	0.642480499099935	0.00107043260170417	3.29685404448249e-15	1	1	0.0158511892208383	0.271821587523462	1	0.312721173336016	1	8.71449201099302e-15	1	1.84253015198990e-249	1
GO:0001558	regulation of cell growth	0.3134555740059	1	1	0.0189096264207745	0.00159245412628967	0.204786774654272	0.0368473415385458	0.59907023941396	0.59178196547789	0.0680717902460846	0.00117965162726939	0.379225908974964	0.669234906135166	0.000361549458490734	4.1979703218217e-06	0.380665380600689	0.0210125405138797	0.0670381081971182	1.93748814933808e-166	0.752340082643329	0	0.0051147218333367
GO:0009913	epidermal cell differentiation	0.00138391105089652	0.0379776605452393	1	0.351425611998478	0.0407924946351378	0.131343056847486	0.000142816296649064	0.833420170872936	0.0156073592871215	4.04627159156132e-07	0.0487373464825563	0.815300283670614	8.78356499921512e-05	0.0690630299295714	0.0186929986343422	0.893964669384476	0.249267149062341	0.0155716946622267	6.65174533741723e-41	0.69806646723831	0	0.00123752675506785
GO:0006091	generation of precursor metabolites and energy	1.01319679594156e-208	4.79871273915414e-05	2.93928162975576e-32	0.00173957720802572	1.00815927120684e-17	0	5.97024549007214e-41	4.10564597425795e-188	0	3.47672246406169e-34	4.13986829231164e-45	5.47422112291997e-22	7.78297213950063e-05	0.999330252627137	5.44004802738661e-154	1.53091428066771e-98	2.28223199302356e-05	1.0418712367814e-36	0.821215182464305	5.44425344282398e-12	9.6709555034251e-13	3.07171604179849e-51
GO:0045167	asymmetric protein localization during cell fate commitment	1	1	1	1	0.00543626856446299	1	1	1	1	3.90531815710503e-12	1	1	1	1	0.36561160006032	1	1.67751403866712e-19	1	1.08279033403418e-244	1	6.5128107726498e-22	1
GO:0007286	spermatid development	0.323700912474405	0.588538139474242	0.393753081309348	0.70656749723195	0.508914287151103	0.771855117816947	0.121475021230175	0.890263995090346	0.109925177589053	0.0466767171843767	0.171792910946971	0.283459912742311	0.0137042388752393	0.66663408988735	0.0661071813290192	0.869160716375565	0.127821346125809	0.0229362705810767	3.07933832448214e-16	0.557462212633282	1.08842537933656e-10	0.0984334012275908
GO:0035309	wing and notum subfield formation	1	1	1	1	0.0316193269471438	1	1	1	1	0.000181211362249261	1	1	1	1	1	1	0.906314233188097	1	3.78752701411046e-05	1	3.03321140971913e-232	1
GO:0008360	regulation of cell shape	0.000820248632944706	2.29597338488472e-07	0.983292924442878	0.0157719357243707	0.00217384991997186	0.00540671211393277	3.17477281702991e-08	0.678701549392854	8.38129655088331e-05	0.000256771829427701	2.22876857862047e-13	0.57967206624659	1.39173259255718e-16	0.000240796270997428	1.60830643464061e-05	0.58499625741165	0.00319717826651340	2.01387065607233e-17	1.54097438512264e-23	0.660903861732098	4.27858563223872e-131	0.0284871242780239
GO:0007447	imaginal disc pattern formation	0.00158186124897972	0.00664757404381252	1	0.442988143201296	2.62920770680794e-28	3.96658518954791e-06	0.0268014727111384	0.198351931397521	5.09340830507177e-10	3.38371666199909e-120	6.34966052733575e-10	0.0116375850427675	2.17764933258772e-05	0.140389897468808	0.52983823458005	0.194609055699120	1.79195291807571e-05	5.91396965559363e-06	6.84594391583252e-136	0.14373929973081	0	0.091175859980232
GO:0008544	epidermis development	0.000116082023130935	0.00756098558369988	1	0.121299229778156	0.000579483318704188	0.0440198709068142	0.0068614452317345	0.343541015084667	3.23852234715939e-05	3.51894762878313e-11	0.000104264705553207	0.83852494997912	0.000131266085970069	0.00178531521635072	0.0556138888381585	0.590895680455489	0.026101666873975	0.000214505003509205	3.68663804402647e-49	0.7062003221378	0	0.00163669191216943
GO:0045476	nurse cell apoptosis	1	1	1	1	1	1	0.245512614687116	1	1	1	1	1	1	1	1	1	3.07358254349701e-05	1	1	1	1	1
GO:0009790	embryonic development	0.113493619756938	4.01343524755104e-06	0.581081149905768	2.57332503033883e-07	1	9.36990838767703e-08	1	0.109898606752257	9.01145377417677e-37	1	3.58177447340028e-47	2.10054976158551e-18	1.14795190364104e-10	2.18870271247323e-13	1	0.0535684318388726	1	1.14217538630799e-28	1	0.000432883801906581	1	1.49895569023209e-19
GO:0048598	embryonic morphogenesis	0.0249330084262801	0.00222032732170015	0.68896520398255	0.00101767655568573	1.16559806115544e-27	2.07883349368291e-11	2.89305556515164e-07	0.0413824531338602	2.19991298381974e-14	8.95700445744364e-76	1.82773477768129e-27	8.98025912711971e-11	9.44821230532524e-08	1.93293499306288e-10	0.0481582042127787	0.270471330560882	6.0104901492293e-09	1.61734331905168e-19	3.54958498136611e-98	0.0153125021518115	0	1.01772848090121e-12
GO:0042676	compound eye cone cell fate commitment	1	1	1	1	1	1	0.0203341272520088	1	1	1	2.98499612655753e-13	1	1	1	0.00314494779137775	1	0.811302417277856	1	2.39030676522108e-24	1	0	1
GO:0022403	cell cycle phase	0.610167794747848	0.000496077148512644	0.000379789231501063	8.77088635110388e-37	1.21926003533823e-33	0.184866125028665	6.82431424390326e-56	8.44542975080958e-54	2.12988394012233e-128	4.75721294104851e-10	2.67564213727136e-30	1.86588510818576e-25	3.44438086641887e-07	5.83181840601336e-31	1.22064373799565e-119	2.63121074009497e-25	1.51134589849991e-39	6.48773189276174e-21	4.76206842567833e-77	1.57649154530339e-21	6.11221442332679e-84	1.56791654075661e-06
GO:0007304	chorion-containing eggshell formation	0.391880525657147	0.0191121739017902	1	4.77528024425801e-30	6.58078162400507e-06	0.79887787011425	4.76932144483062e-66	5.09146662187052e-08	1.33210535744334e-10	0.00111762283717402	5.58480706902793e-05	1.09679486082454e-18	0.0746354363727444	8.5176819562129e-27	5.48259140824517e-57	0.0127464018396987	9.20645226726173e-13	0.0340706258463117	1.83745356660520e-157	7.08846969683993e-11	0	0.00113059550757632
GO:0040034	regulation of development, heterochronic	1	1	1	1	0.854455372197521	1	0.773064526005601	1	1	1	1	1	1	1	0.0983391917309436	1	0.563668256914053	1	8.66271636614477e-23	1	1.55094254519531e-28	1
GO:0006904	vesicle docking during exocytosis	0.0416742289588177	0.0100724626121938	1	0.895833085705481	0.661756303120342	0.663680496075306	0.00016359670873802	0.937771742005682	0.86574923611883	0.154318951907880	0.826073187507555	0.814039187152807	0.000185516161160096	0.035224666480632	0.0940944920587712	1	0.358006107262587	0.125874640016152	1.27708593495916e-56	0.789237625756531	0.00950829984065522	1
GO:0046530	photoreceptor cell differentiation	0.000875811975047814	1.19794767189382e-07	0.327698195500581	0.115085507188353	4.39928096474828e-17	0.0565834332630582	0.000176711328072099	0.908431036992581	1.78450956114585e-07	1.67751407278048e-24	3.85105628380407e-28	0.0571399354141927	3.83496444930184e-09	0.00114028191469679	2.65079763532454e-06	0.439642564382593	7.01643646750559e-09	7.71660491038175e-15	2.27972381533060e-165	0.0180945524961105	0	5.28700606090579e-12
GO:0006810	transport	1	2.7522697324342e-10	2.14190838014488e-05	1	1	1	1	0.943232154812053	1	1	1	0.929385307564496	0.000138735572485827	1	1	0.939796926304597	1	1	1	0.94865434718165	8.37746137236821e-34	0.043207126233235
GO:0031047	RNA-mediated gene silencing	0.0453462025294592	0.182373900030481	1	0.00336805585133099	0.0298990699834434	1.85861457346989e-09	0.000656723953133148	0.942746255550007	0.743714362768747	0.0179480104938736	0.0119136552878275	0.0311938857347312	7.32756745227646e-06	0.0454822386367943	0.268943414215588	0.906542791559683	3.06981337040768e-05	0.185481454805474	2.90788455282193e-89	0.149056762636227	0.5990781325601	5.60327869402935e-06
GO:0006402	mRNA catabolic process	1	1	1	0.0687016078127297	0.001405743831245	1	0.00236537563020502	1	0.51634934403543	0.0191596951611152	1	0.000860586953716526	1	0.0647625356470754	0.0124055052616111	0.607907119068049	4.40546671814578e-06	0.0125363388349468	0.599019795780575	0.000261518216627101	1	1
GO:0045448	mitotic cell cycle, embryonic	0.0697609582471119	1	1	1.21761566833613e-08	0.00166794014025115	0.450902351263566	2.02801077790365e-07	0.000190498958529050	0.162815078958896	0.0291153388357855	0.00577610929720276	1.93679360963453e-06	0.47921644301248	9.4633437172978e-05	5.58670906086870e-10	2.80654643046576e-05	2.38008353286585e-15	0.00131993065735207	8.37791751287459e-30	0.00110726998163152	9.50750847573967e-136	0.821836587709597
GO:0007143	female meiosis	0.401888911334481	0.336974039628625	1	2.96331855701973e-15	2.36368784884017e-05	0.819552082692774	3.00173286987285e-14	3.81970833638163e-14	6.86847420547305e-19	0.00121937473454264	9.28995747126991e-12	6.24885337182765e-09	5.2080746923987e-07	4.42390947083341e-12	5.12557011252801e-20	1.59487370155012e-05	0.000431274548973766	3.11186635098355e-14	1.9587556558944e-40	1.22917465632806e-07	2.94808567287038e-19	0.184126771462797
GO:0046843	dorsal appendage formation	0.670696031853838	0.0515240455969406	1	1.34207676911875e-05	0.000265222135240985	0.300041700696833	3.07614754408567e-07	0.0699589963130246	0.902704681185976	0.04631002650105	0.00478243409880596	1	0.00282162926226147	2.54785959927212e-05	0.167629299952632	0.00836697754057386	0.00768499055920387	0.137683934057823	9.61665059271259e-35	1	1.9034403528187e-238	0.221203718067811
GO:0016310	phosphorylation	4.60376566970854e-19	1.00362025385589e-06	1.25949300147430e-39	0.731771282462193	0.98625830010025	7.540825320114e-191	0.000174490924979857	1.51196932290752e-08	4.254500396628e-09	0.381495647914392	0.00114928590696780	0.0114565776628273	0.0421251725984844	0.974939962090465	1.99691393963829e-10	0.00111910232790211	0.0497158380397284	6.39955093488136e-12	8.07045311138137e-10	0.0249133694942704	3.22970532085822e-79	0.000332715707604716
GO:0007442	hindgut morphogenesis	0.668673734827458	0.0308070642477711	1	0.0430053909565715	8.34043214287332e-07	0.000814866049157813	0.405126086914614	0.0228984448683791	4.74313347387846e-23	2.87419747775824e-17	1.54943238033710e-09	0.00808891528007746	0.387051659206928	0.00202107212826171	0.566647162138963	5.43922541174689e-07	2.00796803491549e-07	0.000316751676361311	1.77386178306624e-17	0.238550573693079	4.5765397441845e-172	0.00330023794073124
GO:0030001	metal ion transport	0.223730358418029	0.797521485860636	1	0.784297614832429	0.64663819038582	0.297216293366990	0.00446627421891929	0.751664002486034	0.254372769015732	0.182143468896669	0.836355045816683	0.948519186410441	0.711387907654439	0.949803519254741	0.029784616898137	0.3268645219391	0.602834246661491	0.96618628697243	1.6676460389559e-06	0.983986738541006	7.88184460722143e-24	1
GO:0051028	mRNA transport	0.778238219958882	0.00126145661759986	1	1.29292283975614e-08	6.7475536650757e-10	1	1.53043732358322e-11	0.88150759939391	2.34390464990687e-05	1.38559236135869e-05	0.00158975049929036	1	1	3.19707833613786e-13	2.85924407743472e-11	0.0284678752867934	7.14280039967405e-08	3.13819902368125e-21	8.82423343584265e-33	1	1	0.453784978703313
GO:0048637	skeletal muscle development	0.204256801167111	2.05937706566267e-08	0.92886092248182	0.184826924208347	2.30489586769858e-12	0.0417433356309467	7.39237016737148e-06	0.961306372423862	0.137414800246161	1.34082640395336e-46	9.71722485277592e-17	0.288341477915353	0.00517356190801678	0.275876025464405	0.000678297679213027	0.666602384882191	0.000869803235683453	4.69772289921487e-10	1.73341698406368e-44	0.255603096364322	1.8235878101367e-128	0.0207998213107479
GO:0007051	spindle organization and biogenesis	0.000138875167264233	0.0720753080574743	1	8.13700049001506e-09	3.95256793745657e-11	0.306934650618701	1.67871824329254e-10	3.04476011069577e-13	4.66764289453382e-43	5.39100944428552e-05	4.93599187036369e-41	0.000239167553642431	0.0147749826217644	5.30519518567926e-07	2.12501707498340e-09	1.85475414408544e-11	1.34106375583998e-20	2.61813799784226e-12	9.42691379033744e-09	2.55368450259077e-07	5.5223797306056e-39	3.50952641254918e-05
GO:0030705	cytoskeleton-dependent intracellular transport	4.74536055796835e-06	0.000614931877536244	7.7173238866665e-08	0.451842822924283	0.482932025479717	0.0396839319380927	7.38827798516302e-09	4.32295446726405e-08	0.0796956667227168	0.0580561870624779	0.0453865936103126	0.758867624558408	3.97457914371498e-05	0.0397538946880517	1.54026602299288e-34	0.000319036116931504	0.789735340044103	0.0964944172846787	1.11301494691215e-14	0.719509879446372	9.27991182878015e-107	0.402230208084328
GO:0048547	gut morphogenesis	0.663735789718239	0.0270420382181355	1	0.0751548909607545	3.57423604274878e-09	0.000637631434986712	0.29833655779938	0.0111524784776597	8.5049721288425e-20	2.97289959412186e-29	1.40932061275098e-10	2.03314466956335e-05	0.531399276739846	0.000259521873632119	0.572106127482798	4.08103091006233e-06	9.82298508376847e-08	0.000825302795087964	4.24144796630144e-17	0.108484777523559	2.82561225013242e-163	0.00108576717695434
GO:0045892	negative regulation of transcription, DNA-dependent	0.157780763904529	0.00707659758159592	1	1.21090989032444e-23	2.20738885772621e-16	0.0759535385213781	1.42628576570550e-23	1.62522595687081e-17	1.01347758362034e-101	7.80923823519886e-08	7.27905526215354e-12	3.28488800028714e-27	9.65320854498437e-11	3.23951473881663e-20	1.80316495594001e-20	7.86945032801189e-14	6.08155412850238e-46	2.83386791153575e-13	0	7.72021671425917e-09	1.51577121758698e-181	0.000149205992696239
GO:0009653	anatomical structure morphogenesis	1	1	0.423903448811492	1	1	1	1	1	1	1	1	1	1	1	1	1	1	1	1	1	1	1
GO:0044270	nitrogen compound catabolic process	0.0326356380695293	0.169151530355527	0.036169612854725	0.845464081689304	0.248199089136115	0.000377288998819731	0.00284874627969203	0.00336334960513222	0.0818886770432442	0.499654000306597	0.640730905536109	6.20808753054832e-11	0.891231559163564	0.97696980420204	0.0358735286606241	0.000251559046034521	0.00231023742324669	0.775402844823945	0.596226898232	4.4121926449943e-17	1	1
GO:0046483	heterocycle metabolic process	0.678648838433979	0.618137268919838	0.238386588221762	0.897887606075232	0.376201630810126	0.025440236090358	0.849443189273247	0.0217633981194683	0.207545707095306	0.0221868028413662	5.23727152600686e-08	0.465525689154993	0.83858940369921	0.994392824651455	0.858164759326918	0.382712448401361	0.0244869525621087	0.78482898823675	0.00135286685104624	0.593706693464260	7.48002127330506e-232	0.0921572571694202
GO:0006139	nucleobase, nucleoside, nucleotide and nucleic acid metabolic process	1	1	1.49061986348079e-90	1	1	1	1	1	1	1	1	1	1	1	1	1	1	1	1	1	1	1
GO:0009889	regulation of biosynthetic process	0.192775331982498	0.219026922014860	1	0.00125296806596671	6.33794272288778e-08	0.224918527486655	0.000314835183742973	0.444572983539284	0.590191503331259	2.19340341508640e-11	0.161411065737670	0.0231350119631543	0.216223452293053	7.02896894540761e-06	1.85114042579568e-06	0.35124535390759	0.000321428630107805	0.0203149379463709	4.80128019064109e-69	0.157748550314751	6.4512396931666e-84	4.66912155147413e-05
GO:0002165	instar larval or pupal development	0.0220687343133987	6.90981278337985e-14	0.298226659584246	1	1	0.00397759573000735	1	0.804424507825408	1	1	1	9.99644868619564e-07	3.84403563410837e-09	1	1	0.548625586180614	1	1	1	0.103964815155556	1	8.73382960153379e-17
GO:0016331	morphogenesis of embryonic epithelium	0.000480363360310633	0.0299298913675863	0.831727905494613	0.0492651663164568	8.90948093424857e-27	4.35368694332591e-08	1.92068952908887e-08	0.461631542800051	8.53328796366819e-08	5.20318174596382e-79	1.20218920613428e-18	2.62354747854759e-10	1.420732434054e-09	6.18838595549197e-07	0.000147587599544532	0.485346959709369	3.6752287494164e-09	5.0449568266271e-17	3.02929160908623e-129	0.0133836646061876	0	1.51212772168277e-11
GO:0048806	genitalia development	1	1	1	1	1	1	0.919254602913756	1	1	1	1	1	1	1	1	1	4.71108551436887e-07	1	0.588789435260047	1	0.000765622447668366	1
GO:0006726	eye pigment biosynthetic process	0.595257252844406	0.017701644432295	1	0.90543131456288	0.801928482320361	0.513909288651914	0.282158633505491	0.688403404739226	0.512328789679261	0.831322842790383	7.67025502010484e-07	0.498115197577746	0.758395215933733	0.894487002184682	0.293595962003866	0.764869158600259	0.240548240255401	0.848613172907891	2.83847322469825e-21	0.392911166639069	0	1
GO:0035150	regulation of tube size	0.0959337657329827	0.145691964656336	1	0.991919313237752	1.61039291558802e-34	0.265834041650750	2.60717935104571e-06	1	0.0250521853760875	1.97766766262956e-42	1.19002626450268e-08	3.08735195817162e-05	0.0702746717911687	0.95591748413621	1.94124424712554e-06	1	4.81076077693657e-06	0.221854834544744	0.0273348317910515	0.0136990167159503	0.000106869209961534	1.20145479529293e-22
GO:0048015	phosphoinositide-mediated signaling	1	1	1	1	1	1	1	1	1	1	1	1	1	1	1.8870620595962e-06	1	1	1	1	1	1	1
GO:0048878	chemical homeostasis	0.528290553288723	0.0759794312999572	1	0.771300547556517	0.881977918393452	0.589793627280988	0.200533717304235	0.282354855964238	0.734460895183033	0.319851945864843	0.773593755009498	0.840347786069061	0.367262459339402	0.94622893130962	0.841088812275514	0.00150077842817555	0.074883024063604	0.173179614976734	0.00598055471387057	1	1	1
GO:0007629	flight behavior	1	1	1	1	1	1	0.421869273689391	1	0.475792896357311	1	1	1	1	0.85970753904976	1	1	0.627989677927394	1	7.84778222695396e-24	1	3.53247261184099e-10	1
GO:0007617	mating behavior	0.520089952035986	0.519435860910155	1	0.00235304138187249	0.82377584341028	0.114144804026919	0.500104219222227	0.459831627813621	0.268833200679990	0.333255997905465	0.579939703404385	0.565379014379075	0.902625818274926	0.95712489563024	0.000972943280209125	0.456097095469458	0.654075177796897	0.211802117548582	0.342650679363342	0.900487592162446	8.04684231502125e-30	0.136867423562480
GO:0006023	aminoglycan biosynthetic process	1	1	1	1	1	1	0.6703298049306	1	1	1	1	1	1	1	1	1	0.804305306855741	1	1	1	1	1
GO:0007076	mitotic chromosome condensation	1	1	1	7.69464339210145e-05	1.07585551174428e-09	1	9.36137129502725e-05	8.012941821041e-16	2.87077631262531e-34	0.064685766864153	4.02574214399769e-38	0.31507418956007	1	0.00187595248679974	1.78074379182559e-16	1.30483206693790e-06	1.9238008036615e-07	1	0.000165756112401321	1	1	1
GO:0048546	digestive tract morphogenesis	0.741773932552183	0.00478790848442113	1	0.0397885313356838	5.35888674204123e-11	0.000261166960568396	0.276666280531311	0.0323927480400734	8.29613755415468e-31	8.6071611272329e-28	2.88453603840217e-09	2.04496361942178e-05	0.393977661782694	9.9582767138935e-05	0.658623105767361	2.65511350962612e-05	7.83076593093346e-09	1.77148886610887e-05	4.49655061526314e-15	0.103342741460391	7.57716247496918e-163	0.000264759877347639
GO:0019098	reproductive behavior	0.601268916535185	0.357978127912843	1	0.000797448009639636	0.88473866558451	0.22265476247978	0.633347663210693	0.369120258914758	0.367857678162734	0.443694127167359	0.783915848761559	0.669614381099315	0.931240343187446	0.92033184102584	0.00278648524478388	0.583909660288478	0.720290214983657	0.272307449774574	0.379568472647774	0.922307607175966	1.38559408689952e-23	0.137263020926362
GO:0008283	cell proliferation	0.162145866603523	7.88425750291415e-07	0.211096541006453	1.38394959268454e-06	1.59372887524413e-12	0.0303585702819566	1.14487274062654e-11	0.0014280921529869	3.59699850395947e-10	4.66687493393661e-06	5.46385759305437e-18	4.80290106892507e-09	0.0142563470500076	3.39200057657097e-11	9.14378557032932e-05	0.0142435712108119	8.3243128983333e-14	7.28894220302267e-17	5.32930153749046e-57	0.0033780304758457	6.81981594656707e-186	4.80753681907773e-10
GO:0002376	immune system process	1.18349158389209e-13	0.00450076288979435	0.584795533544913	0.756323333671977	0.000207439510714889	4.78435912512127e-87	0.056394480441261	0.93171943684478	0.0827582023431015	2.94365258157138e-05	0.20991994260059	7.04147878284445e-05	0.451634886693998	0.75449985863538	0.0240935416490155	0.976549591308288	0.000111564497554536	0.000670802079875539	9.4183099037034e-52	0.0325671180475413	1.78169542527228e-241	0.248550006051122
GO:0009312	oligosaccharide biosynthetic process	1	1	1	1	1	1	1	1	1	1	1	1	1	1	0.607377726621582	1	0.432242505329252	1	1	1	1	1
GO:0015849	organic acid transport	1	1	1	1	1	1	0.197095500437389	1	1	1	1	1	1	1	1	1	1	1	1	1	1	1
GO:0048102	autophagic cell death	0.187449621695434	0.0988703805920893	0.467076415405393	0.57089738222514	0.00800521705168688	0.119256479813414	0.098379360228812	0.951710308703549	0.48267197094004	0.244348655669909	0.0175554196231347	0.0455540178949842	0.000143087157560559	0.289665114456597	0.464939052278406	0.925849868508681	0.46850546779513	0.0396626709347913	0.0195345813779052	0.793387275785599	6.60875257604292e-24	0.0789947554417556
GO:0006974	response to DNA damage stimulus	0.104190786654382	5.24237775339726e-32	1	7.33486250166485e-30	2.97015753308978e-36	0.370573993021491	2.47973402337685e-49	6.09505831155486e-40	1.56327206497087e-46	4.9631520207674e-08	6.01010685593182e-09	5.44004961667723e-05	0.161905194980171	3.87434932601532e-21	2.78593162353961e-40	9.91720185877748e-40	1.15952522059589e-35	0.0367490097823629	9.56746996993938e-20	0.000125573313699706	4.51616378785611e-161	0.554618090949568
GO:0007277	pole cell development	1	1	1	0.000337505013841907	0.144123614170319	1	2.13699305195611e-09	0.0243368803983664	1	0.143128939469679	0.603592275281903	1	1	0.00189887517512028	0.0252710044123621	0.000765780238735097	0.223073799134906	1	7.61772130969449e-36	1	5.27940444216999e-13	1
GO:0030725	ring canal formation	1	1	1	1	1	1	1	1	0.214743216031233	1	1	0.839009376409878	1	1	1	1	0.105742226700552	1	3.3731627504271e-06	1	1	1
GO:0048515	spermatid differentiation	0.308432760099027	0.657143173393513	0.566136889469973	0.664425532309437	0.555187092670919	0.733233890520203	0.125543705774488	0.91323805000952	0.150572875755498	0.0699140300302613	0.234197459629854	0.118907672505403	0.00283876875854466	0.608860082966224	0.0737828400274666	0.865683569263646	0.160502651407774	0.0125959227101719	1.10613110612330e-22	0.388310247998923	2.13832123755980e-14	0.218181609479735
GO:0016476	shape changes of embryonic cells	1	1	1	0.0485088342750762	0.510236048964378	1	0.012890002254765	1	0.453594967705252	0.75449680464954	2.05041632922646e-05	1	1	0.00397513644057289	1.36094289076140e-05	1	0.0191498983659937	0.000253751597577846	1.69056713104384e-20	1	2.40358816487509e-145	1
GO:0035222	wing disc pattern formation	1	0.0104390587104860	1	0.515806612472506	1.74570046645612e-22	1	0.00534148819240652	1	4.25433878313601e-19	1.13448359611285e-72	1.13759087262584e-09	0.00786199768131894	0.0979669656653574	0.100791769178758	0.962711629665575	1	1.44324593076419e-07	0.00308452054557643	2.14637395165483e-106	0.173752939256705	0	0.083109289215317
GO:0017038	protein import	0.249228005916126	1.96574504363479e-05	1	0.000171492570697864	0.0258823897312303	0.150283284796812	1.64572903281654e-07	0.360528792901732	0.000270243229571597	0.062479898534939	6.93854856106971e-09	0.000435932282625579	0.000104393266283473	6.16894066028954e-05	0.000224056737051304	0.300992200297506	6.16500919369951e-15	0.000159551543433979	7.15602023857096e-33	0.00462309441078396	1.12620883114599e-80	1.83376813101639e-09
GO:0008258	head involution	0.109770927573284	0.274116949809035	1	0.231568131366245	2.59642161734375e-11	0.00181171142745006	0.0939092076389248	0.0859739899340766	0.0253587537388205	5.47956901968541e-14	0.063510617863889	2.35229258454306e-06	0.00289500833885990	0.00120212527339916	0.590038689995935	0.180857743054545	0.0501978277300856	0.0019110457049537	0.0092436552199355	0.0850052367329841	8.57986981669249e-53	2.72510395817385e-05
GO:0048869	cellular developmental process	1	1	0.0598808204628081	1	1	1	1	1	1	1	1	1	1	1	1	1	1	1	1	1	1	1
GO:0007131	meiotic recombination	1	1	1	1	0.00113868722116985	1	8.10829914931064e-08	1	1	1.73232307001886e-07	0.647910439964412	1	1	1	2.39477184744911e-21	1	8.63218332054869e-07	1	3.08400743247788e-12	1	1.22392301689279e-305	1
GO:0006796	phosphate metabolic process	4.70232671033637e-14	4.67174864250085e-09	3.13184762782306e-22	1	0.99699073981052	3.38617726177614e-85	1	1.95015387332532e-06	7.02272100298588e-05	1	1	0.0663728739696689	0.0271397216918074	1	1	0.00140413901685266	1	1.90524042281947e-17	1	0.0217485981863359	3.9331106682213e-94	0.00168573589185134
GO:0006122	mitochondrial electron transport, ubiquinol to cytochrome c	1.70830574896959e-13	1	1	0.358896625821553	1	1.12261254974391e-81	1	1	1	1	1	1	1	0.55086472834236	5.44388083655535e-19	1	1	1	0.581955143050996	1	1	1
GO:0006612	protein targeting to membrane	2.85519414195472e-24	1	1.28177095121164e-20	0.232127763475864	1.39064434842104e-07	3.71243605216912e-20	0.0273104600479029	0.642119787135772	1.14984472127285e-28	3.97505744656856e-05	9.21496297329652e-28	1	5.70155676324488e-22	1.71920779328248e-05	1.09409969751965e-25	0.8406155904601	0.457709334085558	0.0538646558628105	0.581955143050996	1	1	0.0237923168628698
GO:0007165	signal transduction	0.0743525064947749	0.000439588391984271	0.870197806189948	1	1	0.00636395838372777	1	0.487309524800662	1	1	1	9.10661525973615e-05	1.85769864345630e-12	1	1	0.169527469543815	1	1	1	0.0473312542863397	1	1.90349458561819e-18
GO:0048558	embryonic gut morphogenesis	1	0.00606569829152368	1	0.0178650952766501	0.0722279369015847	1	0.546593933369085	0.00230122309152661	3.77738593335148e-14	5.80252015286363e-05	0.0461337471747959	1	1	0.00839329712668252	0.648023835003685	0.00198171828611987	2.89883173623740e-07	0.556581383955021	9.93925970578564e-05	1	7.54751545093211e-28	0.546891453720701
GO:0006520	amino acid metabolic process	0.106419301243353	0.0380008718838300	2.60188836478706e-14	0.0454698849597297	6.09600373219358e-11	2.50032425015152e-05	1.80349806090126e-10	0.106348446834443	0.0261186652176303	1.43516052212105e-41	0.00205267163353399	0.00141345861089669	0.821998495333683	0.341662085688035	0.169458248837169	0.904827758134236	0.00165661976284526	0.377410068803782	0.844470826359422	0.0226537891489666	1.10613439622145e-06	0.214779495101598
GO:0000184	mRNA catabolic process, nonsense-mediated decay	1	1	1	0.0569405356630989	0.000330953345626362	1	0.00025645563359149	1	0.481857719554414	0.0284765995713962	1	0.00476003014887829	1	0.0727711089849918	0.0623103664021426	1	7.23565671020695e-06	1	1	0.00396938481097993	1	1
GO:0043543	protein amino acid acylation	1	1	1	2.60748259776269e-07	5.30021435148519e-05	1	7.40132286064718e-10	1	1	0.048428899178495	9.8252770695691e-06	1	1	2.65557437781085e-06	6.44321140152696e-06	0.121920026218396	0.00361074661760793	0.278804783151830	1.51335371277262e-15	1	1	1
GO:0048858	cell projection morphogenesis	0.0100602258182720	1.22615810541425e-08	0.182795186599419	4.10503049051821e-05	1.30422255566266e-31	0.0334293160321316	0.00174524080473219	0.084447065450446	8.41319730177644e-44	6.66391789828458e-130	3.97417142840833e-26	0.000295972019967279	7.58228178671734e-15	7.14386198957413e-08	9.15172113434917e-07	0.134596340002403	2.76329075408938e-18	3.46164527379675e-33	6.5308447362534e-70	0.378988148285759	2.54044072601558e-216	4.09577694381821e-13
GO:0007156	homophilic cell adhesion	1	0.00161245305767399	1	0.880122329232857	1.36240570411438e-28	1	0.465123066721911	1	5.38572178378595e-25	3.4812989971389e-45	3.52295921584258e-15	0.048399221006809	1	0.881942047359384	1.21815488282132e-05	1	0.0258870077555448	0.209112670034168	0.617283952572156	0.688095155608765	1.83876031351018e-92	0.000143680774854159
GO:0045944	positive regulation of transcription from RNA polymerase II promoter	0.7800660386918	1	1	0.225244754468398	0.0247096343824199	1	0.433366611254664	0.002755576866423	3.92471119903545e-14	0.0858606482995983	0.444384901089672	1	1	0.245995780827456	0.147787349129195	1	0.043929783161786	0.0450842923915687	1.34995424994941e-65	1	2.36395978650847e-37	1
GO:0033036	macromolecule localization	0.0249551373257117	0.000614299678617454	2.55456867975178e-40	1.50887118087205e-13	0.0270279267353132	0.00310127827303455	1.6628498715563e-15	0.801523036803836	3.24146928933227e-05	0.0369307831537205	2.54531611541643e-18	3.14871464427176e-07	4.71617471365167e-10	3.29518120320649e-17	9.23397037973437e-08	0.530405501575416	1.1493143232935e-10	6.7714091418183e-11	8.30245064739376e-36	0.00154843411299815	6.63127672736676e-52	0.0224827074838995
GO:0008595	determination of anterior/posterior axis, embryo	0.529123037055256	0.234362212836967	1	6.98235697820632e-05	0.0228771882209726	1	0.133076512836758	0.265483655349609	1.20591357724661e-05	6.2676227380813e-10	9.72477111604937e-14	0.00368336798407248	0.131511757494276	6.18085234058251e-05	0.0158222639458645	0.000111569249177914	0.0206694856132297	0.00438247775241392	1.16364313279389e-117	0.0710111280307858	0	0.129481007021007
GO:0051726	regulation of cell cycle	0.274667148162691	2.03575879317139e-07	1	6.70385010621319e-25	5.26387575771017e-23	0.416142909124	3.24024288176940e-38	1.70084524953619e-33	4.80783834187026e-36	3.37715782661344e-05	2.09228398169217e-29	7.64723850700852e-35	0.0082520207988718	4.30798841483853e-26	1.59615360820015e-41	2.48634734676510e-16	4.61512138753794e-31	1.25898860624825e-18	1.08472678726756e-213	1.84745652353409e-20	1.01104401246030e-273	0.000341894091609834
GO:0006629	lipid metabolic process	0.00022635501663535	0.873922553145357	6.92269992827885e-11	0.997029115164223	8.47296875014485e-09	0.000217684683203800	0.105591081821474	0.899061071481875	0.626172817414019	1.67215122746828e-06	0.559831788310003	0.804821135740816	0.950953946046058	0.999016513730086	0.489892166872811	0.91914347749128	0.318225819768269	0.231001034257902	0.765888567222111	0.89014629311616	1.64427801425044e-13	0.802821209994306
GO:0045926	negative regulation of growth	1	1	1	0.376630542376557	0.0122239338624730	1	0.490707373850319	0.446392232645961	0.456406892781602	0.17983528465528	0.502205281449249	0.0262432789771964	1	0.0805501829502897	0.506319122030221	1	0.0918804713029632	0.087099134226501	4.10402969327709e-94	0.180362909625786	8.42373608068865e-94	1.4131453195899e-07
GO:0035160	maintenance of epithelial integrity, open tracheal system	1	1	1	0.950292198542655	2.74868839039616e-10	1	1	1	1	2.62391917367403e-22	1	1	1	1	0.55370668429981	1	0.632978271283114	0.161754224955719	0.595272160287927	1	1.06888838126745e-294	1
GO:0048645	organ formation	0.259402549936872	6.58217506997532e-07	1	0.884651767000039	5.570053710432e-66	1	0.0339135931339009	0.728683519249358	1.34902875575238e-30	4.47883973058524e-71	8.0758106577156e-56	1.93488003808764e-10	0.00337438129645409	0.264654325516210	0.159179285242609	1	0.000326652231007067	6.44122608334818e-05	7.32257867997093e-85	0.0059458094110702	0	0.00500165367174687
GO:0051321	meiotic cell cycle	0.736290761222545	0.0573747179532009	0.000774346407836977	3.20626692414808e-07	1.09033286874493e-10	0.47908015752535	3.83368432844358e-14	7.15185744221937e-21	6.67714033313818e-09	0.0291768751679232	4.20643807089511e-12	9.18218736947066e-07	8.5732125512712e-06	7.17215955076327e-07	2.85134656242768e-33	1.62064058729094e-06	1.81889269454457e-12	3.39852793198288e-12	4.52632456763566e-18	7.92355997096923e-07	2.18035757576973e-45	0.0237880857168152
GO:0007623	circadian rhythm	0.880087182005103	0.798858785302717	1	0.91659470068723	0.211663568966166	0.801940268100462	0.283374689343907	0.142762008583505	0.511447505060634	0.0148948778157418	0.401083743862807	0.52000522696057	0.725405921512349	0.902814846596355	0.000448601704087605	0.469765369915146	0.069442770507543	0.0663380737063836	3.76401730159828e-162	0.75449340138658	6.36661029342335e-28	1
GO:0001709	cell fate determination	0.15863690508919	9.64660558339576e-10	1	1.07169643049727e-05	7.50926504121748e-30	9.7827979402348e-07	7.44252640361821e-05	1.3897879000621e-06	1.69414461133612e-31	7.18038465453289e-114	4.78952305426904e-45	8.61694912549856e-16	0.000654224163989497	4.59940025795723e-09	0.0257243525581165	0.00109072947888239	9.76548557004795e-19	1.48150461008462e-28	2.23069789911190e-135	0.0267966106813773	0	1.57794918596362e-06
GO:0048619	embryonic hindgut morphogenesis	1	0.00486117039474409	1	0.0129699242659271	0.0800214681575157	1	0.527906410691393	0.00224171072825211	3.61386209268289e-14	0.000134136294817344	0.0483591118695276	1	1	0.00513925142540951	0.621518468831015	0.00163107117420798	3.27190586447473e-06	0.576688282432762	0.000235907187293555	1	7.12440142288884e-33	0.57781347175615
GO:0030716	oocyte fate determination	0.658286637786285	1	1	0.114355318739052	0.0117299720247452	0.826265696662048	1.24644780756059e-08	0.0195936589848989	0.55470275359068	0.00122296735650425	0.573562787830447	0.185282094356546	1	0.000773331233372758	1.27975882879505e-06	0.114046757739557	0.0323626049352484	0.00195250704945717	2.43876410529796e-133	0.240016710440895	4.83662198035872e-78	1
GO:0006952	defense response	4.87267635813863e-17	0.569882467097704	0.423435468628373	0.999043591469742	0.443871483094692	6.02253441758355e-154	0.0167579114348662	0.46391287922404	0.238920742711490	0.000817678051532017	0.561614554686275	0.708175153285738	0.566548445888243	0.999839993119982	0.00417342514751573	0.775621626941567	0.6003979557248	0.123400930862365	1.81970061917590e-36	0.846481676924187	3.50849398461998e-67	0.00940553425443326
GO:0035017	cuticle pattern formation	1	1	1	0.678948466855883	7.41745996816061e-05	1	0.290309018315922	1	0.00124505095544681	6.24449628472855e-06	1	1	1	0.0702392596418153	0.0486236789192059	1	0.508304921594820	0.0685302525117387	0.571914002513238	1	5.12476306758795e-73	0.131125854412424
GO:0016571	histone methylation	1	1	1	1.42292824198393e-09	0.00568146496855125	1	8.64237264923618e-12	0.0209742261633274	1	2.80213603402474e-05	4.15098100831416e-15	1	1	9.34340427542436e-09	3.30562993763112e-24	0.568054985882675	4.33842827712767e-09	0.00558187611719892	1.32110089559134e-237	1	1	1
GO:0035225	determination of genital disc primordium	1	1	1	1	1	1	1	1	1	1.73495350043809e-28	1	1	1	1	1	1	1	1	2.01678298454335e-77	1	5.20321877955303e-226	1
GO:0042773	ATP synthesis coupled electron transport	5.08769722846842e-271	3.05357481995832e-08	1.29835011399521e-101	1.65320227153325e-07	9.2703132083526e-09	0	1.40404231101867e-59	7.30260562371031e-304	0	1.07574810845183e-82	1.72415430248256e-108	1.68443395187900e-21	7.34328063553362e-16	0.961574367320799	9.42302448258437e-293	1.88258132976757e-132	0.00820697435391218	2.11131125138894e-86	0.819694025576159	2.70094291524117e-06	1	1.16705010423675e-88
GO:0043065	positive regulation of apoptosis	0.545423566401296	0.113646429791376	1	0.262437128114709	0.00150819876993534	0.0101908369421836	0.128655267350374	0.725602911033645	0.206490840022626	0.00408036319088042	1.37993508701448e-05	7.61179828534477e-09	0.536768466435245	0.0239604713641605	0.785427218478689	0.228242913467683	0.000100190374100964	0.0543759887052251	1.50649204670610e-18	6.4821447742888e-08	0	0.51373366176365
GO:0003001	generation of a signal involved in cell-cell signaling	0.0125290738112271	0.0130399061402463	3.24967491310551e-07	0.77184928738669	0.803906404780517	0.623550587382772	0.000207054621530179	0.46722536205403	0.690881450171143	0.16894270674621	5.68371203840214e-05	0.737602502273097	3.83951617275417e-20	0.215536376958812	5.97849294862116e-17	0.542842315893039	0.481725542243723	5.80549634326236e-07	2.31086871967050e-70	0.90420580651309	3.96379422903467e-28	0.0991279222216845
GO:0006277	DNA amplification	1	1	1	8.33297284510052e-11	2.20458042109116e-13	1	4.70383861395147e-20	7.85141478379324e-17	4.81207281629815e-62	0.0436645334166187	1.78780632520613e-07	3.90488723805173e-24	1	1.11442565570606e-10	6.2320098067979e-34	4.47558096907528e-07	9.075611910284e-22	0.000346258779883587	0	4.0219910156532e-19	1	1.61871154270204e-05
GO:0007218	neuropeptide signaling pathway	0.581807109460769	1	1	7.95314820138461e-05	1	0.455042850281757	0.00646273214248094	1	0.904135878545236	1	0.789461787886178	1	1	0.0152366178383805	5.42592903786283e-66	1	3.32853395654831e-10	1	0.594274172302371	1	1	1
GO:0045087	innate immune response	3.12210675295653e-14	0.00100228802260549	0.164632334480046	0.982255868726597	0.501838525334065	3.89861455049087e-45	2.26732069587352e-05	0.780730086096188	0.681233910393424	0.75748764283747	0.393892404190541	0.633925252809301	0.763123375193781	0.98289590741171	0.00871261703360842	0.90189284359278	0.12722016859857	0.000965630319917296	1.0681287661538e-40	0.816972433501599	1.65298330613138e-42	1
GO:0009612	response to mechanical stimulus	1	1	1	1	1	1	1	1	0.0235639891601897	1	0.850526754466143	1	1	1	1	1	0.0576914574701284	1	1	1	1.20484052462965e-31	1
GO:0030154	cell differentiation	1	1	0.0468855457708803	1	1	1	1	1	1	1	1	1	1	1	1	1	1	1	1	1	1	1
GO:0000398	nuclear mRNA splicing, via spliceosome	0.601221309868429	6.28440906622125e-06	2.96086153220381e-50	1.27584402374554e-56	1.21128326666570e-83	3.1288754429775e-05	3.42809328410947e-68	0.377034541001861	5.39219990680326e-268	1.35105028638397e-13	1.79636499088258e-11	1.02757188699459e-17	6.21508757592363e-64	2.4439606833866e-45	9.69044367407315e-77	0.398990266302004	1.47251169809879e-111	8.75443150441135e-17	1.42925028724628e-109	1.29101375240422e-08	1.23738339314717e-28	1.23844027602442e-17
GO:0006090	pyruvate metabolic process	3.38094182870588e-06	1	1	0.93824085471337	1.03420011526982e-10	3.96612344233916e-05	0.66674798080486	0.424524545614294	5.50537501869115e-28	4.52967286095129e-07	0.0950443620462342	1	1	0.741473241496378	0.0620961887523676	0.454412160899238	0.000120266419635643	0.69489847970655	2.81027836577044e-05	1	1	1
GO:0043066	negative regulation of apoptosis	0.0300563291728347	0.0387529183279245	1	0.0349944719921553	0.181878226306036	0.148938864584423	0.0136120608303283	0.762767819868004	6.59323340895585e-05	0.000529895849844609	0.437438022035643	0.127019378771324	0.000152064336618706	0.115332267546274	0.398912659292245	0.472135574387977	0.00275549220478062	0.377397149853492	1.76123442414652e-18	0.494673482093323	3.85017168282631e-87	0.575755871998377
GO:0005976	polysaccharide metabolic process	1	1	1	0.961141548518028	0.230871151301129	1	0.0177200238106397	1	0.385878165227027	0.0263690008827322	0.387231232839619	1	0.837347400908733	0.618467191190271	0.333040507171808	1	0.0317831044247349	0.171880335017577	4.39758429606886e-05	1	1	1
GO:0018993	somatic sex determination	1	1	1	0.169461464092500	9.76336204777612e-05	1	0.276613531622913	1	1	1.44702544375515e-06	0.341667237560128	1	1	0.132165277992473	7.96195337975151e-15	1	2.60163501814463e-13	1	9.07269631634427e-276	1	0	1
GO:0007307	eggshell chorion gene amplification	1	1	1	5.12349762455426e-09	4.77205019097703e-14	1	3.99577115770921e-19	4.31918245573255e-13	4.52372597016754e-105	0.00354000090119044	1.30118146302456e-07	3.66380961262919e-23	1	7.26974380902078e-09	4.52730282406447e-26	2.76231371430316e-06	1.96724419386249e-29	0.00037262951977521	0	1	1	1.01269858786133e-05
GO:0051235	maintenance of localization	0.827718086415509	0.183454082878864	1	0.87562955842834	0.0106943015099813	0.225277762503223	0.124752028169667	0.880359841514425	0.377222471392757	0.00564137048968383	0.000669781327217393	1	0.607654602512411	0.737184126943581	0.558263345769032	0.556167996141321	0.136208861483054	0.0727487409304239	0.660466413168703	1	1.19391936502136e-19	1
GO:0035172	hemocyte proliferation	1	1	1	3.06446739895072e-05	0.159217852139947	1	1	1	1	0.287986492824061	1	1	1	0.000421485082965372	0.115575877065946	1	0.00188524417105227	1	1.08504089317810e-42	1	1.34443457627609e-127	1
GO:0006367	transcription initiation from RNA polymerase II promoter	0.922340095774826	7.30065811988604e-07	1	7.61191185486639e-18	4.47114728045739e-34	0.47205508675886	9.48458835331884e-28	6.02562854051647e-05	1.55538045745506e-54	3.34026026036319e-10	3.56918914544275e-13	6.36776343461581e-09	2.56965826173241e-13	8.54739600630325e-24	1.00365269249586e-26	0.000187312483949227	6.8344147331121e-36	0.00174444775339884	0	1.20698363343715e-12	2.19568671811291e-06	0.00547805906333588
GO:0046467	membrane lipid biosynthetic process	0.135842829345921	1	1	0.388711065919793	0.00176228475545181	0.197063320227344	0.162563946175198	0.675044691625254	0.748149767494638	0.219753695403942	0.128714363382992	0.966766949763308	0.275718470883659	0.357940062423044	0.82048114608468	0.575820190595182	0.903049841342455	0.867991099284772	0.602438302332488	0.754331830829509	1	1
GO:0042745	circadian sleep/wake cycle	1	1	1	1	1	1	1	1	1	1	1	1	1	1	0.0294970492300382	1	0.645668121948172	1	1	1	1	1
GO:0045595	regulation of cell differentiation	0.295790082335515	6.72705196544676e-11	1	0.00358360997621671	1.92804194295429e-16	9.19588681573555e-07	5.48814814029352e-06	0.721549263506732	1.02482296084105e-11	9.91375076591087e-43	1.97149259534574e-16	1.05585701705482e-06	0.119223235311453	0.000925275170771284	0.0357471015232706	0.0355008449245087	0.000165033616481441	7.03177598878492e-13	2.52722579473386e-101	0.066023317900362	0	0.000284146626567554
GO:0009064	glutamine family amino acid metabolic process	0.00737573597866261	1	1	0.867982308021866	7.5874114841227e-07	0.0471410075099255	0.150533490373009	0.155941940667827	2.03434638882364e-06	3.50126058450735e-05	0.340782796167453	0.000449778402552031	0.855222533815726	0.913046243311719	0.452524748529055	1	2.13082273993431e-05	0.526167801339723	0.619806687491391	0.00108122572981739	1	1
GO:0051261	protein depolymerization	6.69031207218858e-05	1	1	0.221418926085769	0.327813235068563	0.830387320216699	0.131862979705070	0.829216860196063	0.822269309861353	0.814490017251201	2.32318417581345e-07	0.668705065512474	0.000277529853981021	0.130832517986551	0.0675746174432972	0.448016781249162	0.527177024577722	0.000324874216839863	3.97090084922918e-10	1	1	0.260423838733523
GO:0050803	regulation of synapse structure and activity	0.409556008249224	1	1	0.710657963735376	0.532031246361536	0.807456801940166	0.342093930558235	1	0.461974828976016	0.0114199112564444	0.00063961459682653	0.699970244632291	1	0.536017736098092	0.0296687487079005	1	0.631850581113153	0.00102092796408736	3.06091962572362e-17	1	9.73035248898374e-96	1
GO:0042067	establishment of ommatidial polarity	0.00115973114407625	7.36148123574855e-08	1	0.204720393940317	6.25673139098255e-27	0.141065945420357	0.000684175963984672	0.563691278690279	8.02379100555015e-13	3.28262852497181e-24	7.15766272548835e-69	0.0492003009529682	0.0182204832739027	0.00242258241543231	0.308878653623478	0.367720390419773	0.00207119281588553	3.49217854660132e-11	1.57438013234438e-87	0.132828014871479	0	1.12889567847815e-17
GO:0006470	protein amino acid dephosphorylation	0.387546027759109	0.0232667596212095	1	0.0461978906670762	0.860470706865292	0.91714730551116	0.000283519706111621	0.166668714351789	0.307087676251003	0.00520370730953386	0.000653733490700629	0.638304617085261	0.00113932808404106	0.0853098393858604	0.000319022740243454	0.00875251085104417	0.0688399975087157	2.83010823436123e-11	1.79091034566463e-19	0.198122711775243	1.94736463539291e-50	0.0265022558153402
GO:0008063	Toll signaling pathway	1.05048815423332e-09	0.0382671946261559	1	0.149194979758505	0.395001236121583	1.21054127644518e-41	0.00134678720875294	0.8034091259647	0.508909912736102	8.05849470353818e-06	0.149039452226487	0.0812016566967746	0.204327732535762	0.547013409423947	0.0477243094260903	0.600826373827946	0.637588097685095	3.68956209801623e-05	0	0.0856601106563546	1.05199721734321e-278	1
GO:0006637	acyl-CoA metabolic process	1	1	7.7323029564996e-08	1	1	1	6.09912573348442e-05	1	1	1	1	1	1	1	1	1	8.3492607144733e-11	0.164801189247673	1	1	1	1
GO:0044249	cellular biosynthetic process	0.418473530663492	0.205555386048414	0.00255273313578043	0.50690830796775	0.000107894052828816	0.198741380104797	0.00700238828605707	0.908411394118728	0.427747965167772	4.57642096537174e-10	0.00243582628978571	0.302867226084810	0.985227613199372	0.857109296682574	0.96493348412441	0.966279664545524	0.259895094034903	0.0271294069904957	1.77625641133051e-10	0.849694561661897	4.35282810771556e-53	0.306582010650951
GO:0043085	positive regulation of enzyme activity	0.844960443139491	1	1	0.299104934426062	0.371488533130274	0.575891393653109	0.136364356601817	0.0643354815024373	0.0657809821336128	0.0155727571993579	0.374965776568253	0.203426686593364	1	0.186376908125706	0.237734339778718	1	0.611726236948309	0.00072423088351044	0.666060614500478	0.725796272094924	1.01085822350728e-10	0.54776710759737
GO:0018193	peptidyl-amino acid modification	0.825563828093101	0.506975825162054	1	0.0109176004167601	0.360465076488595	0.802314041471044	0.000748912730738767	0.654350193089821	0.461610214984544	0.843464500898623	0.104928403471619	1	1	0.0205623030769539	0.0274841129352077	0.656488365346931	1.26889044452248e-06	0.432378744552828	0.648920199377171	1	1	1
GO:0007034	vacuolar transport	1	1	1	0.068964015419446	0.692185073711942	1	0.0644785973416923	1	0.599078370846451	0.164370057484678	0.00135835615088151	1	1	0.0143218162552578	0.0217412636296495	1	0.78554833221041	1	4.39758429606886e-05	1	1	1
GO:0006366	transcription from RNA polymerase II promoter	0.885715591389825	2.77546779241691e-05	5.24349612233681e-09	9.77215396452665e-22	1.83866156412145e-44	0.394179410541688	5.23155921528005e-22	9.83973722055337e-06	7.82061605556858e-114	4.10324544724193e-14	1.11507362369373e-19	1.78213053710916e-16	3.64630125797761e-18	3.36815392076758e-24	1.11032983837316e-13	1.38928105997014e-06	1.49759591991387e-44	9.62084606403333e-11	0	1.68012986560092e-07	1.54991357147001e-125	0.0240066551537058
GO:0019752	carboxylic acid metabolic process	7.5225478195791e-06	0.134352187100928	5.41556552776213e-11	0.927793495100368	1.23715887913352e-29	1.31972041198122e-17	6.4621233852307e-08	0.337793190799385	9.8505310154259e-09	1.21351510008352e-60	0.0112123091326947	1.20859275430232e-06	0.939043973641945	0.992650122187471	0.302717215387871	0.957958907034816	1.98290204125004e-10	0.332367029413311	0.770995616039525	0.0323503106067639	0.000257665298500259	0.0133971848059569
GO:0035286	leg segmentation	1	1	1	1	7.37739807836766e-13	1	0.366197108371732	1	0.00779649539641278	4.31642088368250e-21	1.68493998482551e-06	1	1	1	0.436924558462743	1	0.228611811417477	1	2.10971416627176e-54	1	0	1
GO:0031327	negative regulation of cellular biosynthetic process	0.41673520995932	1	1	6.16104060236672e-09	2.20128993699119e-05	1	0.000154923876833055	0.0194449012337676	0.220032360127038	2.54578812012016e-09	0.272550566699996	0.0166243975426249	0.166128457931323	2.25935024927193e-08	7.03942107388699e-08	0.199713127760774	0.000139796531462162	0.00291351289692811	6.06129419032692e-80	0.112139203128072	9.35617829133125e-48	0.00302613558144344
GO:0042446	hormone biosynthetic process	1	1	1	1	1	1	0.86043660471252	1	1	1	0.286784613766772	1	1	1	1	1	0.845091001839219	1	1	1	1	1
GO:0022613	ribonucleoprotein complex biogenesis and assembly	0.000322195285696619	0.000196179542453128	3.03662050911344e-84	2.78074984148354e-35	1.62065033191724e-15	1.04021832643938e-14	2.95723385939383e-48	0.0143243362847261	0	0.0643411785180278	1.04706317204277e-20	7.12435457137795e-12	6.96325700268158e-43	1.14864332911835e-32	3.15917350842921e-34	0.789856337924041	4.08370819051508e-32	2.71556292972644e-07	5.02424631958058e-10	0.0280764858644271	0.0810207740712503	2.02926598645936e-05
GO:0006518	peptide metabolic process	4.14972068130471e-08	0.00035507038999179	1	0.910298171774646	0.495344150824673	9.61663180206594e-09	0.0978341623158279	0.628261074074099	0.457232469874325	0.519828760684325	0.000167510344465521	0.527760768652263	0.45526381429509	0.91520166809015	0.276817126399544	0.730361365341341	0.455244199506303	0.00210715187941091	2.84238918229003e-131	0.809977678669875	4.07186018939424e-40	1
GO:0006118	electron transport	2.10970876625712e-204	0.00030389844698734	3.96495031373545e-57	3.67204451757634e-08	1.02777425074548e-05	0	1.01589258631468e-42	6.0076127546452e-188	6.20385754681129e-283	1.26467093379599e-66	1.23229347849358e-80	3.42336107741853e-20	1.03642166770408e-09	0.974800884330061	1.77958207774591e-209	1.72460393413052e-87	0.0386136790274209	4.51212631870122e-74	0.852939992422257	6.46212109649292e-07	1	3.71603788642787e-71
GO:0033301	cell cycle comprising mitosis without cytokinesis	1	1	1	5.331253009242e-11	0.0116588163983846	1	0.0323518110836376	2.05025546037410e-05	1	0.155964096029634	0.0540421292036413	1	1	8.24494476004622e-06	1.62796567353181e-12	1	0.000263020037355162	1	2.09345760774491e-40	1	8.39686687682e-234	1
GO:0051169	nuclear transport	0.302689373820236	1.02874094309026e-09	6.3120478396748e-10	1.63491010147508e-10	2.96421164376819e-09	8.79009791689228e-07	2.55494043750569e-18	0.902677296516934	2.42502419104803e-15	0.000345495120681506	2.85682500453293e-18	6.22522139586214e-06	4.75204044910837e-08	6.1169653831826e-11	3.14964655639342e-19	0.121271829548005	7.6969869184018e-23	1.01684371802495e-10	5.21324816191106e-32	2.13802082416539e-05	1.01819564395869e-63	0.008357483758769
GO:0044272	sulfur compound biosynthetic process	1	1	1	0.00572550858276325	0.258783301333154	1	0.190980562379102	1	0.66111278077505	0.870108821548863	0.266523159759404	1	1	0.041475785291253	0.66428033707948	1	0.878258414065615	0.0604233215959558	8.3202027204777e-20	1	1	1
GO:0007610	behavior	0.700591432783854	0.090911262380356	0.632644036733994	0.887362075720773	3.14844105871321e-05	0.307562245358921	0.284633505918743	0.883760979871057	0.233289588502631	9.71162932268988e-17	0.0188699476194314	0.358720575069557	0.898049073579177	0.986490211168903	1.37354066071377e-07	0.813806200370722	0.577714899556863	0.00260855379318148	9.86212729778436e-15	0.734002081588096	5.00445471840822e-16	4.99047908564209e-11
GO:0006458	'de novo' protein folding	0.00180349092108722	1	1	0.168027298066631	1	0.462122681268641	0.0113476628341572	1	1	1	1	1	1	0.368985109612707	0.00228919920531403	1	0.127360253077585	1	2.6492378325467e-06	1	1	1
GO:0007507	heart development	0.181300283147266	0.00271973076483751	0.91068654867921	0.937557365913235	3.99125181299257e-41	0.148366175384318	0.170275003056291	0.820621414019024	7.52697550001285e-06	3.48848484759653e-120	5.78920181151645e-15	0.0286340331593067	0.482720242422557	0.895431571928675	0.72468491819412	0.527875783553458	0.0182437978728225	8.10563876481036e-05	1.42152678203879e-54	0.410522271505353	0	0.171688185106311
GO:0044262	cellular carbohydrate metabolic process	3.02607447488556e-27	1.76473456343867e-06	0.848745581752651	0.988789881466917	1.60762067771413e-12	2.44622257464941e-35	4.21133615354790e-05	0.163915410669169	9.55318833857759e-87	3.41365345322093e-11	0.0342107160826300	6.21056029638333e-05	0.913637223987045	0.999960260273161	0.0355100725201855	0.000432020889328231	2.22285702527368e-06	0.211103824650019	0.759947606939106	6.7709497078758e-05	0.648735555030532	0.399957244388700
GO:0009408	response to heat	0.567195929337666	0.251514034406496	0.000307793307594307	0.314754114336072	0.93072427355537	0.0129325201701917	0.729566874950058	3.07473135040728e-26	0.25183886771658	0.0530421490530925	3.0535755251413e-07	0.471810510662974	4.66972438633744e-05	0.367227704431997	0.184313050866079	1.47875464120449e-19	0.0308499382001599	1.78977246443491e-06	0.00131345689197155	0.57744102942236	1	0.00566785118666484
GO:0045465	R8 cell differentiation	1	1	1	0.319730316039846	9.96079319043043e-17	1	0.0913596805383294	1	7.95480456683846e-14	1.04986167640710e-22	2.27706404307925e-27	1	1	0.245770361213774	0.86940514357212	1	0.00418660159841499	1	4.65878765371372e-121	1	0	1
GO:0042048	olfactory behavior	0.101598169380717	0.00690305244130672	0.392670010488385	0.9498904627442	0.0114313588892695	0.659650043311632	0.163914981909553	0.773862018507432	0.876161773335772	2.35433343611387e-14	0.00900185731143454	0.127113109165595	0.955965873312734	0.859529359826445	0.0133732848450124	0.878441664984785	0.235127194587457	0.0595107046141489	6.73627993522403e-07	0.636160044229451	2.54829409265510e-21	0.00031239733363043
GO:0046903	secretion	0.000437243164813531	9.33484805827974e-06	5.39176511493593e-59	0.83730193323978	0.191581777497056	0.00354568074718972	0.000545034207664033	0.862229738565383	0.175168421371908	0.00518823660653657	8.48860928286931e-32	0.664822851633274	8.60126736152563e-24	0.0104306617709199	6.86246043658005e-11	0.940432027388696	0.377922097570163	1.64414694842238e-07	5.41857817676157e-37	0.857692955964612	1.56827427359390e-19	0.000172444132704014
GO:0014070	response to organic cyclic substance	1	1	1	0.800934119827712	1	1	0.651464599918092	1	1	1	0.839490388629872	1	1	0.718863955935486	0.0790325941477805	1	0.64844427716011	1	1	1	1	1
GO:0043285	biopolymer catabolic process	0.29708144673409	0.0593477899006611	4.29051281823914e-08	0.0261646300893717	0.00148308672859158	0.789232609300468	2.22309362248100e-07	0.228294646395597	1.98067897088751e-06	1.43098273126755e-07	7.03877902990805e-06	1.78244230923222e-14	1.50681509716095e-09	0.00227758517193209	0.0142269701661553	0.241726032726402	9.78664952230799e-08	0.00154224206740146	0.0146083835492248	1.70620992972491e-11	7.85191777805847e-08	0.00187628685607949
GO:0003006	reproductive developmental process	0.778718322426232	0.0366891267047180	1	0.059954527825888	6.1697380630408e-07	0.203752069551793	0.934567668363852	0.572675533801794	1.43141246353415e-05	1.18712781906114e-27	0.0253939363530952	0.980094510229357	0.141311039611754	0.0117423756397611	0.357380061202715	0.318014769215964	3.48578614648096e-15	0.0312904749985680	2.70377597275938e-35	0.922973582163937	2.41046351421280e-183	2.29514646604547e-06
GO:0007316	pole plasm RNA localization	0.707876608352974	0.454219135137213	1.9111576399373e-14	0.000775529170117122	9.1695387103971e-06	0.688635860078029	3.9905942860462e-12	0.569990700587213	0.688121950427504	0.0139944453987252	0.127179088918980	0.314361860380704	6.57917458260202e-05	0.0412346604308058	7.05884809356646e-07	0.347467498103601	3.85445015532203e-07	0.0395007510825633	4.44093840468128e-33	0.153186769473197	8.38356233616888e-45	0.244122697544387
GO:0007088	regulation of mitosis	0.017946820895911	0.00675867833657026	1	1.00086168170830e-06	1.19060228486015e-17	0.80237415596469	3.72691865635223e-17	7.03002758408065e-26	1.78457057477382e-09	0.000634721865184825	2.53916059763664e-15	1.00310577467293e-12	0.0545476158890314	3.52980800024459e-07	1.97421637754236e-31	3.08989050517865e-13	8.12472991057e-05	0.000129865135336872	1.09761647006359e-45	1.27246400847807e-13	4.29309134918125e-108	0.00468325725451253
GO:0000122	negative regulation of transcription from RNA polymerase II promoter	0.181205132989851	0.129985836402056	1	0.000650514028969235	1.78340098248512e-16	0.19036140491319	0.000132325234074250	6.8373355308531e-11	6.2416539347654e-56	5.6103536701584e-14	1.04032235983179e-05	2.88338780971335e-12	0.00129558755702011	0.00232782752504833	0.165157652100493	1.32892688332875e-07	4.49448794432539e-11	0.00896405907698913	0	3.8931133204526e-05	8.90961179565733e-81	0.0125209272885674
GO:0007163	establishment and/or maintenance of cell polarity	1.08955181507288e-05	7.32302473031823e-15	0.711448425936787	0.0258540250396406	4.0580261067708e-19	0.00508817652932879	2.07389489131602e-08	0.82500956970294	3.85989958851788e-14	1.08185618481693e-25	9.2813426075552e-20	4.03587303650486e-11	6.65333448841094e-11	4.30849451530409e-05	0.00481606709881167	0.823924797519979	5.02077771443751e-06	3.36514691117212e-19	8.40261741121906e-195	0.078324792241822	0	2.80993810259670e-16
GO:0007413	axonal fasciculation	1	0.107048712869917	1	0.674990979556799	1	1	0.174430556951114	1	0.0581164945418431	0.00357082501558273	0.16593127289279	1	1	0.203559270078703	0.360803998334549	1	0.121732504282809	0.0259688777148820	1.43144912618938e-05	1	2.22258853905170e-31	1
GO:0065004	protein-DNA complex assembly	0.953983644044408	2.89687507052392e-05	1	4.34786434820151e-23	5.8889621886335e-42	0.641371857622504	3.39444942925452e-32	1.4126153023473e-07	1.59685684449483e-73	4.14035083370997e-09	1.61196994582000e-11	1.04000367284317e-16	1.68245581572912e-08	8.62215635979234e-29	1.01577209158841e-30	2.45802841624635e-08	1.07137618900235e-42	0.0041806957542498	1.17309586809617e-243	3.55375712168687e-23	1.17012395844070e-09	0.000381306914167379
GO:0048513	organ development	1	1	0.898699741366423	1	1	2.64054616408395e-08	1	1	1	1	1	1	1	1	1	1	1	1	1	1	1	1
GO:0048134	germ-line cyst formation	1	1	1	3.18046681901318e-05	3.18059420661695e-06	1	3.00439609324666e-05	2.16760365783296e-05	0.540466879208799	0.0185782002032516	0.377813587322255	1	1	4.31109910811314e-06	0.0132608381644863	0.217521753706064	0.0383181735788433	1	2.49908669503614e-08	1	1.21808751211364e-33	1
GO:0007440	foregut morphogenesis	1	1	1	1	1	1	1	1	1	3.04088250742334e-11	0.0195009791650473	1	1	1	0.362305572917489	1	0.0337292094260739	1	1.15715966690237e-07	1	1	1
GO:0006464	protein modification process	0.353088608492253	2.2462093426892e-07	1.53083186427659e-05	1	1	0.431597116362403	1	0.0132901974178017	1	1	1	0.0214328863997289	1.12677482086369e-18	1	1	0.0575052588150071	1	1.99849229094222e-24	1	0.00238074966728579	9.8984082706294e-99	6.5567624379582e-05
GO:0033060	ocellus pigmentation	0.865046796365438	1	1	0.476036305582856	0.93857547829618	0.516897337098948	0.358551734231648	1	0.87247872851715	0.729352862545899	1.58740388854864e-07	1	1	0.168728183444031	0.00835238490878743	1	0.510030617933779	0.712139987647139	5.06992273146883e-24	1	0	1
GO:0051301	cell division	0.0200571328081516	1.08725366755545e-14	0.00947386422608307	1.20928943365344e-12	2.96570333022129e-10	0.239728812419977	9.8237504729376e-11	1.17052803639158e-09	5.82562986464746e-43	3.80952864178974e-14	1.10055544762292e-17	4.5850624581157e-11	0.000215197125251752	3.48005231535985e-15	5.69605929350561e-06	1.53872718476729e-05	1.48905435323794e-51	2.85861759656901e-23	6.31619164716734e-129	0.000198064291385089	1.90265476918191e-217	2.62065827172839e-09
GO:0043068	positive regulation of programmed cell death	0.0304544471651482	0.138983420910996	1	0.0173942649770026	0.000901813555606044	0.0220256643671882	0.0207763295850884	0.590791422349549	0.335119911404923	3.73230951349883e-06	3.32713607087740e-05	1.90343821606682e-11	0.74111115577464	3.20227983294941e-05	0.315975969629520	0.521073573423961	0.00118844514276330	0.127290345694525	3.58689377899621e-25	1.37087151467919e-09	0	0.176206338150121
GO:0002778	antibacterial peptide production	3.27915993172236e-05	1	1	0.861742162141201	0.930017675540323	0.0213444992937704	0.0651059626350315	1	1	0.293756977371718	1	0.311313704627279	1	0.74866411956285	0.121541852974104	1	0.300709670196327	1	2.1350772879792e-105	0.704519678311622	1.41835212022849e-28	1
GO:0050794	regulation of cellular process	1	1	0.00650377782128172	1	1	1	1	1	1	1	1	1	1	1	1	1	1	1	1	1	1	1
GO:0046907	intracellular transport	2.27973842852730e-07	3.52673664819829e-10	4.20336607324257e-46	0.0494685260743129	0.647739661190535	0.0143226821680925	6.51792727626872e-08	0.55706908839137	0.000113392142157317	0.00153325632753837	1.56797115036787e-24	0.0818716134370513	5.76135047524853e-11	1.38207290687545e-05	1.69291287197707e-13	0.713779440867532	0.0325094238575911	1.39699120841339e-06	1.84593919950035e-06	0.430530408547317	2.83232705865207e-30	0.00500789427074941
GO:0007259	JAK-STAT cascade	1	1	1	0.0114124356666166	0.322977154317718	1	0.240809916877907	1	1	0.703788786546884	0.134774300087078	1	1	4.91411106129474e-06	0.310210630115052	1	0.00226242859061872	3.95426845240690e-05	2.01979961319233e-266	1	0	1
GO:0007346	regulation of progression through mitotic cell cycle	1	0.763896584640695	1	3.72676093222796e-14	6.97779673665679e-06	1	4.01626163529515e-12	0.000598070546139631	2.89356721324569e-25	0.000481927028302401	1.30395685827480e-07	1	1	5.46342176828959e-13	3.61944299930615e-11	0.00403996420428450	2.18426517579063e-07	8.38540509240965e-07	2.14702850780427e-51	1	1.88884730701960e-276	0.76776594311513
GO:0006260	DNA replication	0.484989079697035	1.06436200028458e-07	1	8.51712013499372e-62	8.92707055226558e-106	0.349574206538486	1.98052244269495e-152	6.61680225522923e-117	3.72182030363844e-247	9.94244543527422e-43	1.40004824203912e-66	1.31988727935744e-77	0.107650315402109	2.43889434376898e-53	1.65029977570495e-232	5.58600780900594e-65	1.09770838414588e-63	3.12984758644705e-05	4.83414940438094e-249	5.56211691373918e-40	1.03599826024549e-82	0.000125214623758843
GO:0042127	regulation of cell proliferation	0.0122020379713943	7.40377665911534e-05	1	0.170677202827524	2.30717100476635e-10	0.713011332819094	8.95355438729171e-08	0.331763990166375	1.33664982280004e-07	0.000449958954442343	7.69335872661453e-25	1.10988302056369e-07	0.071804233585298	0.00489862296914507	0.270607718281055	0.589398328552769	2.03331321725451e-05	8.35914999696467e-10	2.08669298126712e-67	0.0583844011353612	0	2.45103990339437e-13
GO:0007494	midgut development	1	0.472398034250576	1	0.953191673209736	8.77596353021386e-21	1	0.605067349500317	1	0.390027586546774	3.99588040491566e-63	0.0304067503073476	1	1	0.950641174760705	0.901119503368119	1	1.32524307285137e-05	0.00501056390428896	0.0447483763949857	1	2.54136310456720e-194	1
GO:0008406	gonad development	1	1	1	0.432259150992142	1.87258222134315e-05	1	0.847049667053923	1	0.0389203339829973	2.04982585263604e-20	0.382197152959856	1	1	0.231085657519534	0.978728071556298	1	0.000171138078538544	0.402970838646169	0.0663311175711709	1	1.68880013258122e-53	0.00742750418790351
GO:0017148	negative regulation of protein biosynthetic process	0.255859056889553	1	1	6.18859797113371e-10	2.8268720232571e-05	1	6.32690912520849e-05	0.0218642147245396	0.312763163679504	6.6676598748836e-10	0.189791141433183	0.0023801333407646	1	2.48380640301650e-10	6.45929514525646e-09	0.225908479088972	5.08566974867511e-05	0.00117097621892292	6.25816793014312e-84	0.049802118716308	9.33562397004413e-57	0.00436919373496838
GO:0046164	alcohol catabolic process	1.81744381219671e-20	1	5.86697214504072e-09	0.360409406302614	5.70455100486348e-15	1.94846636626427e-37	0.000152087094970396	0.902980982041247	2.27855687886040e-108	1.93329593279783e-14	0.0793048806314856	1.87048056923868e-08	0.00252977604806818	0.956844764161301	2.17641190327728e-05	0.432083882116971	4.85369561151313e-06	0.0793175658266008	0.594274172302371	1.93816689439762e-05	1	1
GO:0051299	centrosome separation	1	1	1	0.0149836656849541	1	1	1	1	1	1	1	1	1	1	1	1	1	1	1	1	1	1
GO:0006576	biogenic amine metabolic process	0.907075742244807	0.560408093864956	0.384356290311559	0.661901095734563	0.972928337293317	0.656877232573227	0.415577813782867	1.56686506900463e-05	0.0891281835650976	1	0.0904511243549938	1.76466584180119e-05	0.938753884256704	0.893700300430855	1.55334393761302e-06	0.000238750405178823	8.71841457370457e-09	0.207851196584110	0.621391241596209	4.20028975562007e-13	1	1
GO:0007293	germarium-derived egg chamber formation	0.175455905180370	0.0728226746408445	1	3.51620709057424e-06	0.00655270985190424	0.422019535122803	1.08640142498657e-13	0.00766141866730269	2.41403275221293e-05	5.33717488706162e-07	0.000158839697675582	4.89334207170074e-06	0.000597924423545742	2.44680228486115e-08	4.3883463980624e-05	0.0145959930987432	6.27313429991972e-10	3.06886414025106e-17	6.23328095001791e-78	1.08205740789930e-06	8.51958593823338e-64	8.93299616478329e-08
GO:0000915	cytokinesis, contractile ring formation	1	1	1	1	0.0043387304839393	1	0.00313188513411806	1	1	0.198666030994784	2.7872170445352e-05	1	1	1	1	1	0.000372626586606697	1	1.42608699815428e-05	1	1.89664167655225e-39	1
GO:0006323	DNA packaging	0.00831901982772135	1.57214050015560e-05	9.52524651420013e-09	1.44941128845086e-44	3.23897336450987e-34	0.00241161493218282	4.72273285394651e-84	1.89777547372480e-15	8.58918862155967e-230	0.000340014673884131	2.29151990291034e-32	5.45071899099257e-19	8.27737039661923e-17	6.7222850647617e-48	9.99166847314833e-90	9.88903957328823e-05	1.74168092672828e-143	1.34260413107047e-15	3.67845753295718e-88	5.10738305276593e-11	0	2.63149840956222e-09
GO:0008362	chitin-based embryonic cuticle biosynthetic process	1	1	1	0.970585642936614	0.4199457680604	1	0.0788707213542142	1	1	0.000208641992536956	1	1	1	1	0.354872787334036	1	0.382945616501549	0.0269890298547363	1	1	0.627460743604089	1
GO:0030239	myofibril assembly	0.0254638621408922	3.15973013473452e-12	1	0.199536914295616	0.000147116793594689	0.0159112902792693	9.12787692168908e-10	0.259137572332873	3.41997844757194e-11	1.27371951503016e-05	0.0182415561885498	1	1	0.788497747421820	6.704451819008e-06	0.48054055777913	2.52986127548482e-09	0.183521678377727	1.82926519191869e-20	1	2.05520009055183e-77	1
GO:0006626	protein targeting to mitochondrion	1.68817087988836e-14	0.187782924526275	1	0.265515688333531	0.00173664956025522	0.0869765290834446	6.3442570714545e-16	0.171367536938333	0.524262113233277	0.000273510617408973	0.23999941004185	1	0.000211728408372736	0.129717525622809	3.65790102788345e-28	0.84405158616277	0.861635424722254	0.423841168543621	2.86848480266581e-06	1	1	1
GO:0007275	multicellular organismal development	1	1	0.758768642068138	1	1	1	1	1	1	1	1	1	1	1	1	1	1	1	1	1	1	1
GO:0008380	RNA splicing	0.557446236036118	2.97386488256364e-07	8.33498344722463e-53	4.04370950587209e-61	3.04630991997257e-81	8.11347908211033e-07	2.42505120369608e-68	0.342730244189336	7.66963269748224e-244	1.99956472964774e-11	2.90804563787676e-11	4.91908922763146e-19	1.88956299374348e-66	1.42025103844980e-47	1.07138677628915e-78	0.32665899260299	2.93541148757891e-91	1.82430095829941e-17	1.87218818415475e-116	4.47778670806712e-09	2.23626304309080e-27	8.68390905144287e-18
GO:0009617	response to bacterium	4.1313576439212e-43	0.322091731979262	0.768006987288567	0.99915217874398	0.566811343509197	1.27314628509670e-281	0.168866342003924	0.364534432121935	0.757238050045526	0.0373518573494005	0.755917114469364	0.157780357595821	0.453756256574248	0.99794679584881	5.03564053507031e-05	0.261599988489150	0.543881935910200	0.000144506138021674	4.48552277505682e-26	0.77408962295269	1.00503672509847e-43	0.0741144070687602
GO:0019226	transmission of nerve impulse	0.020352185709702	0.000614798852996265	0.108728280702794	0.965459698245809	0.709877311278321	0.920605575266805	0.000344899253562332	0.657483829741022	0.129664445058631	0.125355030536377	0.000483650360044285	0.861561451948611	1.23142256210557e-11	0.7682608833645	1.61828588174105e-27	0.360186554350366	0.53057347457542	6.0226522552143e-12	1.84794977861071e-63	0.7431058481734	4.30325311939175e-38	0.0541332887052088
GO:0014016	neuroblast differentiation	0.645519909337066	0.112479366557329	1	0.0113402858252487	8.4815470554714e-22	0.369205649473501	0.537046732736953	0.00256538860318451	1.20715457478225e-21	6.41941984404615e-64	1.70012316481496e-45	2.19401580789777e-05	0.0224482017062651	0.043660776155689	0.186526077054179	0.56988628975639	3.91389126246197e-23	5.77726705560525e-14	1.77335016969750e-150	0.0816990110213758	1.52794731081838e-59	1.61819093300682e-07
GO:0007283	spermatogenesis	0.459850597932922	0.207459922653553	0.131040307102943	0.383546155317457	0.0217190766533244	0.562219598241983	0.111027024540767	0.872480716802695	0.282519339362275	0.459209976834822	0.127654651141738	0.293045287816259	0.0234012258933774	0.342496044530765	0.00963583627010457	0.734272376336425	0.00919923665036567	2.24000863034036e-05	6.35127821956395e-24	0.243567081734162	9.9928365418528e-17	0.566117142804047
GO:0035162	embryonic hemopoiesis	1	1	1	0.0704423511747122	1.20370430800659e-14	1	0.138874007494638	1	0.80400504355822	1.72908797916759e-08	0.0406484646270333	1	1	0.00438781140037973	0.00914988855831738	1	0.000203310734521110	1	5.45377542755417e-14	1	8.08531201653399e-264	1
GO:0051656	establishment of organelle localization	0.00856265628451818	3.29134834090017e-08	1	0.00674587284617927	0.0719075358674558	0.63049078454691	7.19866521619866e-06	0.0560280759489098	0.00082969428827503	1.93223350028626e-08	0.0232231549062624	0.156484932691389	3.9914272976875e-08	2.46181664554510e-06	0.0077531459435933	0.0229649799611625	2.82810261641673e-10	2.76917717767335e-25	4.67844498117681e-35	0.372473797495291	2.42386867428725e-47	0.292017013644256
GO:0007380	specification of segmental identity, head	1	1	1	1	1	1	1	1	0.00701410305277435	1.46123315315833e-31	1	1	1	1	1	1	1	1	6.58679517860894e-09	1	2.96687289451773e-270	1
GO:0050770	regulation of axonogenesis	1	1	1	0.269501228930177	0.205005386683979	1	1.71662956283198e-07	0.0732233368693498	0.841125259385685	1.69650432473052e-05	0.176836541008766	0.0995279524015873	1	0.00794489993175356	0.00035468562124217	0.742035264066078	0.000252495917545803	5.66756073395949e-14	2.51240514537861e-103	0.318500256774818	0	1
GO:0046552	photoreceptor cell fate commitment	0.00163597537346593	3.29343061547486e-07	1	0.113319946083308	1.04952708798310e-10	0.0627225903810225	0.00271476410985474	0.618151294927418	9.51067718805494e-08	1.10741080619296e-14	2.10723080650454e-19	0.034381296190363	2.34654796566241e-06	0.000233207932080091	0.0024359641548843	0.104263735480459	1.99997617767491e-06	2.51388172501382e-05	1.29751711968471e-230	0.0355714493808542	0	2.20703908267639e-06
GO:0030031	cell projection biogenesis	0.0280990703728109	0.310219398541228	1	0.0266125646422747	1.01083990303654e-05	0.453721311692914	0.308887562330724	0.389625627806219	0.00419306108247298	2.90191351345153e-08	0.0141429156807003	0.122466754883150	2.73778187654862e-05	0.00642296883684218	0.200019147560049	0.662963846300304	0.00225350229308408	0.00443630575092826	8.44518693934076e-16	0.670831942860799	0	0.261249842134998
GO:0006694	steroid biosynthetic process	1	1	1	1	1	1	1	1	1	1	1	1	1	1	1	1	0.410850270306055	1	1	1	1	1
GO:0035215	genital disc development	1	1	1	0.882528392070947	8.67336511140044e-52	1	0.429439818831561	1	0.00188213420992862	9.36071187063456e-67	9.84409789269518e-21	1	1	0.208080282609934	0.509667479751957	1	2.02553580780184e-08	0.249102386551396	6.61095534675397e-70	1	0	0.630768368480447
GO:0007351	tripartite regional subdivision	0.545778340624081	0.21658272337174	1	7.41036278833737e-05	0.0193508243232632	1	0.118875823626919	0.250117118745412	4.12555399763376e-05	6.0882250882204e-10	7.08566284630858e-14	0.00293668219125563	0.147372117310482	1.51036197040317e-05	0.0163244301666323	7.74046330337862e-05	0.0243098618674987	0.00809237174987842	9.59973499438258e-99	0.0609447637494756	0	0.122597236037460
GO:0048065	male courtship behavior, veined wing extension	1	1	1	1	1	1	0.7783227364841	1	1	1	1	1	1	1	1.77587450424159e-12	1	0.652957991099482	1	0.57766214151426	1	1	1
GO:0006873	cell ion homeostasis	0.368399507145385	1	1	0.664818744927715	0.769485155927798	0.361176953027041	0.00426685875867472	1	0.812198283677946	0.296997449981602	0.644440838626761	1	0.590796914272394	0.880905561931076	0.548370240441642	1	0.118857099808494	0.321029876888164	0.000409033672723426	1	1	1
GO:0006793	phosphorus metabolic process	1.05750498047818e-12	4.79196562680102e-08	1.12771792457238e-20	1	0.99712796961535	2.99012533450428e-90	1	2.45576342703581e-06	0.000150805158483293	1	1	0.0641076968441737	0.0253262485488754	1	1	0.00086621092665836	1	9.2839726688827e-18	1	0.0217191100858760	6.36884763790595e-95	0.00149545509149579
GO:0030536	larval feeding behavior	1	1	1	1	1	1	1	1	1	1	1	1	1	1	0.194564905119694	1	0.561513443863046	1	1	1	1	1
GO:0045478	fusome organization and biogenesis	1	1	1	0.318997488212786	0.346460513527846	1	0.0708490016531366	1	0.309075890301335	0.285333445518195	0.40087437772616	1	1	0.260579159908521	0.0499160022712176	1	0.353447983898885	1	1.70837459783023e-26	1	1	1
GO:0007435	salivary gland morphogenesis	0.00597486356327594	1	1	0.0163555386235472	1.55250942151035e-09	1	0.670086506084983	1	0.259132748357643	1.38740328053134e-38	1.37670706668734e-08	1	0.474350154538012	0.00632404443810423	0.922026445177725	1	0.00397981677145596	8.16438299227768e-06	0.689857479373873	1	3.82372083162426e-11	0.460832421294369
GO:0050793	regulation of developmental process	0.000604890624768668	2.45928667472813e-13	0.944179221466763	0.000816338571223155	1.22767832752951e-13	0.000290056053936255	2.22082521331721e-09	0.424069094222994	5.40793273815438e-11	2.69132798743512e-40	5.2672092241915e-40	0.0108385588758572	3.76432836030379e-12	1.23527180232639e-06	9.9982314417898e-07	0.494225691202686	5.73134717876026e-07	7.45821778792388e-32	2.51721141875477e-60	0.69017818054992	0	1.18134531499269e-05
GO:0007098	centrosome cycle	0.0298834033267019	1	1	7.65111374192504e-10	0.000401801666854317	0.201799339323057	6.12561310337394e-08	0.00211881190087412	1.40629153416044e-06	6.46309518781773e-06	9.61098859674035e-06	1	0.0107448234178675	8.98010965676262e-06	8.58106795976313e-10	1.76280742103338e-09	2.62651021380639e-06	0.000561603901985316	1.37256727892531e-09	1	4.57220161378232e-33	0.0849053619782253
GO:0006582	melanin metabolic process	1	1	1	1	1	1	0.142609137617011	1	1	1	1	1	1	1	1	1	7.60519745212358e-05	1	1	1	1	1
GO:0009117	nucleotide metabolic process	0.0107006689787324	0.711960996055011	1	0.0737333373155696	0.0649943537121785	0.101793081387183	0.00481019337657209	0.774666059358792	0.500479374403766	0.000105619552559261	0.416992680343043	0.149008964683605	0.759907326233642	0.654920798126063	0.184669928694022	0.650589189092048	0.115803603169813	0.281940275475183	0.635635004570057	0.304281381393142	1	1
GO:0022008	neurogenesis	0.085449301080657	4.90776009978782e-10	0.00517715744317922	1.5445643953246e-08	1.25841765397164e-57	0.000725525065371746	0.000107840213433178	0.00474590141510454	7.5977857346162e-52	2.63846350594635e-159	6.76586664940462e-48	8.25069624831556e-08	6.90869226476208e-14	1.42681923458394e-13	9.3847989407119e-07	0.0731358942919889	4.62510113489393e-37	8.168828047077e-48	1.16350256781900e-97	0.211789316346880	2.22767609200875e-179	5.70469178151088e-11
GO:0031507	heterochromatin formation	0.0103021901189458	0.00057327957393607	1	1.71361142642838e-26	1.12275937164452e-09	1	3.41633693168883e-27	0.000329237056276274	2.54336809899266e-38	0.000171352792793162	7.18283759971933e-07	9.78999787645493e-06	3.12159634423580e-05	3.58408195143718e-21	4.04231490174991e-34	0.00203449491606338	2.21143402157320e-30	1.71826190288696e-08	6.14420258837897e-273	0.000661443802037873	0	0.0130660493680408
GO:0006605	protein targeting	5.61333948194848e-05	9.25846245402268e-05	4.91631078227946e-30	0.00273002336213625	0.730716826093528	0.0271565099655125	3.71890474111985e-07	0.788809422049253	0.0149880020398345	0.199916643683958	5.41859331743956e-12	0.0560816779694136	0.00273180459832147	0.000113496806272400	3.09691887795926e-06	0.982816800183842	0.000589930950154289	0.000706339579477025	7.26756519367208e-11	0.178950728933300	7.54591431294791e-47	0.000939148716628322
GO:0048190	wing disc dorsal/ventral pattern formation	1	1	1	1	0.0215536368923114	1	0.0311692495251115	1	1	6.45059903463691e-08	0.105763752639847	1	1	1	0.952486826617953	1	0.22582808651885	1	9.26789975388808e-138	1	0	1
GO:0007154	cell communication	1	1	0.586240298659254	1	1	0.116623670805892	1	0.694421062134546	1	1	1	1	3.02423713412976e-18	1	1	0.185885701239475	1	1	1	1	1	5.09381620135959e-16
GO:0045132	meiotic chromosome segregation	0.365091412750297	0.833408614248095	1	5.36046053635477e-14	0.000129044358455463	0.447445454655225	3.74811118886647e-16	1.74263304585482e-16	6.01570388201038e-19	0.00519680135871405	2.18807511899767e-07	2.79987590513284e-05	2.22226024613000e-06	1.23245828684654e-11	2.04083915135321e-16	4.69309946096331e-05	4.71171915471889e-06	8.54978184020075e-12	1.10982179305796e-15	0.00344072402834720	1.25675817591642e-21	0.0244472763441360
GO:0035295	tube development	0.080527895874833	0.000396153755081323	0.54785705042358	0.842840348716778	6.21536953196968e-42	0.00271975101108436	0.000305274425120125	0.904719564977945	2.37282627590194e-08	5.85004625054762e-96	1.69557995152706e-13	8.536110830022e-15	0.00228621002880709	0.352671685823649	0.340789953453104	0.780527910514527	1.94319257201409e-05	0.000366177368869925	2.82009715468637e-18	0.0106602336616208	3.70071574128985e-227	0.00494957437974186
GO:0006333	chromatin assembly or disassembly	4.1877898568235e-05	0.000152031486540621	2.81339221577173e-10	2.29668612006895e-32	6.32032039777288e-22	0.632706760478112	1.06476538291009e-54	6.11324760355726e-06	9.976914992418e-58	0.000576879617213888	1.21062760864830e-16	9.89332321513731e-20	4.30925365887449e-09	7.91677138425466e-31	4.84478923183596e-62	1.96307093552771e-05	6.74927264890084e-100	8.33690995259107e-07	8.10351091088694e-146	6.85510721601627e-13	6.7424796438777e-254	0.000169432001372831
GO:0009101	glycoprotein biosynthetic process	0.655389108452396	0.406045966774767	1	0.129007250539548	0.788059952928855	0.811829151086442	0.670040039302575	1	0.638616548899576	0.248222202181684	0.853637663108796	0.555818702152971	0.180067096159094	0.0686569963990118	0.00020593828764937	1	0.354078389622920	0.0653157614482288	0.608205964606649	0.562909740814338	1	1
GO:0001704	formation of primary germ layer	1	1	1	1	2.01381768954141e-10	1	0.619006238044929	1	0.216719935840136	3.41017789814803e-30	0.0113156706141203	1	1	1	0.267596007011835	1	0.00851842378656581	8.76744187201852e-06	0.000180462423692345	1	5.95068395900757e-18	0.000192576595632781
GO:0006891	intra-Golgi vesicle-mediated transport	1	1	1	1	1	1	1	1	1	0.287769748137993	0.106117466373829	1	1	1	0.379330440403874	1	0.622458345023451	1	0.56482512636887	1	1	1
GO:0019725	cell homeostasis	0.54208890354521	0.0350069342663738	0.00377912560489601	0.94513137972468	0.558592950341207	0.138947557076118	0.171881516358751	0.140076555912637	0.921708489346289	0.653918722313403	0.913335606872699	0.422122318913408	0.583108681793327	0.989249095424005	0.70090369371188	0.291216274949048	0.0455214215900584	0.7655526901135	0.214052439172360	0.749367014897926	8.37660290846403e-29	0.398287725221903
GO:0048522	positive regulation of cellular process	0.280075712616605	0.00101814318029471	0.317223287046359	4.27481823231436e-12	4.73819314159523e-13	6.1126747635987e-08	6.48183221066791e-09	0.00270014859574629	1.27312925029283e-35	1.96023921147289e-11	4.99825795524129e-40	5.22414478569205e-15	4.50530481370159e-08	1.43223927437751e-17	2.07444615552465e-07	0.0562333776279206	9.99552421452843e-20	1.69833657874773e-11	2.62695573885275e-88	0.000147259491851812	0	2.06889591498132e-07
GO:0008277	regulation of G-protein coupled receptor protein signaling pathway	0.000326769319718137	1	1	0.345755753050157	1	0.84287779141277	0.0159913762145614	1	2.11071117619419e-05	1	0.89501290884489	1	1	0.705486752907215	2.6934555146579e-05	1	0.535630122692556	1	6.60158840814081e-70	1	1.4652001333628e-43	1
GO:0006511	ubiquitin-dependent protein catabolic process	0.262772696822897	0.000226778640212482	1.64836686821941e-08	0.297733801705297	0.164458674799257	0.933743828528143	0.000898136755381313	0.00796121096641636	1.86135845495648e-11	1.01853784973594e-05	1.31457786595370e-13	7.77815680623222e-06	5.88115479851107e-08	0.0421192061344208	9.77776281236731e-05	0.148851261759733	0.000138449562178467	0.00325881239261505	0.0116720488664426	1.33137789665574e-05	4.22812023767302e-13	1.01950108872811e-05
GO:0001737	establishment of imaginal disc-derived wing hair orientation	1	1	1	0.290645039714464	0.162060603122519	1	0.000580508618211013	1	0.0275699322213234	0.00721649184356956	1	1	1	0.003624152753275	0.00274725669851080	1	0.238650348439708	1	1.20802623912109e-97	1	0	1
GO:0050830	defense response to Gram-positive bacterium	1.42184903665304e-16	1	1	0.917933062380518	1	3.62901967941992e-24	0.27041878537638	1	1	1	0.707192368436335	1	0.847377958322346	0.958150101836039	0.00811757127844766	1	0.652501062897792	1	1.05894650352684e-22	1	1	1
GO:0051186	cofactor metabolic process	1.14245618020774e-08	0.502593322365008	0.0163297938973070	0.978008578958266	2.99817896905784e-22	2.24203556856612e-21	0.0824283960289526	0.000924398259167228	2.20109720675000e-49	2.12455001010501e-14	0.0813124826181977	0.000262103346594720	0.595226261889517	0.99838058244352	0.000278201071883363	0.000746666321051422	7.77757715540268e-08	0.00328444615536990	0.0214763421700129	0.428009039897965	1	5.5144345958391e-05
GO:0016197	endosome transport	0.047014461407736	0.0362634736611582	1	0.135683891255282	0.901436051993816	0.599906815102676	3.47855611070108e-05	0.617546996214824	0.128793110561601	0.726441693442742	1.20554522605263e-36	1	1	0.111110996704479	0.0063907980293081	1	0.637990929521437	0.457921692862439	0.00142667833583103	1	1	1
GO:0007254	JNK cascade	0.0252662589794369	0.00121880428453095	1	0.0879153290900046	8.13444728071714e-05	3.95002244336285e-06	2.61935850357821e-08	0.657709237913886	0.0755022544435613	0.0893511510881063	0.00261198079157118	0.00774236038885618	2.59031671280945e-09	0.000403611758822252	8.43520793881975e-10	0.8243695015332	0.243337322849937	4.79331170293466e-06	5.609022523861e-129	0.272238187785143	0	1.34814695544690e-05
GO:0019220	regulation of phosphate metabolic process	1	1	1	0.215753810019347	0.350403253629297	1	0.00335327671224711	1	1	0.537907164014297	0.418311344295678	1	1	0.216868970821108	0.212915157302093	1	0.340287004772792	1	3.13597656402594e-08	1	1	1
GO:0007265	Ras protein signal transduction	0.0972950155876837	0.0832336787424105	1	0.0102886744038885	0.000368723875690675	0.0166049273512676	0.000972386473125082	0.155843467781782	0.297323909812637	5.22200909774288e-11	0.000495383584638727	0.000206899491082316	0.127743420292118	0.00222592071884867	0.00290128552794377	0.0268637941195057	0.00177507517167309	0.0793131282841688	1.41194322247818e-19	0.0898439146026285	2.89043872652802e-110	0.00141404385736412
GO:0045859	regulation of protein kinase activity	0.549276031255504	1	1	0.0392955328619789	0.667664100376402	0.815692943107728	0.0331599098086725	0.276298074207126	0.012319777608006	0.153335921638841	0.792146534039179	0.549952656022991	1	0.00165647006591191	0.0487468926421233	0.317538820564536	0.601019235306409	1.68819133078701e-08	6.92832589670915e-11	0.545086739478498	7.49230210333595e-74	0.186978883434556
GO:0006997	nuclear organization and biogenesis	0.351717723433696	0.477918976561065	1	0.00899778340424112	0.0165921099713079	0.293030172622544	0.00892647123974418	0.694460302073954	2.76567903253869e-06	0.617206544991647	0.00134070428195382	3.52171755161466e-06	0.0138227082977546	0.00232238654533414	0.000275213804174782	0.438087825943781	0.000242849624711331	0.0112788480708218	7.30616646899102e-18	1.02872951818239e-08	0.621760940482367	0.285553341206038
GO:0016051	carbohydrate biosynthetic process	0.0670699121160928	0.00892622968078307	1	0.340086507195991	0.464180715390085	0.450056265688794	0.531459302494423	0.494475857295405	0.823910211374103	0.149143049644603	0.778906402054081	0.717602189922627	0.925380732746018	0.201585547592603	0.870797291831824	0.770128836455947	0.536159165971676	0.430247152783274	0.00337735076146305	0.736495289628581	1	1
GO:0046666	retinal cell programmed cell death	1	0.330553729923666	1	0.00018567028783778	2.37564721764993e-14	1	0.463373364218953	1	3.90849986658098e-06	2.72473247927267e-14	1.90915544456604e-13	1	1	3.50263591074764e-05	0.843939036778566	1	0.145159404393966	0.0082606591706574	2.11449320544970e-47	1	0	0.486228988990302
GO:0006725	aromatic compound metabolic process	0.829861441210959	0.307617399722312	0.0860632427259	0.716973583741484	0.959744411300447	0.0234686740684098	0.0526772093891864	0.0905464578558234	0.125367988391110	0.507057350118097	1.26235889625034e-07	0.367271814982725	0.879600898740529	0.667672721478939	0.308128948535935	0.709724649496483	0.0671702556812423	0.869904686920438	6.20211579695532e-12	0.335223882497916	4.62583088885548e-259	0.122455370806441
GO:0002252	immune effector process	3.08065058028672e-09	0.000176379232327848	1	0.878514523525686	0.930555504646982	8.211128086906e-23	0.046467436742913	0.718582369376848	0.653102904907752	0.023263885169204	0.0179752193517601	0.56741952231647	1	0.683217767925356	0.0630861035781178	1	0.124244055725625	0.000377132568939364	9.74855420000763e-160	0.739747413800692	9.3506808040076e-39	1
GO:0043405	regulation of MAPK activity	1	1	1	1	0.847844367682663	1	0.00065886440071008	1	1	0.280686619728307	1	1	1	1	1	1	0.424104623839854	1	2.06372113981954e-19	1	1	1
GO:0006352	transcription initiation	0.923099430573139	1.34689300531798e-06	1	7.43145631950117e-19	7.15749365422293e-31	0.432990503317985	3.12416452334992e-26	0.000184647975478088	3.28315504098617e-59	8.34111676848083e-09	2.62491494712373e-11	6.4801694892726e-07	2.48460840188450e-11	4.3062650486429e-22	1.73082400431962e-30	0.000228376607383151	4.77637062302662e-30	0.00120960740565141	0	1.83235565784639e-10	3.01331280430327e-06	0.00569206134143276
GO:0019219	regulation of nucleobase, nucleoside, nucleotide and nucleic acid metabolic process	0.164533604114643	0.00032602585159932	0.00108921140501498	1	1	4.03354948701652e-10	1	3.72703601112984e-08	1	1	1	1.92761491068999e-31	3.84856041152826e-45	1	1	4.0120325589746e-08	1	1	1	2.50751885378419e-08	1	1.79715394358405e-07
GO:0007015	actin filament organization	0.00314677037870250	8.54083715265494e-12	0.00211885205160347	0.073297231357962	0.00304716236259970	0.216221267856005	7.4195578154597e-07	0.578668939639629	6.30152126308109e-05	0.000200308482362582	1.29449794931648e-10	0.183933346607643	8.36146001801732e-09	7.92306988249425e-05	0.00603974740608879	0.486249960629272	0.00214430078425975	0.000100781702567717	3.83226821936051e-26	0.482697020177428	1.75770502798781e-192	1.46660628501946e-07
GO:0048864	stem cell development	1	1	1	0.0163639042756663	0.000222496529390087	1	0.000135998751686617	1	0.00361837254680523	0.000164361273665607	0.0517783202923946	1	0.0749357538618119	0.0100472415451314	0.0615800602318227	0.121661790784752	0.000265089098733408	4.90360322537504e-09	1.00682109622351e-79	1	0	0.0139635497605201
GO:0006959	humoral immune response	3.82638723105576e-09	0.180956782013461	0.294305179752726	0.97822595656285	0.0647854317421994	2.38174423930210e-91	0.705190575589223	0.874590382089724	0.717188079776258	0.201734896382510	0.158412023401784	0.000477447144629806	0.87532512248844	0.95181234108961	0.0335007374327602	0.855637276553497	0.00112255511180337	0.125934072982478	7.0942014015318e-63	0.00799098949158619	9.38472035266006e-27	0.0531976808070319
GO:0051017	actin filament bundle formation	0.175644295742196	0.0386069033781405	1	0.645417973290867	0.00390755464243374	0.519876616574201	0.000272160435874035	1	5.27850154967983e-11	0.316798328043706	0.170062447169612	1	1	0.189139328725562	0.270497586275749	1	0.0440225782531289	0.00847034257609259	2.64458744104476e-37	1	0	1
GO:0006613	cotranslational protein targeting to membrane	1.96355378883428e-35	1	5.27302361530667e-27	0.227895002823409	7.20813272606162e-06	9.28760076375428e-23	0.0412752673538139	0.5253111544871	7.38710155512502e-30	9.13224997445603e-05	2.21759252498451e-22	1	1.55161467526474e-24	1.48049618328100e-06	6.299102606036e-39	0.813097275926931	0.491138415773134	0.0164347779350793	0.581001560422057	1	1	0.00585610325792878
GO:0035223	leg disc pattern formation	1	1	1	1	1	1	0.186859655553108	1	0.0885225056376496	1.41428714698219e-33	0.191903877389584	1	1	1	0.486732576384036	1	0.395782758979344	1	1.68712970307918e-24	1	0	1
GO:0048468	cell development	1	1	0.0369880595537017	1	1	1	1	1	1	1	1	1	1	1	1	1	1	1	1	1	1	1
GO:0007411	axon guidance	0.398529283144543	0.000128527909989463	0.582007050692669	0.36726045940577	2.84715620116869e-31	0.200734612878261	0.0482836195153835	0.732630093580217	1.32834838720548e-17	1.49248538541781e-109	3.14727773990774e-22	0.00394012261978765	0.0106798532226886	0.0505719335844916	0.0112995362483802	0.77613080540004	6.90778560830854e-05	6.5196122319006e-23	3.60353170964922e-52	0.565127269063334	1.12701294783517e-200	5.02321643243606e-10
GO:0006936	muscle contraction	1	1	1	1	1	1	8.35835600259975e-12	1	5.05826112844475e-11	1	1	1	1	1	0.220035558086142	1	0.0165534544199129	1	0.574488868755421	1	1	1
GO:0006812	cation transport	1.05727043191301e-06	0.132782614911133	0.230396202524933	0.770985350190268	0.197487932113184	2.53004639161456e-12	4.16593396986338e-11	4.48783697376207e-06	1.24425535570748e-09	0.403400969499202	0.00104178593804088	0.542931485068198	0.566022718562675	0.98571163752769	1.80728949711894e-09	6.21178679323736e-05	0.222006525462147	0.492540060274124	0.0127827262210431	0.852115769086613	3.07111891385001e-25	0.592131585255084
GO:0046667	compound eye retinal cell programmed cell death	1	1	1	1	3.02929889774650e-25	1	0.674223527005691	1	0.000107119091318769	1.78276114064298e-25	1.25010278835388e-23	1	1	1	1	1	0.508615373513511	1	5.37260125851976e-37	1	0	1
GO:0006406	mRNA export from nucleus	1	0.000369781554712818	1	4.79099588392828e-09	3.95405882591901e-16	1	5.5331772164879e-13	1	6.8495383402456e-10	2.0280269430883e-07	0.000101583765900525	1	1	3.95553053357428e-10	2.70534316600231e-19	1	4.95159405750988e-13	2.22407266487525e-25	1	1	1	0.286759857100388
GO:0043632	modification-dependent macromolecule catabolic process	0.380232463616385	5.4942092196729e-05	1.89612279540207e-10	0.238055180565543	0.0618205362418185	0.941989589285887	7.61598505876597e-06	0.0113738045776429	6.3932223704216e-12	3.9289989001897e-06	1.92705752721168e-12	8.59078611561282e-10	2.90176621590336e-09	0.0182173774198033	0.000127249573119508	0.138543926058508	2.87248403481159e-06	0.00106183389578416	0.000619073500718824	3.68667004904663e-08	8.66570424684423e-13	3.6234145283865e-07
GO:0000087	M phase of mitotic cell cycle	0.0679293939233383	0.000605621906822686	0.000366574274627939	1.88870085190368e-23	5.91653528949547e-33	0.0399467651454629	4.18254672440867e-61	6.62674012174188e-33	2.47163816697849e-181	3.00304951998676e-09	4.52291424148398e-58	4.92452083802204e-18	0.0006352195825242	2.92033446909253e-22	1.95726422650739e-91	8.22584710039549e-17	4.15121266799354e-31	6.8283779383287e-13	4.77143486839357e-19	2.79002921219215e-16	5.71901407295978e-71	6.36828266833143e-09
GO:0003002	regionalization	0.120850806094880	1.04632512674387e-06	1.06468787059259e-06	8.04785996389896e-09	7.88157494360229e-29	0.00237616762559502	7.63379200281973e-13	0.400724174190928	7.96539713388413e-53	7.27924595114311e-66	1.81531487780303e-53	3.00675888643554e-11	7.92071892050749e-12	9.13731759780085e-16	9.81684202136376e-05	0.0190938723452358	9.18888134126493e-21	1.04416182996589e-25	4.00579123096252e-163	0.00147111536087589	0	1.84878827469480e-11
GO:0016183	synaptic vesicle coating	0.672181809609135	1	1	0.00340952565775808	0.631918616781865	1	3.47389127927832e-11	0.829774803515621	1	0.337132536322755	1	1	9.03749683814971e-33	1.13192781160957e-06	7.15758411138946e-09	1	0.649669185191823	0.00142729330727020	2.80472529793488e-05	1	1	0.597749973439481
GO:0007591	molting cycle, chitin-based cuticle	0.394989351051132	0.320628108753107	4.60553595538823e-05	0.622898065924337	0.493407821865564	0.458466699098354	0.283321028608718	1	0.91346898762813	0.262037025375175	0.813790914345529	0.906996663709351	0.109816254008724	0.509287680342489	0.44528188877444	1	0.935710063976593	0.181515916550752	0.0138377769703068	1	1.23648940301811e-10	1
GO:0016271	tissue death	0.242549108808287	0.0979077644693933	0.462937344197258	0.574883229123282	0.000851711540934741	0.167442719114027	0.0928770210928358	0.947913193017832	0.519709416337391	0.147629047022066	0.0293117183075067	0.0196007482965575	0.000221597341668072	0.260263155128814	0.574705875322638	0.91431015917868	0.39574487186913	0.0153998124429004	0.0024411871633962	0.684785931120461	7.36341654169854e-37	0.148716410475154
GO:0051252	regulation of RNA metabolic process	0.100639200239468	0.00416120904823734	8.57365758487657e-11	1.97742658768003e-27	3.09630620349497e-31	0.000257490368392301	1.38845455910474e-37	0.31616189712546	9.19334803008276e-58	2.95859353294148e-09	0.000566149780127552	8.39324562565052e-06	5.98870806554398e-40	4.91740071098969e-26	5.58595923858285e-44	0.141014707244045	2.60540229720669e-71	3.4174837575543e-14	3.97999564336434e-79	0.000570606315905604	5.89429323467409e-15	4.83954290696794e-15
GO:0007619	courtship behavior	0.691399550105582	1	1	0.111843045964876	0.685727878154538	0.857429907621573	0.610104717576515	0.408190095321931	0.410270955407047	0.157779747067296	0.429732983963956	0.96265817965195	1	0.9163578894521	7.09128168735512e-07	1	0.193596923986931	0.43163681361486	0.704797534210541	0.953633651716148	4.97093987955773e-33	1
GO:0016458	gene silencing	0.00693083317026293	0.00111211530297274	7.31092455491407e-05	2.62917495761916e-21	5.6731036333944e-07	0.000839220704074241	4.49325649606483e-34	0.0371592413482694	4.64388396799057e-28	0.00839547752301275	1.88089603984819e-15	1.53535509625860e-08	7.56133305026486e-11	2.78523564304877e-17	1.02138717771202e-24	0.0865211777157707	2.89254966869149e-44	5.92128380732863e-12	4.23055937200447e-151	2.40602743176877e-06	0	2.99992734680723e-09
GO:0042060	wound healing	1	1	1	0.85471775046066	1	1	1	1	1	1	1	1	1	0.75150898918485	0.123853828437526	1	0.375191894378214	1	3.34486964501081e-33	1	1	1
GO:0010199	organ boundary specification between lateral organs and the meristem	1	1	1	0.52710554184476	6.94368544212773e-07	1	0.64388153640176	1	2.25250878304833e-09	5.61900104911235e-12	9.33714431265082e-08	1	1	0.401993511549271	0.886345366057341	1	0.120921714077699	0.000587104073037086	4.51760583653184e-33	1	0	0.597736973592475
GO:0035108	limb morphogenesis	1	0.328820341840289	1	0.546350134620088	8.85191249199905e-17	1	0.24021554286085	0.288274991788243	0.0195416697765286	1.18219839157725e-38	1.92756176087018e-06	1	2.32852223218473e-07	0.343263642467524	0.306674315955132	1	0.0756041550437303	8.18492903716012e-05	1.27104595780484e-29	1	1.48091320549761e-204	8.04696532922473e-05
GO:0030717	karyosome formation	1	1	1	1.36848568808895e-10	7.85134923477815e-06	1	6.70560062139557e-15	1.04175970598694e-06	1	2.76439716142799e-07	0.0211224507912230	1	1	1.84580209843718e-08	1.33637595789437e-07	0.00267253976377994	0.0124808161063404	1	1.26492527121044e-12	1	1.47660828368390e-91	1
GO:0043284	biopolymer biosynthetic process	0.359190057130313	0.0967742485791322	0.0967111587931345	0.00184015314476016	0.888393960335133	0.059998785475598	0.000432810429537504	0.00483925202140326	0.0996795860977653	0.64678594579201	0.0509722904583334	1	0.00839789005085042	0.0527370587805279	0.00351973514194353	0.00151864140229245	0.00880730409757813	0.0185976590216718	1.41996297271285e-11	1	1	0.137430504198505
GO:0045935	positive regulation of nucleobase, nucleoside, nucleotide and nucleic acid metabolic process	0.323009564586813	0.482208350504454	1	4.47731504115826e-07	2.51281646805933e-07	7.52968194937386e-12	0.0023515864249618	0.000354458465790548	6.1516163479357e-65	0.000197194052743733	5.86415534402078e-09	3.31854638485658e-10	1.69230204941337e-08	3.73704568296078e-06	1.34044895162116e-06	0.00556275026256941	8.86077248583679e-27	0.0115005404625759	2.11448444578842e-153	2.15714157415701e-07	9.60701038872775e-86	0.000462982279854809
GO:0009150	purine ribonucleotide metabolic process	1	1	1	1	1	1	0.00105030725162004	1	1	1	0.31044538875811	1	1	1	1	1	0.249720856710325	1	1	1	1	1
GO:0051128	regulation of cellular component organization and biogenesis	0.0542175457975729	0.0881658717736108	1	0.000505425218118982	0.0584403101405702	0.802161319487126	1.14517620162379e-05	0.436549294315758	0.00276741843090287	0.406866385013219	3.87630228897592e-11	0.0802531617609495	0.0201798950569603	1.94443707641764e-05	0.000209526190256376	0.0918278190817692	0.00777826837734209	7.96840720533767e-05	1.44674327711812e-31	0.0626717936649233	9.04540290069124e-14	0.121909476580745
GO:0022604	regulation of cell morphogenesis	0.00115119127746750	1.14435464940017e-07	0.988592147864918	0.0193999352354537	0.00134354672570900	0.0104187850290371	6.60143283005314e-08	0.683346122076154	6.6337368347389e-05	0.000559986424450162	2.43995731213560e-13	0.592369249888034	6.28641577479522e-19	0.000268846175413783	8.24983945639106e-06	0.598920207467535	0.00424006845049546	1.98259922675367e-17	1.31297429144295e-26	0.649953157966604	2.84439415642638e-150	0.0352838462131039
GO:0050658	RNA transport	0.682880460853528	0.00449298759081247	1	9.85346306117251e-07	4.4556141239133e-06	0.525481512768622	9.58335336186804e-06	0.937899240651459	0.00113828947042882	0.000567001715210166	0.00741257146346008	1	1	7.66717566941748e-10	2.05402871475257e-11	0.0741529343511772	3.09218426769307e-06	1.64344997753217e-13	2.32030634564234e-20	1	1	0.198500930459241
GO:0042559	pteridine and derivative biosynthetic process	1	1	1	1	0.651693196703917	1	1	1	0.527193935731052	1	0.000366427072172716	1	1	1	0.522850359048383	1	0.914705757321321	1	1	1	1	1
GO:0007443	Malpighian tubule morphogenesis	1	0.00372921158294897	1	0.0187646187895146	0.0699573042030037	1	0.557820812713296	0.00396640376269727	2.01746054814556e-13	8.518594554895e-05	0.0501302888676924	1	1	0.0104985434136519	0.634142821390985	0.00117341642283449	5.31613301814433e-07	0.559098086824521	6.76540834234613e-05	1	6.48369581110874e-36	0.558735126176482
GO:0042023	DNA endoreduplication	1	1	1	1.40869826165181e-05	0.0631219304583813	1	4.48173352405078e-09	1	1	0.0718679649667487	1	1	1	2.30856768267793e-05	0.00813771738798385	1	1.12670539389103e-10	1	1.18761662692036e-125	1	1	1
GO:0035282	segmentation	0.239209438877951	0.0139202530460984	0.663282784719035	0.00298754194595286	5.54027387059126e-19	0.387811966292017	0.134797360789193	0.368059291253227	1.47057375300433e-44	1.93929707858032e-92	3.47494106055507e-44	3.38311731087065e-08	0.0173236449130736	0.000928007551525733	0.285859899631674	0.201093937111076	7.60300652590175e-11	1.44009048137842e-05	3.21798564210531e-153	0.0264966644570950	0	1.33335699630007e-05
GO:0006289	nucleotide-excision repair	1	0.00183699426848	1	1.27018591696019e-13	1.17479102197926e-09	1	5.16725088612816e-10	1	1	3.96755136816569e-05	0.0109661167171018	1	1	4.0475058033548e-11	3.51858326412362e-22	1	6.80934109410759e-12	1	1.16795617425708e-34	1	1	1
GO:0035216	haltere disc development	1	1	1	1	3.66688145273614e-13	1	0.0169561645307447	1	1	2.71988169807802e-21	1	1	1	1	0.554823484484361	1	0.805338417703057	1	7.69408870988922e-22	1	0	1
GO:0006914	autophagy	0.00215893083863153	1	1	0.268925909767099	0.828109965006093	1	0.0177228109111338	1	0.663317160119795	0.620187690348656	0.477206621660493	1	0.00369107551714426	0.153731451301722	4.86158236231437e-10	0.0397516565221776	0.421596739341572	0.390507969410258	1	1	3.06147532768163e-131	1
GO:0042078	germ-line stem cell division	1	1	1	4.73773535095291e-14	0.235898784376718	1	3.84944848424281e-06	0.0036615553362416	1.535417596378e-05	0.0737341341876908	0.00162990527256723	0.0205496259036256	0.367633785478628	3.41753118735308e-14	0.0291547008718413	8.86672079168284e-05	1.01217660649487e-10	0.0113877820665443	4.83581527789171e-92	0.232298724258955	0	0.00894133731316055
GO:0048754	branching morphogenesis of a tube	0.464556677561403	0.0227175413225723	1	0.122269809605355	3.40403414499409e-17	0.000199499808283445	0.00827693187114066	0.871592071830971	2.44587831512172e-07	1.25418209144252e-20	0.000233884907152543	1.31066355537222e-10	0.0937986759136173	0.201977460781511	0.0453495779530472	0.700629243678394	2.37464851888299e-05	0.000263543691212380	2.50688153870129e-19	0.0294877517559836	8.04663545923292e-169	0.0835590425663637
GO:0008345	larval locomotory behavior	1	1	1	1	1	1	0.260353097605834	1	1	1	1	1	1	1	0.841411229990716	1	0.0526655121870674	1	0.56990415737064	1	1	1
GO:0006006	glucose metabolic process	5.82364053656507e-16	1	5.63086185890408e-08	0.0836952783573562	1.40952056771557e-14	4.69083913635221e-18	0.00171873769894197	0.89788106530946	1.98988353480610e-63	8.5619768715723e-10	0.134464944859234	4.2628142137634e-08	0.00917145554341975	0.963734628821417	0.0199013723150744	0.569223527643853	1.64527366528324e-07	0.12443204458619	0.628376922238491	5.065504589856e-05	1	1
GO:0035315	hair cell differentiation	0.00110585360853747	0.0367260798105131	1	0.320756662713354	0.040459549232396	0.125443536841882	0.000156024556569411	0.838166291792689	0.0161744915596666	6.85572960078523e-08	0.0572545507269551	0.820505336780082	1.43508000865230e-05	0.0678657042414652	0.0133331816919497	0.907346488882388	0.24289154921403	0.0124329200644641	2.64877376111882e-41	0.69331137122894	0	0.00181149732723168
GO:0045941	positive regulation of transcription	0.305194403061871	0.42448767256772	1	1.00230745196607e-06	3.30638900437551e-07	7.28401397356833e-11	0.0048111824394605	0.000918308269496576	5.1992175119286e-55	7.92727249738796e-05	2.71639459172690e-08	3.89837981834706e-10	6.2385531264132e-08	8.17384734040812e-06	5.19785690224101e-06	0.0061304362419949	9.77643604463419e-25	0.0113333654422097	1.77897015222828e-122	5.06024967751529e-07	6.66470605443076e-83	0.000255405547973961
GO:0031577	spindle checkpoint	1	1	1	1	1	1	0.000236714826628831	1	1	1	1	1	1	1	1	1	0.642143676873963	1	1	1	1	1
GO:0016321	female meiosis chromosome segregation	0.5379967281421	0.74360675711127	1	2.33650022782989e-07	0.0577988685264833	0.442039178845469	6.19754643865718e-08	6.76529854693292e-06	2.22014615212149e-13	0.0432783752280984	4.54621646263111e-06	0.000780867915004722	0.000131588148551816	5.81082221353771e-05	0.00111291448709217	0.0806013775803358	0.112034087053329	1.30000485396842e-08	0.0286528191804358	0.00392573937924115	0.000385110479570336	0.0246465844260313
GO:0019732	antifungal humoral response	1	1	1	1	1	1	0.00913148948597089	1	1	1	1	1	1	0.756091202060602	0.0933352230938407	1	0.469610435515641	1	0	1	7.61794351106734e-198	1
GO:0016055	Wnt receptor signaling pathway	0.390683943142509	0.000244481417229673	1	0.776220126237985	9.54113826749887e-12	0.000119129786067052	0.508463081392619	0.437941622445909	3.78605560003102e-50	1.11501253009066e-22	7.4889769916534e-08	0.666805830066195	0.0017054391918873	0.593543906897565	0.000398449848320963	0.83265782433424	0.000170479790702699	8.61558264905841e-07	8.3279753807182e-203	0.975032635122126	0	2.42391424261406e-18
GO:0000278	mitotic cell cycle	0.101468195576618	0.00117957668623139	0.000108671024558034	7.0572957224437e-45	3.60620800963627e-32	7.06620024560631e-06	3.0839771508152e-74	1.41339820568163e-47	7.95515505489095e-228	5.48725026916324e-12	4.11050285559214e-64	4.74297390830051e-27	8.90369586673092e-07	2.10043698825004e-46	2.34207613905338e-85	1.01960248573354e-22	1.16023649105039e-74	8.78824647824486e-26	5.66853594544256e-123	1.02086062795728e-19	7.04142807330144e-177	1.6305702011276e-05
GO:0040014	regulation of body size	0.0164556153994522	1	1	0.428079651307296	8.5010498735669e-07	1	0.112263190998203	1	0.220359948363615	7.98802528701056e-06	7.61856879703302e-05	1	1	0.0556966269276322	0.000167094704538793	1	0.0282323867220838	0.00656332672877291	2.68157964161279e-67	1	0	0.0377235515183493
GO:0030307	positive regulation of cell growth	1	1	1	0.0459478760229594	0.000221905632199235	1	0.00531415972585261	1	0.122430118937208	0.00790917802007235	0.0021291340370511	1	1	0.00711893740047369	1.10620642739694e-12	1	0.109979592743129	0.261960928516068	2.64612000941524e-89	1	6.42811975185003e-261	0.000672506427899617
GO:0008202	steroid metabolic process	1	0.898236887485995	1	0.868639309935849	0.852603318016334	1	0.0051909527948257	1	0.463867267412757	0.273384983727730	0.259783099833131	1	1	0.881845079679914	0.836068809185306	1	0.301945343828969	0.468036208691153	1	1	1	1
GO:0008347	glial cell migration	1	1	1	1	3.20439734797959e-19	1	0.661369882812278	1	0.250289584113513	5.27874246906161e-11	0.00234856261889384	1	1	1	0.146418874700965	1	4.17882563803217e-09	1	0.605964885621175	1	1.76133224417605e-156	0.310127255050875
GO:0002520	immune system development	0.287671872616464	0.00335534471047635	0.834385469837837	5.98612259473968e-05	3.96431887795297e-13	0.0524191659672528	1.02406872924288e-05	0.387832414929707	0.000860843283644999	1.45361043460356e-07	0.000543105316097577	0.00421829527554636	1.27498937196343e-07	3.29269436931642e-05	0.0391743312352785	0.580734108236266	2.63298700896969e-12	7.28224123872347e-05	1.17039695147614e-91	0.0776974028352898	0	0.057412664880199
GO:0051704	multi-organism process	5.1594411957795e-05	0.648651782329524	0.976065535825345	0.985998288606738	0.0547994766048392	9.59152967721961e-50	0.92864612149437	0.833056336031465	0.321998036371236	0.00390441670096882	0.66536069989954	0.395012558458671	0.880378878584009	0.999329307049268	0.399043025563659	0.894729572981927	0.190970950109686	0.389082483177214	5.3894633883634e-20	0.691473362354831	1.96530077090141e-26	0.085482811474052
GO:0000165	MAPKKK cascade	0.0411876094724531	0.000258788663077862	1	0.00735012001676015	0.136463597351738	0.00122058251656513	8.51324909930226e-11	0.69003351247478	0.152509501767396	0.302405857669954	0.0174972864081153	0.00552498190291114	4.65446368345491e-07	8.49396456523147e-06	3.46631222814694e-13	0.87493554162653	0.263760023657960	2.089952334578e-05	2.15890644157611e-142	0.188964120219753	0	8.18419303018508e-06
GO:0008298	intracellular mRNA localization	0.71691847427547	0.358133636110381	1.62075865947791e-18	8.32261020536794e-06	2.04334844360412e-05	0.503119257582027	1.60879064673438e-14	0.070598122014724	0.594781231626735	2.32175876978211e-05	0.00016892378255993	0.073325928265533	2.59125151107299e-08	0.000332949120613440	4.00864884791708e-09	0.0713244221170095	1.70708838754273e-05	0.000914383977607224	2.69604587019558e-38	0.0346575667504056	9.9471239562814e-56	0.168566075545783
GO:0042063	gliogenesis	0.149978930113095	0.110523065595624	1	0.0217640906086317	1.76123231727817e-31	0.546536806471583	0.334187162490209	1	0.00127812908269306	1.10424515493546e-29	1.63266407664236e-07	1.20557798672330e-08	0.0540268586170344	0.00702092105293428	0.0313384728796195	1	8.99544768071151e-10	0.00239700766478208	5.97151404826755e-05	0.249100408573842	1.98846405329468e-221	0.0253431501920539
GO:0007267	cell-cell signaling	0.0228234182404576	0.00109116474700469	0.0270722334577485	0.927169792477461	0.623170966939961	0.828561514647974	0.000195918229248482	0.698962669510781	0.156742151714720	0.0269539414201103	0.000193618167227132	0.736610198451288	1.81879478820127e-11	0.629811257011787	2.90457574247416e-21	0.487766309460657	0.618333319420953	1.19416915489622e-11	2.32722555641303e-70	0.80090700295173	9.86829808670319e-55	0.00242303469852109
GO:0006379	mRNA cleavage	1	0.0107802502257237	1	3.07442946618986e-11	7.69519096922681e-08	1	2.35523490653172e-06	1	1	4.99335953207064e-05	1	1	1	2.33858772993548e-09	7.39659565200313e-23	1	1.69560945571588e-13	1	9.46266612071056e-35	1	1	1
GO:0048609	reproductive process in a multicellular organism	0.110157152595347	0.218496655222023	1	0.00633443596201993	0.941164502487376	3.15821740059481e-08	0.247784704034755	0.186653014018061	0.240589495964330	0.830775827842566	0.764815726484298	0.344139822775772	1	0.819229181694751	0.0278564295341942	0.575756190915197	0.764547583180982	0.915956336418344	0.747785854915225	0.31002788067499	3.81122367658980e-05	1
GO:0016071	mRNA metabolic process	0.336288206954132	2.69330587906453e-09	8.13453669803406e-43	1.51807507273345e-64	5.19720954633779e-68	3.54728323047783e-07	7.57992008316946e-84	0.440196730123479	4.41080278632735e-265	2.08099894021708e-16	3.48595275422193e-13	4.57012960780553e-31	3.05728668241815e-71	1.28983894928525e-58	1.08808785040329e-87	0.128695313899681	2.64270431185422e-128	3.25581082569746e-17	6.01353276408862e-75	2.58757995024454e-13	3.03604595966791e-19	1.65609768110832e-16
GO:0030855	epithelial cell differentiation	1	1	1	0.678390224877673	1.75931492146991e-20	1	1	1	1	2.09041328136902e-11	1	1	1	1	1	1	0.438002351691866	1	3.49278222116828e-07	1	0	1
GO:0000003	reproduction	0.729861891395415	0.000172360810651048	0.00181695791917113	1	1	0.0207653819770388	1	0.267912657242096	1	1	1	3.26551757667726e-05	2.67742620568721e-13	1	1	0.0842347606438172	1	1	1	0.0353603153496216	1	7.9039795796211e-16
GO:0007297	follicle cell migration (sensu Insecta)	0.000198161192507496	9.94995057231336e-07	0.589506362294418	0.0566740374562922	9.6652644294302e-08	0.208593389392748	0.0491711955467103	0.986872655721815	0.000150858421742792	2.18730937245441e-10	0.00279514610480666	6.1994264808053e-08	3.15737878429579e-09	0.0022371230580703	0.30633696218015	0.909777856594589	0.0378373018870031	1.81933838124303e-13	5.71290025014413e-44	0.0115578716194906	0	0.000251192351375334
GO:0055001	muscle cell development	0.0233907159124693	4.63874860397959e-12	1	0.166559427518788	0.000154832747978961	0.0174791336947271	1.29380193699045e-09	0.271532581918409	5.27215187201256e-12	1.06472316137235e-05	0.0154762302641134	1	1	0.783573215608063	3.36408617964881e-05	0.469736681829242	2.77470565753843e-09	0.191105198678518	9.78704755916057e-20	1	9.43403410745366e-96	1
GO:0048599	oocyte development	0.259901073960303	0.0264044987983046	9.66423592508767e-14	3.89766706704399e-07	6.64119019109864e-05	0.320025616021876	4.81445748020916e-22	0.442685345816332	0.00334730532514398	0.000754291565558208	4.4523580563023e-08	0.0487634219424491	3.65578614942373e-08	2.57592598728140e-06	6.24705030040658e-07	0.212920178293339	7.86148583329338e-13	2.02983476119133e-17	1.84608664927644e-89	0.187010389790073	1.72014400124382e-93	0.0062903967946245
GO:0030384	phosphoinositide metabolic process	0.788730045108433	1	1	0.118310691810272	0.0110488558600764	1	0.219762551881181	0.913461541254016	0.297297839115037	0.00262581326219879	0.194478771706195	0.99686107273962	0.769439760468342	0.0209393037001558	0.208423537180538	1	0.633309061064539	0.460973350119816	2.0273171221068e-05	0.980920870399595	1	1
GO:0035070	salivary gland histolysis	0.161127465562159	0.0732982194595769	0.451973732700511	0.575608919096268	0.00525621850636955	0.103946659014754	0.10759404901918	0.946931058819952	0.477113346943122	0.221681338744137	0.0188833556536624	0.0580735307443568	4.68307458470688e-05	0.261668753943611	0.459544534983282	0.930771514579291	0.453266222134707	0.030500951522589	0.0170442815505895	0.789953614470373	7.31556724358339e-24	0.0866882401003294
GO:0008052	sensory organ boundary specification	1	1	1	0.510941144247219	3.63569890490649e-07	1	0.642689242948999	1	3.13367139816667e-10	2.59759154316837e-11	1.68261125418425e-07	1	1	0.415552924811052	0.88099192201618	1	0.115892616868113	0.00126967297333600	2.15328908576716e-35	1	0	0.58449373769083
GO:0016265	death	0.0340789907611002	0.00305878185682768	0.368100099850093	0.113268378617875	1.31855610612902e-07	0.237363711321990	0.000272657806727831	0.963194201805558	0.0635749326381575	1.26679133859782e-07	1.74299240040972e-05	3.50298407234349e-05	9.0442849854152e-06	0.00800976874064306	0.560355173478161	0.835908832981825	0.0168711517206739	0.0410798168515647	7.18914978411238e-36	0.289234865322052	0	0.167894903545017
GO:0007389	pattern specification process	0.130395314535371	6.3207655791644e-07	1.66882135946783e-05	3.15591530891239e-07	2.75934617202195e-28	0.00137209655587081	5.57695390073304e-13	0.360739225344336	4.9793882836799e-45	1.13957734588043e-80	2.26348220462306e-47	5.5855007221409e-10	7.47805864562588e-11	6.81704659353485e-15	7.61998999308522e-05	0.0272132595895201	3.89055435967002e-20	1.17330821194081e-24	1.19781178044094e-174	0.00596840661750287	0	1.45415474712913e-10
GO:0002808	regulation of antibacterial peptide biosynthetic process	1.94387468125617e-05	1	1	0.865847548252665	0.930957023650665	0.0107040732464076	0.0615881472853071	1	1	0.296365213332116	1	0.299745217435133	1	0.769420504142796	0.130920110820646	1	0.285831969494665	1	3.29661354831343e-119	0.720975020205957	1.57967810271760e-25	1
GO:0010004	gastrulation involving germ band extension	0.86568776064933	0.309157827767189	1	3.74305279301669e-05	0.000220581016234096	1	0.544576110281742	1	0.083768032066235	1.76806466364253e-10	4.56184192745472e-30	1	0.453425132280869	3.49329764191043e-05	0.301246008381463	1	0.00282511065122362	0.000121891342823147	3.67280026558947e-37	1	7.84473894135313e-107	0.0702959861429506
GO:0007173	epidermal growth factor receptor signaling pathway	0.908915224543868	0.0964767036375469	1	0.803079642821089	3.10586721958251e-16	0.281648119969075	0.0069625648884882	0.603686326328759	5.48568483686048e-12	1.20343008375206e-12	4.86397165126728e-07	0.00624819778144001	0.0241309153206710	0.127508602814396	0.00160739248615355	0.658475846034576	0.00556917460532086	0.0570237161226874	1.21748876535075e-280	0.496146720383178	0	0.331386077354775
GO:0007631	feeding behavior	1	1	1	1	1	1	1	1	1	1	1	1	1	1	0.579170583634815	1	0.568372128502371	1	1	1	1	1
GO:0006767	water-soluble vitamin metabolic process	1	1	1	0.901390706586818	1	1	1	1	1	1	0.838622666687415	1	1	0.921027382127407	4.52099792807834e-05	1	0.0124893096440569	1	1	1	1	1
GO:0009308	amine metabolic process	0.290428786326403	0.083029248806933	2.01482951337906e-08	0.211893277229058	3.45858648969105e-05	7.93048054533926e-05	9.21430180427107e-05	0.0541328985538847	0.201131468163656	1.72901706290326e-19	0.00138053349724755	1.92905633099828e-05	0.96357876207817	0.739235231469157	0.886021096282274	0.913707996291748	0.00673535060793443	0.391906597953109	0.496266048455708	2.08656495830814e-05	0.000135612940826975	0.129159729822794
GO:0006950	response to stress	0.284071823814252	3.20135132200116e-07	0.0570259507455073	9.99246979869798e-05	8.93567037256777e-06	0.48134954148824	1.26487389961855e-05	7.31941390606723e-10	2.98188457838875e-05	0.0383208528645929	0.000157056200431841	0.690322336069028	0.142257553542139	0.000573185752860869	0.00176335642202278	4.85023936145343e-18	2.83364755693098e-06	0.197288909685330	7.70571513307075e-11	0.643433990139379	5.45072144600651e-89	0.856103898254757
GO:0006414	translational elongation	0.101986177683006	0.0482193728093168	1	6.58955942957756e-05	0.860238926807984	0.00614025579118567	1.41492025592096e-10	1	0.212862099344790	0.295119646785487	0.00716652423283849	1	1	0.0197960175093430	0.00224074893881868	1	2.26327461754112e-08	5.17017079810197e-05	1.25143005008665e-13	1	1	1
GO:0007179	transforming growth factor beta receptor signaling pathway	0.101202452584400	0.00198043049839885	1	0.00406475174376535	0.0794404171138724	0.0688149166443716	0.03660767453067	0.646766016331728	0.0106402250635695	0.00114531489219742	0.000188699911001748	0.0232561781187461	0.700733454551039	0.00401874545134486	3.83015636948441e-06	0.280188127862432	4.7156043435676e-06	0.000304758507075685	7.80936553641377e-81	0.192681293942164	0	0.0149507047349684
GO:0050808	synapse organization and biogenesis	0.0632895763934665	4.30708533001607e-06	1	0.3323682580412	9.16969157057983e-05	0.769205659966312	0.0150965341675281	0.107049121814058	0.000966676813774112	9.98889323445928e-17	0.00520821427290221	0.269558955002854	0.178029457829254	0.404910792259724	4.02152603420421e-05	0.269123358258212	0.0117179423881978	0.000351095479140984	1.49317457696822e-25	0.246356911957134	1.36059558366854e-123	0.000583161110446013
GO:0009586	rhodopsin mediated phototransduction	0.0140638364565231	1	1	0.509432234862215	1	0.528232148953903	6.1766606446067e-06	1	4.09687918127003e-06	1	0.283450726409724	1	1	0.78424085619393	2.70441996196284e-12	1	0.192345899539508	1	6.45992798424818e-287	1	2.13176742840913e-199	1
GO:0016246	RNA interference	0.148380284808708	0.447005065124776	1	0.0316831438341395	0.00464496182246274	1.2851420399561e-10	0.0455570713517245	0.90272245296003	0.902075169472054	0.00275977129504885	0.193136517567899	1.20590588453215e-05	0.000840910920037025	0.142192525192985	0.444273399168025	0.882789396127619	0.0115681689193228	0.327153262793290	4.59326808922827e-31	1	1	4.62539170359559e-08
GO:0009890	negative regulation of biosynthetic process	0.413423023165277	1	1	2.50836319091899e-09	5.69148095071732e-06	1	0.000104329134909522	0.0193749682753952	0.197660952500138	2.89952442522192e-10	0.262805310790329	0.0188287524847701	0.139810869188403	2.9651386695775e-08	3.00642279153605e-08	0.187267857693084	9.6426723742818e-05	0.00394953056684103	1.03256683715708e-79	0.101528359796367	8.67247683629378e-44	0.00296103658335302
GO:0007618	mating	0.357395914035191	0.692736102965292	1	0.00181394464684943	0.772732074322303	0.00978116149432382	0.413463984142843	0.506005972268373	0.295898359762725	0.406457362539551	0.655494912106801	0.716538813040647	0.924709895845466	0.92237231363896	0.00239319662849289	0.375071648062409	0.624926093508356	0.400804065676653	0.396677120544195	0.846414746737524	1.51689089744407e-27	0.294125653640023
GO:0043414	biopolymer methylation	1	9.49178196064699e-07	1	1.28833676285984e-11	0.0472484531238529	1	1.16955312675348e-12	0.0623306368760083	1	0.000690933514690898	1.64137176607013e-13	1	1	1.72159945115861e-10	2.8259612864523e-20	0.476537744303752	1.41449969095136e-06	0.0702971090393892	2.25299878103821e-127	1	1	1
GO:0006996	organelle organization and biogenesis	1	3.35432953182725e-18	3.51627336731204e-13	1	1	1	1	1	1	1	1	1	3.06624718172125e-27	1	1	1	1	1	1	1.10025402589238e-07	1	1
GO:0031325	positive regulation of cellular metabolic process	0.260085521719333	0.494644121209988	1	2.41967711615607e-08	2.27073358396852e-06	1.67277392827289e-10	9.9775823451445e-07	0.00199411577812916	1.01271805173776e-49	7.89799163263795e-05	2.77719910127996e-09	3.51569253731772e-10	1.71638132624492e-08	1.33998632421997e-07	4.23837522492148e-07	0.00433481568935193	2.19438075383533e-27	0.00131035111256006	5.99236432910675e-113	4.412331089049e-07	2.65832091132732e-65	3.34292236930389e-05
GO:0009260	ribonucleotide biosynthetic process	1	1	1	0.00088869462295375	0.401252822611270	1	7.42569688364425e-06	1	0.47037946312936	0.0787056456082052	0.398116860917511	1	1	0.0407625383070133	0.192604109740928	1	0.224062831064294	1	0.582972808458667	1	1	1
GO:0007419	ventral cord development	1	0.116403405030733	1	0.318161146959089	9.96657325798722e-37	1	0.534109740839803	1	3.36565958130380e-08	2.70432217850789e-65	2.82206499076513e-29	0.00399383651065167	1	0.344122457530241	0.747493785400836	1	0.000354360573463447	0.00090380366606511	2.30414882566333e-26	1	9.57260964411292e-38	0.00678677712402956
GO:0008340	determination of adult life span	0.66703924056022	0.00244863201764844	0.301923772538510	0.665729718841243	0.598435943920792	0.189021669527192	0.0192093835203294	0.728958674585237	0.00343370365883862	0.119474662659513	0.117647673536786	0.931040895462646	0.0927250346505887	0.123533026997300	0.665539975049207	0.100844907640809	0.883646507911376	0.321864572726498	2.13695513774506e-07	0.769860291860626	1.28333579585450e-117	0.0100997769580375
GO:0001736	establishment of planar polarity	0.00540794671850224	3.14516795546479e-07	1	0.364838930661167	1.08457744851821e-27	4.59649441602036e-05	0.00265629870431066	0.693912356129396	2.43765317393093e-07	1.43562116680111e-32	3.9318941414443e-41	0.0168113955525303	0.000262645225070833	0.00109170275303358	0.0866210324118595	0.619205045792292	0.002730478881483	1.01510076351794e-12	2.26123302135956e-80	0.172164409406079	0	4.44205072101137e-12
GO:0030952	establishment and/or maintenance of cytoskeleton polarity	0.935843358260243	1	1	0.570227143474139	0.120568933862636	0.253590062392648	0.000356730493135614	0.852619710762619	0.0862125824968585	0.253749042862856	0.0440102361871724	0.165256577214921	0.0598908633507665	0.429739219345491	0.161057962280642	0.577278313135672	0.00261868772118783	0.00585226618798989	3.25357495352721e-15	0.321554688592851	6.24752900824748e-22	0.547396982968221
GO:0007423	sensory organ development	0.00423481379511447	2.97243947185743e-06	0.399686733998873	0.000202877699877176	1.10538510599695e-52	0.000937417250700683	0.000147619229570628	0.0171931525984175	1.02321684357525e-52	5.81678348499493e-101	1.02355658638587e-97	1.60107927588625e-06	4.35873245454222e-14	5.70590087707531e-10	0.00596602894710124	0.000150508674768480	1.97197857750889e-15	2.96301417228676e-37	1.6284064558854e-153	0.0968936473856932	1	1.47833020678198e-09
GO:0016081	synaptic vesicle docking during exocytosis	0.172349219945919	0.00988569798340839	1	0.925371252602813	0.522375833022853	0.542380611275443	0.00115380461044294	0.922452241328218	0.836285655272416	0.0771000723636232	0.857361814469103	0.855554427970539	1	0.161693592598845	0.117985787346495	1	0.371577783171849	0.213400120747510	5.27962988899637e-70	1	0.00190944947640139	1
GO:0048589	developmental growth	0.291229573566958	0.00137446372532186	1	0.0964249246726305	9.69309526686967e-08	0.100683931934384	0.0924939084815154	0.370718452900082	0.000458686439892879	4.77212825917835e-14	1.85138120563817e-06	0.100859204401910	0.00321985443801196	0.000126181254778002	0.000541187102939993	0.0227684468138065	0.115232050435569	0.006874596693894	1.19188697210293e-37	0.261028714179264	2.17067673276953e-206	1.98910823872855e-13
GO:0040007	growth	0.0361159860818993	1.99127236768739e-07	0.0634040987122791	0.00389616460863718	3.50781563862345e-09	0.165708624342609	9.62311069025042e-05	0.106690024322215	0.0218593012877043	6.9136171338225e-16	1.68576642651661e-08	0.0433278012915100	1.04574422942734e-05	2.18919410278212e-06	0.00192336738429797	0.121417468062080	0.0588641504102268	2.1319144095017e-05	9.39457908210252e-75	0.635919161730468	6.49948243724033e-299	2.86334234834204e-17
GO:0000245	spliceosome assembly	0.211655345613571	1	1	9.04279872814174e-10	8.1812282894149e-12	0.00138034930702771	9.47293819027336e-06	0.86866035396641	4.89537995127685e-22	0.00211588129689729	0.00330851821190718	1	8.10241731437684e-12	2.88725575889722e-08	1.16180091224672e-05	0.436505621759048	3.31884738271139e-31	0.00260396096957712	4.34126849096115e-68	1	1	0.571558273399069
GO:0006383	transcription from RNA polymerase III promoter	1	1	1	1	0.65685686078936	1	0.000576862501143555	1	1	0.056988111304242	1	1	1	9.85960489866511e-11	1.33480296556829e-05	1	1.23634894391266e-05	1	1	1	1	1
GO:0007528	neuromuscular junction development	1	0.0489204261316272	1	0.259258487989126	0.176756388896848	1	0.00954603827054816	1	0.596950879926734	4.10322596773326e-06	0.197560440154653	0.750669780436829	1	0.337752290940958	0.00022703311863149	1	0.696847558891929	0.000417131812162083	7.66347823655619e-18	0.31260311430915	1.55136594245880e-278	1
GO:0046365	monosaccharide catabolic process	4.70899508244412e-20	1	8.51006750450631e-09	0.351720690411343	2.72231273849188e-15	4.03979174120662e-33	0.000437742732666197	0.906681397148201	1.11906228910907e-107	1.93713923093474e-13	0.0494629654391105	8.64382896788096e-08	0.00486385681289295	0.965821594077293	4.62468293904282e-05	0.434821075299335	3.43993334426714e-06	0.0967644189318558	0.589361022967185	1.58877147734547e-05	1	1
GO:0051188	cofactor biosynthetic process	0.220800947299490	0.869151602776817	1	0.548864475233717	7.32570275230348e-09	0.427763933308786	0.0852573720341441	0.742167129994673	0.686889129505317	1.14707734553209e-05	0.267310018896991	8.26887935373316e-06	1	0.394239117396559	0.480733577259699	0.676527997951599	0.374160963826235	0.00216550430271226	2.21996229879024e-13	0.915164646316553	1	1
GO:0008286	insulin receptor signaling pathway	1	1	1	0.128162351153466	0.0722827775720104	1	0.429413325364405	1	1	0.107668312100117	0.0742630927719286	1	1	0.0397678228647136	0.0206805841760098	1	0.879509836063817	0.072024718510963	4.56058097623373e-149	1	0	1
GO:0007365	periodic partitioning	0.877074871963583	0.000990778923679693	1	0.432742038912756	0.0097085627355197	1	0.705299744123853	1	5.91906846764661e-05	6.15416294045404e-16	0.00642510706150246	0.0943867147625677	0.453380279512175	0.195671086041457	0.820915532985243	1	0.000635034994127608	0.0879123139633878	3.01975989173042e-20	0.368652437436304	1.83956692806818e-165	0.246313866464223
GO:0009968	negative regulation of signal transduction	5.93907523170841e-06	0.004602674558311	1	0.116387701511070	0.000148668885671639	0.00394502092330310	0.125770781096420	0.32691676440497	3.62245195135252e-15	3.16859997692829e-06	8.58976732466767e-13	0.0668214886185438	0.00681744573724164	0.0237689067818675	0.0886564549772307	0.0331202740034806	5.22825449888884e-06	4.87360656580662e-05	8.01011379969302e-82	0.00373520793330493	1.38281125032782e-129	5.87415203687852e-05
GO:0051674	localization of cell	0.174522067720717	4.51939570779067e-09	0.791698219772778	0.00258505985455869	6.87363790217912e-54	0.0105403563939159	0.129493087084229	0.558849781440072	1.07446863403933e-21	7.29907204850141e-128	1.48865915055244e-22	3.72705219376553e-07	8.95060570292563e-12	6.50582392881244e-05	0.100781435299425	0.307740925717896	8.8841705525424e-10	3.70123456564958e-32	1.798031364384e-55	0.115127529857398	1.91764181940096e-239	1.73407473898939e-16
GO:0048747	muscle fiber development	0.245010376557315	4.02045536246446e-07	0.195040851853486	0.167276102321463	0.000140131536413419	0.041130280206555	0.000725035945577311	0.896462739800316	0.35119513407789	3.3755166851972e-23	1.96802221784793e-13	0.593504912520726	0.0194203977299248	0.222055203480971	0.0146619641257315	0.612952949877493	0.00637015754579078	4.38547285083246e-06	4.15360315671021e-47	0.324769170455292	6.72592660549837e-173	0.087228784880029
GO:0007400	neuroblast fate determination	0.628697226747592	0.108239132115216	1	0.0102785035013164	1.79601094377412e-21	0.369947282487063	0.521750983751246	0.00210174952226656	1.64262611257607e-21	1.25444383150000e-63	4.72690176802684e-38	4.8871122744678e-05	0.0355445073728854	0.0458248471832991	0.185044299687762	0.580096558854927	4.73892075730246e-23	9.83955614540844e-14	2.22318847558703e-144	0.0694914158432779	6.35639985883102e-71	6.52597785810563e-08
GO:0007067	mitosis	0.0786531580615372	0.000878850666985812	0.00027191439973	1.19214602043835e-25	2.07690668354057e-31	0.0382540642633419	1.28692674676394e-56	4.10770685328671e-33	1.50882051950640e-165	1.12565029833443e-08	1.23959921970216e-56	2.04104031339438e-16	0.000635212162909449	4.20577834311681e-20	4.2101152941557e-93	6.50994321410571e-17	1.73705979825888e-32	4.25466272319164e-13	7.52245414906986e-24	8.63367945032589e-15	1.22464920524402e-69	1.82653786538620e-09
GO:0008654	phospholipid biosynthetic process	0.235337385779277	1	1	0.452502370959795	0.118981395513741	1	0.679818106315763	1	0.547112458974641	0.258950774614212	0.286206347227686	0.986837575833638	0.560633722332887	0.54463742448708	0.883683587291655	1	0.947513905618676	1	0.586938328176938	0.911133618708722	1	1
GO:0048737	imaginal disc-derived appendage development	0.0362554645094672	2.13048579779754e-08	0.842658366021808	0.313591620767846	1.20233952046972e-58	6.9746429698302e-05	0.000205264991174827	0.769112681243077	6.72420645618308e-19	1.50976576411891e-144	1.63762415458462e-45	6.66156804506455e-11	1.27095163585008e-07	0.00559621379649450	6.85072471829117e-05	0.900906537273437	1.00777310383592e-11	4.80077382137366e-21	1.40821569104760e-67	0.00133126750640974	0	7.27801273864061e-12
GO:0009058	biosynthetic process	1	9.9172561682982e-07	1.39890758480440e-129	1	1	1	1	1	1	1	1	0.00423771203757779	1.39751834895100e-20	1	1	0.985463873596143	1	1	1	0.93289199278996	8.51764732118732e-16	1.73473885664601e-31
GO:0032506	cytokinetic process	1	1	1	0.0300458843030608	0.0067757867485666	1	0.0234250693321643	0.0291293381842681	0.000776806443453033	0.164701708885873	2.42833051724271e-07	1	1	0.0158865071414306	0.603566637984478	0.346993089595405	0.000243571654830427	1	0.000444130119794085	1	2.67497025640182e-78	0.584205293986379
GO:0016485	protein processing	0.551435717719876	1	1	0.650779418928795	0.281053147965776	1	0.82728600337395	0.395732099524998	0.639081188854375	0.92302016286474	0.041775705542269	1	1	0.266899119196139	0.781384356342185	1	0.702384473341847	0.0481901186806466	1.36229420468443e-18	1	9.0181180312414e-33	1
GO:0032259	methylation	1	2.79525669135557e-07	1	8.94455981338374e-11	0.0481664641982773	1	6.69618321531785e-12	0.0571492624297271	1	0.00111320605168321	4.06947768189725e-16	1	1	1.90371560269921e-10	2.68507238921206e-21	0.476794188070773	1.86655896302067e-06	0.0651581206827245	3.20775221537843e-115	1	1	1
GO:0031098	stress-activated protein kinase signaling pathway	0.0205734144084169	0.000917149562095057	1	0.0584637130030528	0.000384024783046390	4.88937616261463e-06	2.12390631538412e-08	0.65447189162937	0.0548469437554458	0.183299368355289	0.00079546280138999	0.0227200804088228	1.94395652585712e-09	0.000217641976765955	5.40934452577428e-09	0.810168652464076	0.216793012308096	6.05576243815242e-07	1.31993384898661e-135	0.352392466281359	0	1.12930949930295e-05
GO:0030166	proteoglycan biosynthetic process	1	1	1	0.0220610570378576	0.342773047913541	1	0.43512491943046	1	0.816208438821452	0.606552860398636	1	1	1	0.114275905619147	0.239576852725892	1	0.822871500216114	1	1	1	1	1
GO:0008356	asymmetric cell division	0.355810117242051	3.20034371270215e-10	1	3.07998924306562e-09	8.18728553823737e-07	0.0953478619088413	4.26425896525671e-09	3.73989423199052e-08	7.93896715176384e-30	2.1998524961069e-10	1.78428210108925e-15	5.81583612646369e-10	0.00569162758800806	3.22248561923473e-12	0.000151553811199476	0.000618664657405656	8.8126143826562e-18	2.68607670319733e-19	1.10860868866825e-161	0.0247474146574464	0	1.53256131290108e-09
GO:0042749	regulation of circadian sleep/wake cycle	1	1	1	1	1	1	1	1	1	1	1	1	1	1	0.0470068709904888	1	0.642139541874249	1	1	1	1	1
GO:0009893	positive regulation of metabolic process	0.287362487278183	0.498050430995001	1	1.24337102754163e-07	5.62174622624211e-06	2.65426955743592e-09	6.9486804415264e-07	0.000637316991161078	1.27083405873107e-50	0.000124557773200585	4.05062043425013e-09	3.11873338668264e-12	7.65437279561862e-08	3.32264854789090e-07	1.62209252831554e-07	0.0109746466251664	9.21949125218072e-28	0.00261272885723073	6.66239820789482e-113	3.33383913991417e-07	2.04290362475501e-74	4.84915965404599e-06
GO:0045793	positive regulation of cell size	1	1	1	0.0309799340551434	0.00228162003263812	1	0.00469218125752178	1	0.0411097896598751	0.00287069039910392	1.01911469824388e-06	1	1	0.00106196306360585	2.22816446588975e-09	0.739045835807836	0.201838759322533	0.412143536693934	9.18291727643687e-127	1	0	0.000559163189987134
GO:0019933	cAMP-mediated signaling	1	1	1	1	1	1	0.657794350818948	1	1	1	1	1	1	1	1.18821053903997e-24	1	1	1	1	1	1	1
GO:0007005	mitochondrion organization and biogenesis	0.0241670854881455	1	1	0.100965943680672	0.194836284262044	0.0202627263410415	0.114060751722594	0.599194693405922	0.866833370747129	0.052165074311021	0.331237287371505	0.902554867223862	0.575747014178082	0.263200832939446	0.0462054094702179	0.343367608931214	0.941711049501496	0.00366137191354165	1.00157458364871e-05	0.901793710688617	6.72971261549753e-27	0.449692421321991
GO:0001752	compound eye photoreceptor fate commitment	0.00274271660435071	1.73010579454007e-06	1	0.127200479363483	3.02204221971462e-10	0.0432025197132463	0.00285620143292059	0.631916557147359	1.29680261582349e-07	7.81622106865345e-16	1.16717840528553e-18	0.0252025007012680	1.39679785576925e-06	0.000336609683624585	0.00259881290236736	0.091047239872326	7.76006611237226e-07	2.59698610923990e-05	2.96023305579423e-210	0.0428204130850987	0	2.21928200943665e-06
GO:0006310	DNA recombination	1	1	1	0.00245010067720679	5.87838859374197e-07	1	7.7854017811328e-10	1	0.0743547254363322	5.30706904346532e-07	0.155489103712226	1	1	0.00133081276458765	2.55359427393145e-37	1	7.41679706111395e-06	1	1.53827529057693e-07	1	3.16282087351096e-307	1
GO:0045186	zonula adherens assembly	1	1	1	0.670179845039478	2.99343940242214e-05	1	0.0187196307356177	1	0.0217143606759776	3.92026956355063e-15	1	1	1	0.313079327230253	0.0052140390117425	1	0.0542688520570934	1	0	1	0	1
GO:0016185	synaptic vesicle budding	0.824323938676845	1	1	0.081061436290342	0.500259358064116	0.203164174791804	1.96323602383473e-06	0.874318354366701	1	0.0624512575426488	7.91831831916842e-06	1	7.60294767279773e-21	0.000653948740455093	2.26846776803691e-07	0.751298730756824	0.797695295186047	0.00195105216237121	0.000243592907464195	1	1	0.631193824724363
GO:0008586	imaginal disc-derived wing vein morphogenesis	0.412171295270095	0.121664126880718	1	0.855477247918954	1.91504957499998e-18	0.00572627919677738	0.596264557364601	1	0.0149502573106445	1.33526303880040e-40	4.97139528603166e-17	0.00858218078842288	0.0621872411844046	0.721002037324632	0.425633771707756	1	9.58645827798995e-05	0.00362456554953119	2.20090194876183e-19	0.00262765404021365	0	0.0477552579625964
GO:0007040	lysosome organization and biogenesis	0.539472509690419	1	1	0.00539127695894895	0.92584950054575	1	0.007710024121864	0.269263636186357	0.590994691432163	0.121207985921966	1.08139895718190e-09	1	1	1.06187129953723e-06	1.13875525286659e-06	1	0.526517270380608	0.287039153317296	0.000164611093546460	1	1.92744608902959e-52	1
GO:0007559	histolysis	0.222364815200795	0.101698851139481	0.442071405453229	0.576538564275231	0.000809320084783165	0.179227409968544	0.0846170395604224	0.94730867822659	0.530617146551134	0.141514587665729	0.0309465700349477	0.0166428836716305	0.000160718355294325	0.267631330579834	0.581770227199747	0.925603277029746	0.392900848805718	0.0172223053847141	0.00303824517914845	0.68002103305118	6.17510406738127e-31	0.118555663862226
GO:0006044	N-acetylglucosamine metabolic process	1	1	1	0.796187367484524	0.536354841371399	1	0.200011497213979	1	1	0.275848605326982	1	1	1	0.0665897285965858	0.803108914671497	1	0.560286772447374	1	1	1	1	1
GO:0007445	determination of imaginal disc primordium	1	1	1	1	1	1	1	1	1	1.77765849154773e-30	1	1	1	1	1	1	1	1	1.27027817985353e-74	1	0	1
GO:0016573	histone acetylation	1	1	1	1	6.83904153253788e-08	1	3.12905458882449e-06	1	1	0.0166245219618233	8.57831434321243e-09	1	1	1	2.24842011474837e-07	1	0.353286300507505	0.156593600574429	3.84319284043306e-20	1	1	1
GO:0065009	regulation of a molecular function	0.525410039985391	0.204040513789737	1	0.182684015369688	0.290491502283893	0.433546395955553	0.00999801447276177	0.221499974538428	1.22576143477270e-05	0.137888273700447	0.272447619897564	0.103842264986351	4.28070450538823e-07	0.254987780424387	0.182831428355012	0.141465221246051	0.5307066320746	8.43088054995047e-06	6.30989842923678e-10	0.356772601149752	2.06803777166177e-36	0.497523932572302
GO:0016043	cellular component organization and biogenesis	1	1	3.78348054212519e-34	1	1	1	1	1	1	1	1	1	1	1	1	1	1	1	1	1	1	1
GO:0043069	negative regulation of programmed cell death	0.0395547407841476	0.0155345969946734	1	0.0673853832716845	0.138122779210858	0.122977135758391	0.0102609131927013	0.735834757216891	0.000218202640647249	0.000732586261638161	0.416397017936013	0.16943738992471	0.000504475673040292	0.190500277685405	0.454971808827882	0.385728025011090	0.00800772525611486	0.388264465608996	7.30575148930674e-17	0.487930322691626	1.95186511041781e-99	0.57765164937312
GO:0009165	nucleotide biosynthetic process	0.18793590350591	1	1	0.00234525440638132	0.40980273893823	0.843036975806291	0.000355859948096034	0.87859965737722	0.521462914750684	0.0808397042826725	0.631975736115142	1	1	0.117052244209884	0.581210664562849	0.600273878309498	0.502336168494348	0.165213406360386	0.618908886885186	1	1	1
GO:0030703	eggshell formation	0.413225253261813	0.0175599692223184	1	2.99422863028912e-28	8.23097826838919e-06	0.792552426993094	1.1987756733219e-69	7.30218057525954e-08	7.93167834502546e-10	0.000696710094256278	1.99282010806642e-05	6.41846381921323e-18	0.0734851965660018	1.05662253115368e-27	3.9658263186536e-60	0.0118130041944944	3.08985924422384e-12	0.0276038769301765	1.71694812285100e-175	9.7711529281051e-12	0	0.00149114527397112
GO:0010324	membrane invagination	0.0565469734920579	0.00028342608097317	0.00203545669412194	0.742812157912247	0.535142662641169	0.0859241585764609	0.0173425397240824	0.883188924596846	0.969948170314246	0.0271148736342785	4.09143928607937e-15	0.902036655129594	1.14951744593527e-15	0.286988279559749	0.000565901518687818	0.659022594176333	0.60083500939176	6.90345282340874e-10	1.35312727207198e-25	0.716608400756153	1.11228782612647e-30	0.366933289725633
GO:0030865	cortical cytoskeleton organization and biogenesis	1	1	1	1	0.342475980713982	1	0.0100026716720887	1	1	1	1	1	1	1	1	1	0.0488655051972474	8.6887051984783e-05	7.84778222695396e-24	1	1	0.607106682406382
GO:0000904	cellular morphogenesis during differentiation	0.081586038110866	2.85305254798926e-08	0.0139116585639953	4.69845991273231e-05	1.59421574754464e-34	0.0289185180986496	0.000262259532110219	0.0768490210697031	4.22938149308166e-34	8.6538373397792e-118	1.77119887046000e-41	0.00180352387653032	4.15017690485059e-13	2.24045114257005e-08	5.81184723487296e-06	0.0774540524724378	2.45179601570615e-21	1.92183565160417e-36	2.37208783972986e-91	0.168105941320882	3.7960150183533e-194	2.65950710219837e-18
GO:0035099	hemocyte migration	1	1	1	0.232404669565794	1	1	0.136385095606045	1	1	0.000684279081159036	1	1	1	0.0268004418676657	0.000220366886654867	1	1.60327060727898e-08	1	4.84665366919319e-13	1	1.0389414618554e-218	1
GO:0000578	embryonic axis specification	0.400546038842814	0.147715028520060	1	2.91029845442635e-06	0.00106695314478341	0.0515342163063123	3.4993752080142e-05	0.520785119904046	0.000867045596246626	2.29387143337268e-13	3.22883300610011e-11	1.44358205564756e-06	0.0294563372501026	1.64443145897103e-07	0.000497952306490404	0.000879540001777567	0.00710601681733122	0.000389993740973053	1.64102495155782e-137	0.000155447344807133	0	0.121972857303676
GO:0006575	amino acid derivative metabolic process	0.905781920821101	0.786335246682492	0.187073329558916	0.163814838163083	0.950485232672956	0.477379135022192	0.73764193428884	0.00227216511370037	0.419491258634281	0.52981149747368	0.0894054546111215	0.000160629795630239	0.978456959221319	0.848116028576738	0.000935467204327168	0.0106779629007414	0.00053883188901585	0.41066787034637	0.656745637139016	1.16917441561978e-07	0.000107464180237823	0.737514110433922
GO:0007549	dosage compensation	1	1	1	1	0.00767989535856704	1	1	1	1	1	1	1	1	1	1	1	1	1	1.19836900893216e-58	1	0	1
GO:0007308	oocyte construction	0.275046750058049	0.0295473305016663	4.74507293770495e-12	3.00084373993183e-06	2.04246018349073e-05	0.328015885879951	1.63811008352158e-21	0.439259411837348	0.0108249582221951	0.000141868449632188	2.23013194917545e-09	0.0267798730488729	2.05507628262963e-07	7.46630940341585e-06	1.36124345231981e-07	0.18626532988973	1.22397008974385e-13	6.04751668726535e-18	8.51498770015626e-89	0.129241308512279	3.71845561233162e-106	0.00389802879308737
GO:0035264	multicellular organism growth	0.0124109152609984	1	1	0.412900386869877	5.33384287824204e-07	1	0.102935612595633	1	0.222150308737706	9.82628151770006e-06	9.15430802670049e-05	1	1	0.0395656681825218	0.000161586241897767	1	0.0207501712094669	0.0101074765578934	3.63098936590784e-78	1	0	0.0475524350945202
GO:0007476	imaginal disc-derived wing morphogenesis	0.0532921079596323	1.44761737593006e-09	0.919517963577439	0.271161412862425	1.36397925567132e-38	0.000120311116239701	1.79918315488615e-05	0.806300826197335	2.64514939371384e-18	4.6477661263112e-103	2.1415411065464e-48	1.0092920165317e-09	2.30492257977869e-05	0.00451571469077779	2.90458665320309e-06	0.901430677063933	6.51745132438684e-13	4.98732016550341e-19	1.70586717869807e-79	0.00172143304983848	0	7.52100098402367e-10
GO:0043623	cellular protein complex assembly	4.37524021249084e-08	0.0785288018074537	2.04050002447325e-06	0.0573470869085883	1.92528974370983e-06	0.0111782290784421	0.00772789988766063	2.19503998235328e-05	9.88978895253649e-10	1.65988758714630e-07	1.40534727061097e-08	8.21688773426303e-07	0.456789377069039	0.00195557077234168	3.87584795561158e-05	3.13952246868049e-05	1.10695902693664e-05	0.000164537278142831	1.69986489376879e-19	4.02801316909798e-05	1.14707724496250e-54	0.0861334795578322
GO:0006355	regulation of transcription, DNA-dependent	0.262384887783515	0.0195767343203388	0.0783432657697639	4.6063432054431e-31	1.46182262896488e-34	0.00667329398581037	1.24643284533535e-11	7.07640037384889e-10	6.99972883969749e-112	1.06562236264833e-33	4.28273379002699e-25	4.84552909630256e-24	4.48125185775627e-21	7.96656186082056e-33	9.67760519794343e-17	1.02121995135671e-11	3.6629512179222e-44	3.53858367171048e-19	1.12867202218803e-300	6.29771089138735e-06	1.31649639043800e-243	0.000468122638081947
GO:0045185	maintenance of protein localization	1	1	1	1	1	1	0.652652076713324	1	1	0.28120801780211	1	1	1	1	0.198802971994387	1	1	1	0.581863962843824	1	1	1
GO:0035111	leg joint morphogenesis	1	1	1	1	7.44729099692447e-13	1	1	1	1	4.5727776535519e-29	3.98219461623639e-16	1	1	1	0.218258028285753	1	0.226872509462054	1	2.62287109059519e-76	1	8.77092722927395e-296	1
GO:0009792	embryonic development ending in birth or egg hatching	0.00115824486281747	0.000719145204958525	0.500839250958809	0.00791387897933433	3.48110148883426e-26	0.000438876972918433	8.68624035207451e-12	0.0911482655926877	1.02048451845607e-17	2.04160405577225e-56	4.60058966962559e-19	8.52711555488806e-11	1.21059674460911e-10	1.54007216655576e-08	0.0194030379538275	0.268481307113866	1.88748116049347e-10	1.24087945027720e-15	9.33650965107599e-42	0.0261352242382653	0	9.79228759656684e-14
GO:0007243	protein kinase cascade	0.0140964060165346	0.000164318934216538	0.363759293930315	0.000229563971109729	0.677161936212273	0.00409471375904572	3.68411338667378e-07	0.128811343292482	0.0960178722610338	0.576830838009572	0.00034617231738301	6.22698200113121e-05	1.18926158279248e-06	5.86653845144764e-10	2.28057492787949e-11	0.676352754365458	0.0173761234354258	5.56907716309848e-08	5.96556620729793e-155	0.00483950281481549	0	2.789639324849e-10
GO:0016050	vesicle organization and biogenesis	0.524171805324772	1	1	0.00933783993414861	0.275137514264312	0.214242870436352	3.81150246605332e-07	0.754472706521468	0.832075592839184	0.0102889905092566	1.42998781764825e-11	0.405549888425956	5.83034877875665e-17	2.17805710092406e-06	3.49607391629329e-05	0.266686612970221	0.408844697380448	0.00770530452605771	3.00277767100154e-08	0.770019507400377	1	0.280303722463097
GO:0000070	mitotic sister chromatid segregation	0.160983603704819	0.0178403329020744	1	1.75630847393876e-10	2.87545597284046e-26	0.824957973887208	1.55679302099327e-11	1.08011919343274e-24	4.66790976256181e-56	0.000116448937201765	6.96084841333685e-56	0.0179230271962270	0.150933254865244	2.58763325076979e-07	4.13266301339773e-72	1.13511671528501e-08	1.80777707430771e-29	0.0402730438004659	1.94410720805462e-16	0.0737765261561662	2.26361661399886e-23	0.00079614093967863
GO:0002780	antibacterial peptide biosynthetic process	3.01784039433489e-05	1	1	0.85526381532978	0.923476522599155	0.0143500159264869	0.0599846237732162	1	1	0.29102420333548	1	0.309978871128462	1	0.756544326720696	0.142808044173274	1	0.325733221718686	1	9.63924733515749e-132	0.705901392506513	2.00859840863279e-26	1
GO:0015992	proton transport	3.936808054426e-17	0.000114536201932870	0.00323237041893303	0.60863304225659	3.1516544769994e-07	7.00136421449577e-50	2.36274515625005e-39	1.14947124581447e-18	4.0632299991836e-50	0.114350796437463	1.17074781964623e-56	1	0.00453687720873675	0.878084359520405	2.3101487398387e-36	1.15045747342398e-14	0.000329425359869841	4.05983932518338e-05	0.0879411576737088	1	1	0.0882458793228744
GO:0050832	defense response to fungus	2.54168507407846e-05	0.00145503237501222	1	0.807090495323056	1	1.38284765344011e-13	0.0659533114946411	1	0.00094137734418831	1	0.635247293857477	0.85099131071542	0.587967239094897	0.945106870666592	0.0239424685805639	1	0.778814339504657	1	4.05412187895965e-243	1	5.08868541633888e-166	1
GO:0007018	microtubule-based movement	1.11248080439835e-05	0.000149955944126714	1	0.500337483531817	0.50292807752482	0.0338426329395081	2.12788131211548e-08	1.8966847965294e-08	0.0728512150417342	0.118940263279989	0.102318332568343	0.762301187128365	8.74612848724837e-05	0.0648589618224041	7.51540280672522e-36	0.000528964554719032	0.774888950256597	0.353661828108898	7.3356794954567e-17	0.70731942743198	1.04118857717937e-122	0.421993728027288
GO:0040029	regulation of gene expression, epigenetic	0.00390254419675742	0.0148488903706566	0.00170066597388437	1.65956335477920e-14	4.53298272875978e-10	1.9782744908115e-09	7.33003489824474e-17	0.463994664421326	2.48693218622764e-26	6.46280699359472e-07	6.1869744374575e-19	9.59475611724954e-06	1.09844292241209e-10	7.77763198369398e-15	4.42414017774737e-25	0.311417153201617	3.78085052349167e-26	3.02368303401339e-07	1.40273437427456e-136	7.42222052177858e-05	0	1.35631380931505e-16
GO:0006399	tRNA metabolic process	0.0464351802892336	1.99491059214319e-06	1.26530932364174e-33	8.36131807618101e-31	0.0132117601958345	0.00359145468446697	1.90111168564057e-44	0.0275718173880643	0.244770511226720	2.98127257914884e-13	9.08300876932839e-05	0.0257968793139657	2.33944191104113e-05	1.20117939304139e-20	1.84507959095418e-30	0.94928450702683	0.0062219731773633	0.000982973746147747	0.662213683042067	0.311550588554654	1	0.144897714354524
GO:0008219	cell death	0.0252399733005346	0.00341481673443932	0.356914048001277	0.120328179321882	8.9220307803322e-08	0.270780303717720	0.000220406609961550	0.96772692171868	0.0558238283446895	1.14966178344062e-07	1.26077035945611e-05	1.64049094255613e-05	8.71033125683493e-06	0.00755661449614076	0.527282569669404	0.830123039631916	0.0135216501465097	0.0529241819587167	1.96290123522113e-36	0.261153062594819	0	0.174294906293917
GO:0009060	aerobic respiration	4.60054191076175e-14	0.257397568899338	0.309319373239088	0.0981199789240493	8.09245521565952e-14	3.55153261396622e-22	0.00246546308691045	3.93546563914968e-33	4.12330091891744e-242	2.19226195980271e-06	0.000149513518552940	0.000777298145957855	0.411576010800329	0.928222209374758	9.87902116830885e-11	3.48956961813478e-61	5.86430673140264e-07	0.178569440852870	0.655771171449084	0.0535861179360403	1	0.00167339420436585
GO:0009109	coenzyme catabolic process	8.47098940615578e-15	0.239169278107237	0.269079542598438	0.100733591336876	8.86409493745855e-14	6.09347148456823e-20	0.00187428154075886	1.04638590431551e-33	3.31274031261545e-244	3.92884942500648e-07	0.000129738371305832	0.000794750541045577	0.43658337027694	0.93174682972222	2.07519617978150e-10	1.49846867767150e-48	1.18945590130403e-06	0.182467238729010	0.654090877006082	0.0692893349605545	1	0.00141928106841467
GO:0042692	muscle cell differentiation	0.0814259234004397	1.41722481510033e-05	0.060604125735469	0.096142057103275	9.13296290520475e-08	0.00352506325023958	0.00396172713935948	0.846742355555456	0.0594540663764595	7.20033218440802e-17	2.49212353920634e-16	0.602746992471521	0.0187508714096577	0.306162886729036	0.126360175480685	0.754046046158069	0.00135267107231614	0.000618794628043979	5.68284146160126e-63	0.607807824780714	5.61100907912938e-69	0.042414464511736
GO:0006040	amino sugar metabolic process	1	1	1	0.835610636099879	0.538767286418951	1	0.156503840223378	1	1	0.309379913523675	1	1	1	0.157826310258327	0.841039261397566	1	0.559189469049881	1	1	1	1	1
GO:0009056	catabolic process	0.00764940352556736	0.313983467407829	0.000523647294829248	0.990516098536337	0.000446659248977177	9.39016737407776e-08	0.0128191333079794	0.490307713885577	3.59921096127217e-26	2.87530734053175e-18	0.00147871813093107	0.000123971287701393	0.432113399591297	0.998549433502327	0.601276174636851	0.145848052627814	0.00829279558985928	0.274720781628702	0.492465796467124	1.69938280317788e-05	0.000253389293692179	0.000149679642189229
GO:0007049	cell cycle	0.360779651996988	5.7242014504224e-09	1.12109251460534e-08	2.74909856241939e-65	3.9035936011968e-37	0.0395903110291204	5.58243473230961e-78	1.16923385313007e-60	2.19728841851203e-186	7.96154290458127e-12	1.02865612691093e-74	2.63931480099828e-34	4.53186963252072e-11	5.7480543947402e-58	7.95859109087459e-91	7.6099711023928e-35	1.24854751663228e-79	5.68443243916649e-41	1.37039510804435e-107	9.27249556034712e-22	6.59603376843575e-151	8.41548851726152e-07
GO:0042981	regulation of apoptosis	0.0293550444691666	0.0092985022806736	0.542285620804864	0.0937275740112998	0.00560225244109198	0.0978268682852436	0.00486203881510668	0.714985840207108	0.00284249002508113	8.03058094477087e-08	0.0115808115353359	9.50117334268256e-05	0.00217931478842039	0.0774247551142684	0.623086938903466	0.482730025022094	0.000121457306883670	0.0660014344880129	6.30274898785038e-85	0.0061807926295465	0	0.50441461758925
GO:0001738	morphogenesis of a polarized epithelium	0.00175166701950921	1.23589530571903e-09	1	0.338169963252093	1.10816333220518e-25	0.000980720263979278	7.33567307865237e-05	0.54806686846592	1.58677790572633e-13	2.54395833066933e-59	8.66185378580174e-50	0.00276549641292066	1.55949878142302e-05	0.000568111112006373	0.0884067504902121	0.695214816702918	0.000194434805292636	3.71371627347053e-18	4.9362021812711e-201	0.118568378525289	0	3.75126240750947e-15
GO:0046532	regulation of photoreceptor cell differentiation	1	1	1	0.137594315936041	0.0217478954114239	1	0.000235541687426820	1	0.0256102770865575	0.00164635367967608	0.0461612879011703	0.000308541501996055	1	0.102979211267447	0.00369562491898321	1	0.160373756142495	0.0088269837793911	4.46464692006282e-36	0.0077976279049319	0	0.0304041957549338
GO:0007601	visual perception	1.69005067214054e-05	0.677362778856742	1	0.776204780260734	0.652478001502629	0.61322492862064	9.09884614803184e-11	1.36559612378626e-05	1.30703001738348e-06	0.0432827937879015	0.881592213621423	0.000471998383813519	0.716660755963566	0.99477507658219	4.61077838394423e-09	8.79392711286664e-10	0.445368139488968	0.250158357309831	1.44319506749467e-119	0.73289161318944	6.86242207135671e-142	1
GO:0007166	cell surface receptor linked signal transduction	0.284665056305408	0.0341203623130396	0.9489610811441	0.382093740504678	8.09495214795536e-36	0.00415970924634612	1	0.627509465051206	1	1.63606170823520e-62	1	0.0125685106467375	3.98481234844941e-10	0.211016052252156	1	0.143673059594382	1	8.4719590835969e-21	1	0.381350777326202	1	5.01218230981651e-11
GO:0051647	nucleus localization	0.572848508323698	1	1	0.374640997567066	0.242587973251443	0.705388368835082	0.00823301225236303	0.272355797209545	0.622431655210862	0.00346159916826476	0.32648157109206	1	6.69211826573765e-05	0.0489377791130204	0.00134323107132680	0.135493957037705	1.29643940131353e-08	2.20859850426144e-18	2.64075677897359e-05	1	4.43555116088269e-58	0.161048106161576
GO:0007269	neurotransmitter secretion	0.0147907349752814	0.0134402492945162	3.89272767165737e-07	0.773759737739889	0.808181105150876	0.724436045346181	0.000563656130211707	0.407244714754984	0.665567697708136	0.214053004897481	2.13691901793398e-05	0.641451033878173	9.18201558111812e-18	0.266773790302157	4.07715361032694e-16	0.489787061824026	0.445585201048046	2.12593948077061e-07	1.44370996257859e-72	0.873022555512796	6.29490260224527e-30	0.194063747848663
GO:0007028	cytoplasm organization and biogenesis	0.109292334927139	0.219671963367169	0.000971639892297766	0.024589042497942	3.15249258173064e-09	0.216551179223497	3.26277209681354e-09	0.88601630359728	0.00421725839010598	0.000169490735756978	3.16402686628107e-06	0.119875348694894	6.20351470926943e-09	0.0095453063802491	0.000325854380214266	0.82980516310213	0.00128245801624149	4.03205133071667e-11	6.24456564998345e-115	0.426611858624531	4.51446979893332e-58	8.80471269000403e-09
GO:0007224	smoothened signaling pathway	0.241452154571165	0.347420499725674	1	0.00547452385869715	0.00282460691616735	0.462853017882474	0.052292604188931	0.619220620385935	6.20202164950257e-10	1.26271970343076e-06	0.0925625143505206	0.761146558593997	0.148004823444288	0.00422613800271889	0.283435686442331	0.519453510733344	7.77624180911982e-12	0.568288357606909	0	0.749287893568362	7.83077413705845e-267	1.02752961355739e-06
GO:0042157	lipoprotein metabolic process	1	1	1	0.00385811887140321	0.0115909406161637	1	0.0736321668381478	1	1	0.0171704051370584	1	1	1	6.10281632782199e-05	0.660398868193631	1	0.0649379652107276	1	1	1	1	1
GO:0050877	neurological process	0.00576894247712024	0.672742827959666	0.235007789392321	0.991910904029775	0.658577457607128	0.954212393921459	0.0373726540029478	0.120366010325425	0.657277456489105	0.0336324394903766	0.672964990382465	0.767790177669673	2.38263625172139e-06	0.999297912484222	2.81987113587992e-11	0.0177663640145094	0.972247447436317	4.87479495406123e-10	1.09815784479714e-40	0.941258527530713	4.41133233921761e-50	0.00244735142437297
GO:0007622	rhythmic behavior	0.661107506707722	0.548125301212179	1	0.370923714310742	0.5632061582246	0.567206836790807	0.517561581425134	0.0043464383716848	0.849107062402778	0.247321571031693	0.24608962153984	0.414907056485691	0.258770131401751	0.61297794520298	0.000390892872400725	0.0594632211453725	0.131631562327715	0.209833855460694	1.52000876123501e-96	0.559017614730404	5.89997193679235e-11	1
GO:0016203	muscle attachment	0.191374250949510	0.000323025915435221	1	0.55955343688388	5.47322956020789e-12	0.0386119773446274	0.00922086381794389	1	0.452724517415682	9.9341407842283e-18	0.0244517409033799	1	0.0517740661208396	0.520177292386209	0.000936417607302126	1	0.0124108728681425	5.78711956115803e-06	0.00877396762017612	1	4.44092503257825e-75	0.0870080695875171
GO:0009605	response to external stimulus	0.249229319871921	0.0287175693071727	0.654478258381591	0.999483627947118	0.000471655969881164	0.292306920966905	6.44983321319395e-06	0.0608480985534373	0.0387229113169300	3.15623859147675e-05	0.847504917203916	0.591783218519107	0.841958803919436	0.99998934902653	0.0167548186091968	0.00141027363718814	0.172347920763624	0.00573680416396938	4.30517970783686e-36	0.983087053481396	7.26356180726663e-48	0.000571799651519697
GO:0008213	protein amino acid alkylation	1	1	1	1.13575734741156e-11	0.0257410699012115	1	1.20035862184718e-14	0.030460117983595	1	0.000454636161977191	2.51418823669822e-19	1	1	1.00601118278686e-10	2.40822873790246e-22	0.659978858848354	5.75615706128161e-08	0.0273850757020885	4.88691627915496e-205	1	1	1
GO:0030036	actin cytoskeleton organization and biogenesis	1.02515406533144e-06	1.62875026852933e-09	0.0257133593212085	0.00301290436057181	0.000710683859412324	0.0291661480205327	1.18839715716902e-09	0.737448774189983	2.81653920602130e-07	1.72538939471122e-07	3.2188627215684e-10	0.108742100657345	4.14081425976202e-07	9.83578553632445e-06	0.00140885995421698	0.628490698926605	0.0034436590190612	5.61154431295707e-08	3.29829566386584e-50	0.527589166825415	2.28010815558481e-264	6.90776544815523e-05
GO:0015931	nucleobase, nucleoside, nucleotide and nucleic acid transport	0.767788022655414	0.00453007857523297	1	8.34371044363759e-06	0.000465632321005281	0.648038404965115	0.0017671096286046	0.94703826096269	0.000748461938567861	0.0063350751088195	0.0544660275064079	1	0.0208398284950272	6.71750930821695e-07	2.14039084311646e-09	0.143058804048454	0.000243769547397292	9.51826831711875e-12	5.06992273146883e-24	1	1	0.234096636920781
GO:0051606	detection of stimulus	0.0569224295444965	0.827894045987147	1	0.758035367346003	0.513036712037163	0.216092073381912	4.41003619505771e-12	6.76147705861338e-07	9.15706144395435e-09	0.00695457458438093	0.920403895339055	0.0627227525918736	0.858865717416344	0.990055159994846	2.76870994109832e-05	3.13526926065165e-08	0.299869769038175	0.757868021601194	3.75984373342273e-67	0.884188378705286	8.06054291108146e-153	1
GO:0048663	neuron fate commitment	1	1	1	1	4.94719974324959e-08	1	1	1	1	6.28523498810274e-06	1	1	1	1	1	1	0.00283304523429734	1	1.90103166229203e-79	1	9.630173781063e-47	0.0276509395997595
GO:0008104	protein localization	0.0025347018958425	0.00015892292464837	5.88171287678003e-24	7.2408946984467e-08	0.149675774272077	0.00144300509601009	4.39189224115333e-08	0.881340765094646	4.75637533040649e-05	0.0480580714554693	5.44610800489102e-17	5.51777267089423e-05	0.000144641499773482	7.8163223331638e-11	0.00112781195609570	0.953252095060465	7.87924257653277e-10	1.45632656939592e-06	8.68283807913314e-34	0.123875590256482	1.18474866601458e-54	0.0446224150615021
GO:0042462	eye photoreceptor cell development	0.0816533104648256	9.8186990857398e-05	1	0.612832427670163	1.74997546836288e-09	0.677432898028397	0.0718933270421538	0.862982421559199	0.237992363712424	2.4945809464252e-09	1.42127171694128e-15	0.699964897912148	0.0426157132294113	0.168996305089251	0.0566836415496972	0.807000607088218	2.81577171906739e-06	1.42060314708302e-05	1.2251012487004e-98	0.409144456578157	1.18015939479738e-267	4.31799966248556e-06
GO:0051174	regulation of phosphorus metabolic process	1	1	1	0.16175305357841	0.318380926074401	1	0.0075194875798095	1	1	0.528513881168971	0.39067124469791	1	1	0.206268216804930	0.188895618181449	1	0.361415893337334	1	3.38646908224600e-06	1	1	1
GO:0050908	detection of light stimulus during visual perception	0.000164542364898788	0.769115674248266	1	0.732933960906455	0.474890341808811	0.421164282572251	4.12820754958993e-13	3.87855049909344e-06	7.98106473649123e-11	0.000593124213459035	0.912135533419186	0.000259478588982136	0.884882209503337	0.99416914558505	3.48223449034572e-10	7.6913986749324e-11	0.45584214506002	0.487562235054408	3.81164384535151e-173	0.764537890209201	5.80423413369742e-182	1
GO:0009620	response to fungus	3.32434330021858e-05	0.00465703049179564	1	0.794870453143964	1	2.96438143888265e-10	0.0113460007178307	1	0.00372417819681126	9.5121803291989e-06	0.689849297747427	0.842701526711254	0.685746515827014	0.968925647336853	0.00157655344526892	1	0.818320543104615	1	6.23716964672172e-243	1	8.26319649168768e-150	1
GO:0008154	actin polymerization and/or depolymerization	3.47864084711165e-10	1	1	5.77963628249319e-06	0.38502166206329	0.631934155274287	1.05387801893859e-06	0.902080591182695	0.456769123248966	0.535361261509787	2.53919427845533e-08	0.771801442876214	6.8609092687572e-15	8.7685516649247e-06	9.31919301083402e-08	0.768551631472876	0.0224533306551276	0.529253646416091	3.34934954382528e-75	0.785682592786538	6.82431119153718e-205	0.461763218739185
GO:0032774	RNA biosynthetic process	0.706608388333211	1.56519333378945e-05	1.46726317408682e-09	1.90892290165704e-52	1	0.00394255542927334	1	7.53265705420497e-09	5.00084812118508e-150	1	1.15086197453827e-29	4.86001040754092e-17	5.63710821224443e-29	5.7379541041365e-53	1	5.11715737681239e-09	1	4.71316124616508e-18	1	3.29634057404828e-08	5.33891813428805e-222	0.000825603168126824
GO:0006732	coenzyme metabolic process	8.65180123077086e-10	0.426571147734557	0.000442705318316364	0.961889578788329	1.54027952067812e-15	2.21866240496193e-18	0.00807290989882859	0.000125342078763915	4.14043189386698e-51	1.48880281645786e-08	0.177267272310108	0.000144081732875427	0.54554392557095	0.993993928596033	0.000154216883696804	2.04475718153326e-06	2.19870048047195e-09	0.206817117102547	0.00506103575618476	0.359433820067572	1	0.000133943996229572
GO:0048812	neurite morphogenesis	0.118156992382442	3.83389244446749e-07	0.00758548043251855	6.03095737076534e-06	3.84220118344400e-25	0.0318749062787579	0.00151484548959596	0.0151767572576317	7.88534863050867e-36	2.94086609275834e-102	8.72201258557085e-24	0.000541783991429242	8.39535444354465e-10	1.14595565690118e-09	7.27302231034373e-07	0.0498476028441739	5.60240706102089e-24	5.37451843718182e-29	1.29551509763284e-65	0.295557493972132	5.01004796510439e-145	6.95254020464199e-13
GO:0031323	regulation of cellular metabolic process	0.513125992200496	0.00128702624702989	0.00665346027155029	1	1	5.06915598183177e-06	1	3.34095812527218e-09	1	1	1	7.60474227943467e-30	1.19341047234392e-32	1	1	6.95764924726499e-10	1	1	1	5.13070503259983e-07	1	4.21416102717943e-08
GO:0008055	ocellus pigment biosynthetic process	0.862882186533426	1	1	0.46000535583269	0.944434077297912	0.517479585470748	0.365190345903567	1	0.881575300120957	0.719481923665416	3.36250467906419e-07	1	1	0.175842319253850	0.0110179953453882	1	0.503409550172249	0.690462178046024	2.92520715117433e-24	1	0	1
GO:0000902	cell morphogenesis	6.70922178805315e-06	4.63849590871016e-18	0.435825405934467	1	1	3.84112848438239e-06	1	0.451141484666891	1	1	1	5.42927871012191e-06	2.43588132420503e-31	1	1	0.205873421005049	1	1	1	0.445243082822199	1	3.30441152780095e-18
GO:0050790	regulation of catalytic activity	0.534247069002021	0.170885933575865	1	0.213695322306052	0.201738393091309	0.403345052390061	0.0103089890449775	0.336783970823242	0.00182138199001104	0.100817041749281	0.298148901483407	0.338056545969664	9.93064069262992e-07	0.333206995696517	0.180592603411125	0.199992637699487	0.566311629517305	1.37819876268794e-06	2.48888355905086e-10	0.63804382089568	2.31622391511919e-37	0.395095981158393
GO:0008594	photoreceptor cell morphogenesis	0.0679371299564497	4.61766698185478e-05	1	0.548864232494292	2.10248585947318e-09	0.553361357321452	0.0605225517161031	0.817261469239677	0.436494567277169	2.66861797614755e-14	4.26235214792450e-10	0.738422037855349	0.0040301999698185	0.164255870985848	0.0576390989387927	0.842944490340893	5.87145835258122e-07	3.74332092472046e-09	7.0580334385003e-78	0.322054018034036	1.20997044354592e-271	1.40266691178693e-08
GO:0007417	central nervous system development	0.0940739574999212	1.77628978614752e-05	0.0271903111865009	0.100572507195273	3.43442105645198e-46	0.202665114600673	0.542970438074127	0.188881790806461	1.36174549438192e-14	9.85922659733563e-110	4.08731295425517e-24	0.0820822511105109	3.85938454078253e-07	0.0161891745978441	0.378497416134646	0.620515339529668	6.8484406367955e-07	8.7624734195135e-18	1.23741403918626e-26	0.536072139853622	3.05391106320542e-146	2.54411540945079e-06
GO:0008632	apoptotic program	1	1	1	0.601617897873462	0.530127212403922	1	0.768434385400342	1	0.830345429089169	0.534797429680762	1	1	1	0.135100758514418	0.948588262005407	1	0.548344718556585	0.319058435866093	1.94279867680382e-38	1	1	1
GO:0007306	eggshell chorion formation	0.441604957584353	0.0666541009273051	1	1.46871854102714e-22	4.3215660966007e-06	0.785467964831506	3.2311736361931e-48	1.31311051774563e-07	6.57712428161354e-13	0.0117991620392228	2.25937253456356e-06	1.72531002880872e-15	0.120825498114149	1.27820242984842e-21	3.78808106118037e-36	0.000819409570144653	3.09010532899254e-12	0.0492315867759736	6.86808619958065e-222	2.56667575754790e-11	9.88000933631699e-197	0.000359480564044359
GO:0009887	organ morphogenesis	0.00618487787364975	4.0076365595034e-17	0.607040456346337	0.000202845225647250	1	3.76774892576605e-12	1	0.0197391937325917	1	1	1	1.61384371890657e-08	4.38143591253791e-10	5.1321893503108e-13	1	0.00275593556425667	1	4.14399685168893e-48	1	0.0096428868233129	1	1.183678461384e-22
GO:0006497	protein amino acid lipidation	1	1	1	0.0151282052722099	1	1	0.0466542070579445	1	1	0.0446926649367457	1	1	1	0.00138432345127357	0.547675720932226	1	0.0502502725719715	1	1	1	1	1
GO:0030431	sleep	1	1	1	1	1	1	0.664879054456119	1	1	1	1	1	1	1	0.0089145091445473	1	0.644184115413057	1	1.28136234565630e-84	1	1	1
GO:0042220	response to cocaine	1	1	1	1	1	1	1	1	1	1	1	1	1	1	0.0132920900920884	1	0.468058309476601	1	1	1	1	1
GO:0007455	eye-antennal disc morphogenesis	0.00481070386167698	8.61463026300283e-15	0.163592195697403	0.00415344472460032	1.07615180548185e-23	0.00840060780204352	2.64607533926341e-06	0.797542384893439	1.09988050530791e-16	3.81826159266513e-45	5.35667102298722e-57	0.000143339080637031	2.42652031525442e-14	7.91813361009441e-07	0.0029191678844012	0.0878476963793244	4.50695858602185e-07	1.53304316538071e-24	3.94061755332158e-129	0.049863919011077	1	3.18561707957861e-14
GO:0009581	detection of external stimulus	0.0096550407980246	0.719191199017471	1	0.80887055246054	0.411410500144009	0.258261974210911	1.70146388504571e-12	7.09351294125107e-07	2.06730311563360e-07	0.00515671384859604	0.924281245135712	0.0110255551907551	0.868131077740992	0.992156305295813	4.57930874265398e-06	2.92894062205892e-09	0.046624875912411	0.57589992606065	1.39622005098317e-112	0.776659693202139	7.6849092679466e-176	1
GO:0006378	mRNA polyadenylation	1	1	1	7.61990587400005e-10	2.59216163012692e-05	1	4.33550740729839e-12	1	1	0.0260791371887743	1	1	1	2.88476449064602e-11	1.90654838435574e-07	1	0.0121130623393489	1	1.57352203971083e-06	1	1	1
GO:0044275	cellular carbohydrate catabolic process	7.89148435277432e-15	0.00154789425202694	1.75479971929802e-05	0.81475993878942	2.86147845658314e-09	2.84891463067178e-25	0.00108071209753920	0.932210184988046	9.97478950387552e-50	1.02105797133167e-14	0.0123511010961426	0.000510094679565393	0.346576225708661	0.977043957996187	0.0133709984437625	0.511110990039576	5.8297357540096e-05	0.505513243452877	0.641371704562394	4.65112137520165e-05	1	1
GO:0007538	primary sex determination	1	1	1	0.0508349117771569	0.00341254521130509	1	0.00635322144875092	1	1	0.000102752682298074	0.347035385174936	1	1	0.000816487517952716	6.28490710884152e-13	1	5.82638915151611e-12	0.308896053939178	8.47255468938657e-161	1	0	6.52944738803614e-08
GO:0048523	negative regulation of cellular process	0.0451310392534224	2.91429920480621e-07	0.215715239059838	2.60537299468952e-16	1.88239530241219e-29	0.000271387925455382	1.76352905075605e-19	6.88288083927156e-05	1.22459627343895e-72	6.94225773749321e-19	5.87423366075644e-31	2.17402242425899e-20	3.20350367715254e-19	5.65741057210902e-18	2.85108331110621e-10	5.43997777245548e-05	5.50637651240457e-51	4.35543678499838e-32	1.53280715187588e-177	9.59470567176657e-06	1.31734620072041e-299	1.01753929490984e-08
GO:0042059	negative regulation of epidermal growth factor receptor signaling pathway	1	1	1	1	1	1	0.00669876632693979	1	2.50201820423262e-26	7.21282154817531e-07	1	1	1	1	0.0013268038078175	1	0.0520452778334078	1	3.6481963479044e-09	1	4.69825789030985e-172	1
GO:0030261	chromosome condensation	0.822375690980996	0.13714891390453	1	1.03718919295615e-11	1.0461200130545e-16	0.810560705117904	1.24888537124757e-17	3.8530864372186e-29	3.20039083844368e-34	0.0338809741745281	1.19474304485519e-43	3.26201347886096e-08	0.593539903289567	2.49110600833494e-09	1.1940897567142e-54	7.23227820269765e-08	2.3902903881684e-18	7.07489591727722e-08	1.02518310405691e-42	4.88580473374497e-05	0.608939608749504	3.72516946227569e-06
GO:0006479	protein amino acid methylation	1	1	1	1.44754876458795e-10	0.0264823750142626	1	1.55208853605980e-15	0.0212188276970635	1	0.000187021316360229	7.311202047644e-22	1	1	2.81445771366296e-10	4.91655168229827e-23	0.641685080878714	6.46636878069541e-08	0.0427316912377714	2.25321323269039e-233	1	1	1
GO:0019438	aromatic compound biosynthetic process	1	1	1	0.062476966924038	0.66704174196731	1	0.0213368527286832	1	0.604397561544581	1	0.00231417881213731	1	1	0.0440907782585894	0.669922198023156	1	0.855533736321822	1	6.57827351144257e-06	1	1	1
GO:0042052	rhabdomere development	0.224016297698386	1	1	0.346401948838556	0.194353815177222	0.594439955818908	0.319670076146289	0.830859106522567	0.696183973498342	0.0214027467697527	0.912869531759376	1	1	0.504592486618888	0.508320097643301	0.802553562067429	0.411668498868869	0.272614729794170	6.23936638087582e-09	1	5.30318893479172e-21	1
GO:0009966	regulation of signal transduction	0.00164659002463057	9.44579239394587e-06	0.675243940779102	0.367842778031699	2.15939910545782e-08	0.0157242081808212	0.108618315103373	0.423836685692141	1.66769386351552e-10	4.29151599731232e-12	4.46808748475423e-14	0.00140248876797279	3.34468894920346e-05	0.0361319877715667	0.00135779145075883	0.558087936033795	7.7006453928869e-06	4.8618506176685e-11	1.03484569951664e-84	0.0221287235576767	1.10173620010338e-185	3.40212725431814e-16
GO:0006461	protein complex assembly	2.41150843341158e-07	0.0155079116474523	0.0862923239973555	0.375081868926197	8.5536460976407e-05	0.000205973701156231	0.0195270800341667	0.0430362969063727	1.30746641487083e-09	1.77383960131004e-08	4.08912428344603e-09	3.54387928412795e-05	0.00107973441960276	0.0369516024517183	0.0309204052993132	0.0378357161655895	0.0276775150824104	7.0421567706039e-09	2.88011006944283e-53	0.00265762288768473	1.91594816636584e-113	4.39659062625395e-05
GO:0043297	apical junction assembly	0.00035569691255315	0.0114383642613182	1	0.960742130849223	1.77622028807810e-27	0.000671523270839023	0.0313611700816947	0.933968127848824	2.7501815233967e-09	1.99975614020837e-65	9.11860563443333e-15	0.132215887733330	7.66001944265612e-09	0.743766583138101	0.000105177693622753	0.840616803037992	0.000542473352411652	2.43928265538327e-14	5.10338164148296e-247	0.419703261410039	1.21493460877139e-304	3.66322143738072e-20
GO:0006720	isoprenoid metabolic process	1	1	1	1	1	1	0.111865235569399	1	0.461178897991014	1	1	1	1	1	0.334835973722572	1	0.113184615557145	1	1	1	1	1
GO:0035051	cardiac cell differentiation	1	1	1	1	8.76683290880716e-19	1	0.573248222349851	1	0.0145128006229629	1.26665635686784e-83	1.08338591049147e-06	1	1	1	0.747438227910562	1	4.15602106307753e-05	0.452172770766029	1.19871336244873e-11	1	3.37047241217015e-261	0.477343900140046
GO:0007478	leg disc morphogenesis	1	1	1	0.5053572724731	5.37496878090749e-22	1	0.0601291512248562	1	0.00265832295198221	1.86642252245260e-26	8.74539310307947e-18	1	0.000151408273567174	0.515452776140976	0.145820490227723	1	0.102956529126011	0.00242333143916554	2.5533701328675e-22	1	6.10507530612369e-122	4.27830546186553e-09
GO:0001754	eye photoreceptor cell differentiation	0.00509530743683646	1.11761664270002e-06	0.275216942677483	0.311505093646328	8.20466361453378e-15	0.202845007839657	0.00409558785903346	0.94330358700798	0.000124109092711031	1.33833862448336e-15	2.49221694059833e-30	0.156939653051618	2.17554900782768e-05	0.00602924716102126	0.00178828997770083	0.407241734775690	2.86982929887685e-11	2.36165592692133e-09	2.2425502853498e-161	0.0688924357786884	0	8.11160503831121e-10
GO:0033057	reproductive behavior in a multicellular organism	0.554354306526271	0.0756883346363601	1	0.0275273488738738	0.954040116987672	0.444597217157545	0.576879235891688	0.294834655639122	0.196069787520874	0.699762402295704	0.620888652275319	0.631147105503809	1	0.830848334287812	0.123284865875973	1	0.79197725559406	0.778691474088969	0.697472846077843	0.610683336962777	1.06776823082335e-06	1
GO:0016192	vesicle-mediated transport	0.00859269688880698	6.99424980908952e-08	3.47911055727689e-21	0.979408940257633	0.843220627577073	0.0460142125198769	0.000663992208278416	0.823104689916966	0.459122514700175	0.00280903221625243	3.27008074882048e-19	0.842375851218417	1.86504527138475e-23	0.301403384188296	6.5251369818156e-09	0.778858600121535	0.487071190367168	2.74480468051121e-13	1.68903673285344e-33	0.895836035650202	7.20122644805868e-29	0.00751686210205384
GO:0046621	negative regulation of organ size	1	1	1	0.00570566351571005	0.393126183708041	1	1	1	1	0.79105266925508	1	1	1	0.00695836645374694	1	1	0.235251315214163	1	3.66028439406768e-245	1	4.01363281054594e-119	1
GO:0017145	stem cell division	0.310862227606569	2.73360127590691e-06	1	3.300246745563e-11	3.51721642917058e-08	0.00496375332499197	2.36931272902342e-06	0.00286111114322143	1.45600746191355e-18	4.0687608417544e-08	3.9571256843973e-10	2.94284843077434e-06	0.107459596946226	3.61043462954924e-10	0.0199129109994693	0.0200701363235671	5.21616748402997e-14	1.84071993122224e-13	5.28461811639086e-147	0.0161137125771307	6.96659128865087e-272	0.000349287949591871
GO:0009892	negative regulation of metabolic process	0.553697084876295	0.00550753407059841	0.002670975928879	9.70773168773586e-20	1.32948478650311e-25	0.420684221668049	6.81516891497201e-23	1.64083788648338e-10	4.45969402362193e-83	6.29795025936606e-13	2.88352213890863e-26	7.72581882346607e-22	4.01144204423119e-16	6.85598744432382e-16	1.75783266739471e-20	3.83625945219393e-09	6.06251917517805e-60	1.00314112331012e-21	1.2156407879491e-185	4.86883313123844e-08	2.72044051217264e-138	2.00481716510487e-05
GO:0045467	R7 development	1	1	1	1	1	1	1	1	1	1	1	1	1	1	1	1	1	1	7.51700144333564e-66	1	5.70553101303686e-306	1
GO:0045165	cell fate commitment	0.065155968568088	3.77050889668576e-08	0.859372587947048	4.45336489529711e-09	3.62038907141991e-53	1.27204599085515e-07	9.78385370201065e-05	0.000500378992943749	2.06125737783167e-30	6.63402652576738e-161	4.93754426469098e-66	6.86501887619919e-22	5.95588989467297e-10	2.40012789763822e-14	0.0360603657205725	0.000644434629357115	5.6057115683486e-18	2.77756585201886e-37	3.57848549509345e-221	0.00152254092213356	0	3.1823896893712e-07
GO:0048800	antennal morphogenesis	1	1	1	1	0.0114287171683147	1	0.195091019158819	1	0.650157845245211	0.0606511742943115	0.485983835869041	1	1	1	1	1	0.729560663198223	1	0.000107464180237823	1	1.40084176479980e-36	1
GO:0008064	regulation of actin polymerization and/or depolymerization	1	1	1	4.19925028128090e-06	0.293844090925738	1	0.00111330027153438	1	1	0.413899331621726	0.000220566843432418	1	1	7.72904199607973e-07	0.00198248123143274	1	0.0442735181978069	0.608545709976757	9.41153841848812e-71	1	1	1
GO:0051247	positive regulation of protein metabolic process	1	1	1	1	0.0124953201312284	1	1	0.0762324187385325	1	1	1	1	1	1	1	1	5.54900128715032e-15	1	2.33735595650076e-21	1	1	1
GO:0006916	anti-apoptosis	0.227910039202316	1	1	0.912856005248077	1.29813165009698e-05	0.872943151894964	0.468222005672926	1	0.00278227198052407	9.61109487786274e-06	0.434073619755596	1	0.000130501483483715	0.557182658431394	0.565913055197063	1	0.0470658322044015	0.500111762389389	3.23806357402461e-29	1	1.21151551503579e-152	0.477654153604071
GO:0048565	gut development	0.8067875732072	0.154144973389885	1	0.399568169538859	4.86862837384727e-26	1.95789278387947e-05	0.426476397025193	0.241662123924507	4.50532250186365e-14	1.27920872271855e-86	1.95613538152990e-08	4.98263025789212e-05	0.68641195854207	0.129983585279888	0.85311533848071	0.0311477003575119	3.16032573917449e-11	6.073186742354e-06	2.24839292354343e-08	0.075068999499665	8.31756505999177e-183	0.0690466797890235
GO:0030029	actin filament-based process	6.60274572284897e-07	1.00031248576165e-10	0.0754411779222215	0.00314595392548357	0.00209103524115211	0.0237693080882722	7.22994620987401e-09	0.694965696850228	2.11786041011262e-06	9.72170630916843e-08	5.12747241245423e-10	0.0903351003090474	1.06453525994250e-07	1.08996292601490e-05	0.00181609160420771	0.512233723182765	0.00569171112741403	1.16002167931066e-08	1.95992114330644e-43	0.527339568482076	3.64113525182337e-242	4.5322501776384e-05
GO:0043038	amino acid activation	0.0858395469635045	2.99451722805971e-06	5.70831826491087e-28	3.13425335596809e-23	2.8316355966557e-06	0.000243471831767089	9.30317441113485e-53	0.0424678152359947	0.789209748522764	1.07905237037534e-32	3.93391559940999e-05	0.307358536130411	1.08342324863105e-06	5.85634880146763e-13	1.12463071471358e-13	0.933917663991144	0.0466336701361028	0.000286394600274323	0.62356387142697	0.491288136946722	1	0.165045082967392
GO:0043473	pigmentation	0.589040252459488	0.0114632750439059	1	0.93475477980578	0.208421401676382	0.143114621883061	0.348619131185032	0.407505215798132	0.423989130727030	9.06763879323291e-05	0.0150500891292532	0.390901493353805	0.611562128858969	0.95222726412569	0.793936194502306	0.559138288825906	0.0132091557829549	0.768211140290981	2.94917918634099e-11	0.434757831384602	5.42091032541994e-147	0.969003332763012
GO:0007062	sister chromatid cohesion	1	1	1	0.0153448658541954	0.324822857517092	1	1.42133272508859e-05	1	0.000287996556810974	0.0563432391783161	0.0206223085442913	1	1	0.0388637573919561	3.52901821050922e-08	1	0.000976808764287025	1	5.05779787606758e-05	1	1	1
GO:0040018	positive regulation of body size	1	1	1	1	1	1	1	1	1	1	1	1	1	1	0.00433332885064503	1	0.5410724392377	1	1	1	9.19369790800483e-72	1
GO:0016334	establishment and/or maintenance of polarity of follicular epithelium	0.0361273014042581	1	1	0.321668756735951	0.0089633193967761	0.441892266372503	3.79997926172799e-06	1	0.0217406902562336	0.649308354503835	0.214003832719177	4.73606595218568e-06	1	0.0276012299246585	0.155161533741960	1	0.000489865901706691	6.0134471857297e-06	7.06706997287041e-43	1	1.41102448948142e-133	0.0129674383943989
GO:0007300	ovarian nurse cell to oocyte transport	0.180353784315668	0.00103752492995196	0.0449793074172731	0.235066396509685	0.151248154235310	0.427165464282162	0.00265037123128535	0.552520324942623	0.49388289629003	9.52921019236188e-05	0.234815164390807	0.550063419772373	0.0606100864816915	0.0347022029813967	0.231512904016707	0.128877674770031	0.000682570737182033	3.11695208380272e-06	1.82716547045593e-07	0.196790541753652	6.11450339827799e-60	0.000838111318417173
GO:0006887	exocytosis	0.0166401660868851	0.129232333391367	1	0.990837762375576	0.600862916088012	0.445600262492567	0.000559934516805979	0.788298073346312	0.381814101005176	0.571667095267247	0.728702680576921	0.718998156566253	0.000764777436796728	0.828300915038455	4.18837797138063e-28	0.296824454180744	0.509166347416521	0.000112273354391976	3.36978181567033e-59	0.819234906475853	7.63519690046987e-27	0.179659875913874
GO:0006901	vesicle coating	0.663527585704335	1	1	0.0045975766579866	0.624262766364683	1	2.16793612837999e-11	0.829521466016592	1	0.34316073745451	1	1	2.0647904911829e-31	1.50272239216357e-06	1.98039024768426e-08	1	0.651480733274371	0.00103032466127797	1.69403896951247e-05	1	1	0.592852714509875
GO:0046148	pigment biosynthetic process	0.568176030150921	0.053421382811864	0.661705808571836	0.971049335684582	0.591378754848018	0.194620419795394	0.405132756350675	0.522680875739449	0.463111745662404	0.637486227066844	9.41258545702954e-09	0.636594412995816	0.452517670765808	0.978598806511345	0.818887338734584	0.524914374672649	0.00093927918829967	0.554786600183739	3.33646698969514e-09	0.822147600897343	6.51935677895897e-300	0.113723060130817
GO:0006123	mitochondrial electron transport, cytochrome c to oxygen	2.8376258592801e-29	1	1	0.0124403170819393	1	1.95878435064297e-48	3.24392361698186e-08	1	1	1	6.71443964135428e-10	1	1	0.578774934277979	2.34529034947357e-10	1	0.220218209809966	1	0.5795295564489	1	1	1
GO:0007391	dorsal closure	0.000449361427802309	0.0413433026531497	0.741768654968884	0.00931815456126176	1.46710343914478e-36	2.05969797022413e-06	1.09573167490108e-10	0.539346123228933	1.0951878826067e-07	5.90249004742299e-54	2.13252357751301e-12	8.8015506971999e-10	1.15565716500799e-08	3.92015625899033e-06	6.52270112616448e-05	0.464084817309893	1.71606787506900e-06	4.59195470573529e-15	4.60952350005445e-90	0.0262561009194629	0	1.57190146257367e-11
GO:0000912	cytokinesis, formation of actomyosin apparatus	1	1	1	1	0.00553614407685568	1	0.00392914128327490	1	1	0.212169770376846	1.15745084440108e-05	1	1	1	1	1	9.84186635012575e-05	1	6.59553624816876e-06	1	4.10422723805451e-34	1
GO:0042752	regulation of circadian rhythm	1	1	1	1	1	1	1	1	1	1	1	1	1	1	0.0366786269868459	1	0.650776974549784	1	1	1	1	1
GO:0007033	vacuole organization and biogenesis	0.536723490382905	1	1	0.00374254883084885	0.92614309032085	1	0.00547370494307901	0.252895401269470	0.587010162174565	0.116571183826055	4.58282839675046e-09	1	1	6.10290266791584e-06	3.35476422144112e-06	1	0.498535699465473	0.289220144145587	0.000265903187222523	1	2.81933279845746e-54	1
GO:0001708	cell fate specification	0.293335424613678	0.00454133652266663	1	0.124633030105401	1.16860317826196e-35	0.64661623982289	0.193636144506702	0.00264180087086770	1.06890756492235e-14	6.48230765867709e-115	3.62986715184927e-40	0.000821823662596501	0.112508726533240	0.0078801858990637	0.785778249630036	0.0175580599028993	0.0225880223943595	1.2563818229434e-06	5.51231220490563e-43	0.0775743016870802	0	0.124683486237761
GO:0009954	proximal/distal pattern formation	1	1	1	1	6.41285893630704e-22	1	0.00532204911303279	1	0.000784164990648814	4.44603896118586e-76	0.000115356778963006	1	1	1	0.351381846325681	1	0.628871335134554	1	2.10525309407861e-20	1	0	0.080775583987654
GO:0035166	post-embryonic hemopoiesis	1	1	1	1	1	1	1	1	1	1	1	1	1	1	1	1	0.447706795092781	1	2.49160600999409e-62	1	9.15642768308877e-48	1
GO:0031497	chromatin assembly	0.00477957742331738	0.0027676502715011	1	1.61523702774664e-34	4.99515622235286e-18	0.144476156142227	1.48166669672751e-38	2.47684812702153e-05	1.47910151377339e-43	0.000257919271162712	4.76455185152325e-10	1.98426122308326e-16	1.09096958445201e-06	5.33584833601602e-29	3.59520091172155e-51	3.24794952351051e-06	9.85956106835155e-61	1.90568640869241e-08	1.82067991118381e-181	2.13550233544686e-10	0	0.000296116399585956
GO:0007519	striated muscle development	0.0773649134110782	1.01562395719825e-10	0.815169687410356	0.356818136202708	3.61149365381678e-18	0.0594866005492649	2.71039767563154e-06	0.964505780084692	0.0669799331038312	1.44524695673258e-57	1.71377961437949e-17	0.161875922563870	0.00620281429360659	0.373204871458702	0.00193760934228629	0.532283067828621	0.00162934249297100	3.46394754573081e-08	1.47182686066384e-32	0.224788447533177	1.75823127125562e-106	0.025459805588471
GO:0019748	secondary metabolic process	0.124047641230466	0.00624537484210444	0.88566059297654	0.990901523601389	0.283873108766973	0.0509619307628809	0.375362924802736	0.178368821990014	0.738122355370118	0.114719533222468	0.00276767863049772	0.612990373173266	0.784734831173642	0.99579181799509	0.897335961829617	0.210157075542869	0.0224170694992423	0.474188416920479	0.000446781368441791	0.951062113250448	3.34476700445745e-162	0.449063734992862
GO:0032502	developmental process	1	1	0.773528761109692	1	1	1	1	1	1	1	1	1	1	1	1	1	1	1	1	1	1	1
GO:0010259	multicellular organismal aging	0.677886859551825	0.00512012528310697	0.328632758794833	0.6820640221646	0.586478381264849	0.157968243040644	0.0316131671347117	0.727682157312089	0.00359281649415022	0.127165317304602	0.113362095943144	0.928508148902395	0.0991389423015024	0.138055737833408	0.64508536918825	0.104155831382019	0.873426124718567	0.342917137446859	4.24865581824355e-07	0.780237493409941	2.28723739135967e-133	0.00875425257230303
GO:0051650	establishment of vesicle localization	1	1	1	0.39917092834603	0.585732750356799	1	6.71379810491777e-09	1	1	0.00651661635918611	1	1	1	0.00048725244962318	1	1	0.473992978310364	1	5.06157055343216e-26	1	1	1
GO:0042445	hormone metabolic process	0.00170154255023602	0.8822564164421	1	0.835242532814468	0.652565330619897	0.0137411053778723	0.140425838255739	1	0.243184453368890	0.435119764009636	0.747615696216797	0.00818567444678092	0.837828828662804	0.818019027385601	0.444213368253389	2.55788237000914e-06	0.377869066922081	0.404316685587422	0.00261594407198515	0.320622666105432	1	1
GO:0030866	cortical actin cytoskeleton organization and biogenesis	1	1	1	1	0.359069282226681	1	0.0148536698407899	1	1	1	1	1	1	1	1	1	0.0546178846886021	4.74953800042003e-05	7.91381766040317e-27	1	1	0.609664380803335
GO:0050801	ion homeostasis	0.363409362764127	1	1	0.679258118007128	0.685216128065551	0.348636405991461	0.0292426512446299	1	0.592046427926317	0.281878814910025	0.718826835290727	1	0.580553394048775	0.896854585075808	0.668526445988851	1	0.210488718532629	0.342962436315819	0.00113186482619254	1	1	1
GO:0007094	mitotic spindle checkpoint	1	1	1	1	1	1	0.000173091606558358	1	1	1	1	1	1	1	1	1	0.639790995000269	1	1	1	1	1
GO:0006401	RNA catabolic process	1	1	1	0.0241866524300005	0.000564004962362992	1	0.00277377075700433	1	0.586045353119788	0.0163629580243652	1	0.000772373058722193	1	0.0238341943919064	0.00189576070580212	0.622888366198663	2.39529678093600e-05	0.0204914704455929	0.595272160287927	0.000281381435731863	1	1
GO:0016070	RNA metabolic process	0.782566058654623	1	1.40758871773776e-124	1	1	1.22140765904401e-12	1	1	1	1	1	1.04856436709879e-44	2.00093536797100e-82	1	1	1	1	1	1	5.43644828726707e-16	6.90253333682881e-154	1
GO:0006397	mRNA processing	0.371030909084916	1.00923575205400e-10	2.36081709488008e-53	5.64553409615248e-71	1.31125306601045e-84	7.42426085379014e-07	2.73298596662991e-86	0.211119599082673	1.02793670051776e-307	4.89590228423937e-17	2.58139515504955e-14	8.17045242926891e-30	1.44724515755124e-62	1.26979554473366e-54	6.88044297132128e-88	0.0980855028052797	1.18874216296543e-140	4.36138162315391e-17	1.14751020073375e-79	1.10316017568630e-11	5.36390367140635e-20	1.01386205010170e-17
GO:0048749	compound eye development	0.0375686076399172	1.54905535887258e-11	0.496153423329705	0.000135982535393157	1.04677734609631e-30	0.0063740194865623	0.000474837157544434	0.342462231322187	1.11889669728611e-17	1.34631585907722e-54	1.99122793886557e-78	4.73572934679618e-05	4.59754400097915e-11	2.02005187170846e-08	0.00474529097888977	0.00647309317214271	2.71371951298540e-12	5.18107970778306e-31	9.1810086013097e-130	0.0680966284051042	1	3.31987986405829e-11
GO:0002440	production of molecular mediator of immune response	6.45385839110904e-07	0.00190283706994340	1	0.789276274604258	0.855451714414473	3.21061961229583e-11	0.0287219528484251	1	0.532495376197781	0.0777240113054421	0.01928936312069	0.379519214742340	1	0.716930038700649	0.127398779746166	1	0.167510811618042	0.000109367545697501	1.0848520593053e-183	0.696787700687474	7.48240784884702e-42	1
GO:0007568	aging	0.689252773848276	0.00577509604078344	0.323080785371494	0.694052666797386	0.560917364706959	0.176114000536092	0.0267565885719284	0.712419080094124	0.00491609584588085	0.118252587029988	0.107767730398594	0.920102538098792	0.129233968482372	0.111676437717811	0.636000329297386	0.109848147913444	0.863494088519723	0.332391700482744	7.84223179795097e-07	0.790978869881086	1.04887326868349e-95	0.0124830565447595
GO:0019222	regulation of metabolic process	0.404564916899398	0.000178365541261595	0.0105078321668962	1	1	0.000376328371180042	1	6.4059265222042e-09	1	1	1	2.879978497667e-30	2.83922323932689e-35	1	1	6.96786668115468e-09	1	1	1	6.51135722506055e-08	1	2.73509516842516e-10
GO:0043063	intercellular bridge organization and biogenesis	1	1	1	1	1	1	1	1	0.243712859824799	1	1	0.860203290618948	1	1	1	1	0.123077615298518	1	3.75074595475597e-05	1	1	1
GO:0048730	epidermis morphogenesis	0.00197096510840525	0.0270009348703587	1	0.402306411693306	0.0153490576798715	0.124765511552495	0.00373834468375593	0.835692751235648	0.0104132348085704	3.46639222486794e-09	0.0235770883753417	0.800814316356202	8.62766705774075e-06	0.0703804184997478	0.0899211390620436	0.906422186183756	0.214955588624136	0.00197650844353075	1.36362714805894e-32	0.702293483396722	0	8.97920972746681e-05
GO:0007431	salivary gland development	0.0377066076683106	0.0198463116882991	0.345226238895339	0.6839703134184	5.52689108576901e-35	4.29124680638907e-05	0.0785232027949155	0.953789367608288	7.26918186158563e-05	1.64054744473767e-50	3.53154185046189e-25	0.00199898093318615	7.41422698871014e-05	0.117228307712909	0.849736071938561	0.784781419796979	0.0372777879597193	3.42370558198613e-08	9.2399826968039e-07	0.595894020476905	3.65029137295513e-119	0.0147310741480820
GO:0008016	regulation of heart contraction	1	1	1	1	1	1	0.661751057801875	1	1	1	1	1	1	1	1	1	1	1	1	1	1	1
GO:0050896	response to stimulus	1	1	0.968240533433644	1	1	1	1	0.879737401185763	1	1	1	1	0.841135002389596	1	1	0.41647404461729	1	1	1	0.793740772646791	1	7.55667502870421e-05
GO:0006342	chromatin silencing	1	0.00101972848506455	1	8.69678597335204e-25	1.41756939244746e-12	1	6.63290254590074e-26	0.00101143575237692	1.09435410263373e-49	0.000139692547981614	4.20935909847311e-07	1.58004744421050e-08	4.02515261490288e-05	5.48211650389378e-19	4.33181170413202e-44	0.000558484032217703	1.92992060670591e-26	3.06032852426045e-09	3.29313461466069e-288	1	0	0.0113778869282234
GO:0009991	response to extracellular stimulus	0.581988005115633	1	1	0.929579830894635	0.196664647051696	0.606946149656744	0.563499031992046	0.679355925098096	0.688372811403631	0.704858309469965	0.31244377395881	0.640999998769287	1	0.87747434832742	0.119710676357924	0.566148985875445	0.704268177462149	0.039569524522285	7.76699234581284e-66	0.788644315189167	1.85612809525867e-202	0.0727183268568258
GO:0051648	vesicle localization	1	1	1	0.357463203970855	0.582031891521423	1	2.32605686085090e-09	1	1	0.00685314353456012	1	1	1	0.000408539973041647	1	1	0.463605585179316	1	5.78483901871243e-28	1	1	1
GO:0009266	response to temperature stimulus	0.521825630389336	0.248641380283919	0.0457379449677532	0.398846935291111	0.915687664809427	0.0458553446823892	0.851414746612962	5.89474391608467e-21	0.446136153441382	0.0313317816541381	5.31765575074392e-05	0.590346444682935	0.000300368918826256	0.539811325633395	0.444374089964832	2.06087628931154e-15	0.0491221741249697	0.000176736156812838	0.00498129619754965	0.486318106653303	0.0013929720031662	0.000907957835586742
GO:0007398	ectoderm development	2.58345845655446e-05	0.00540968021442131	1	0.160136369747485	1.68449911687273e-17	0.103717882972864	0.0233747842878727	0.522335863062884	1.67645815897976e-05	4.69255612899675e-44	1.31373037554206e-07	0.0143590988572994	0.00079745409407547	0.00107044144364984	0.176065176711592	0.618963488955938	1.7425501330821e-05	6.33280455494143e-11	1.06293361735208e-35	0.180617311734527	0	1.80014773994114e-05
GO:0007606	sensory perception of chemical stimulus	0.0356700218843181	0.435100028099643	1	0.395477560103242	1	0.0936079975473469	0.961777743545112	0.000144649799979614	0.985994552001778	1	0.989054590066439	1	1	0.9276112211949	0.00293509973035723	1	0.97244159752451	0.633721178436831	0.0627164117095838	1	1	1
GO:0007552	metamorphosis	0.00619978460461587	1.16946923522567e-15	0.425750632838285	0.00682063122256129	1.28501519480718e-42	1.61497931424510e-05	2.80595996643081e-06	0.496388950043375	1.82738236316880e-24	2.03113950743702e-109	3.21855440744764e-48	3.20635148290568e-07	2.39375741155117e-07	3.54287248731195e-08	1.42168435316121e-06	0.231520678607697	1	3.40875103381969e-38	4.3740991490959e-132	0.0270005134019896	1	3.53930874444980e-19
GO:0008049	male courtship behavior	1	1	1	0.445778712048883	1	1	0.662399244624785	1	0.225751627416330	0.177307751792063	0.182255198809405	0.718036827941997	1	0.907247738616486	0.00284322100846684	1	0.50255456204975	0.678777889913563	0.625227095603625	0.748392154228151	1.41225548383769e-09	1
GO:0060047	heart contraction	1	1	1	1	1	1	0.676277449815696	1	1	1	1	1	1	1	1	1	1	1	1	1	1	1
GO:0016482	cytoplasmic transport	1	1	1	1	1	1	0.000964316272993272	1	0.540515537948102	1	0.0559822825848717	0.874598002612525	1	1	1	1	0.213416984249674	1	0.592500624172555	0.701744924209208	1	1
GO:0007052	mitotic spindle organization and biogenesis	1	1	1	9.96372730404685e-05	0.000157342970606888	1	1.80611594852647e-07	7.92031227791028e-12	6.72053226501596e-23	2.45058602335594e-06	9.93303877757943e-48	0.0821127970538624	1	0.00833721269245354	3.6547539164052e-14	1.22427760616790e-18	2.65337331051853e-17	0.0218281193333919	3.96111902825977e-07	0.0464794993874478	9.51109406958529e-09	0.000927531390107191
GO:0019935	cyclic-nucleotide-mediated signaling	1	1	1	1	1	1	0.767995473992643	1	0.806791243802837	1	1	1	1	1	1.48303914433130e-18	1	0.81125750583553	1	1	1	1	1
GO:0035147	branch fusion, open tracheal system	1	1	1	1	6.32084000742434e-10	1	0.0608372770358486	1	0.120510420472807	1.72561765602663e-07	1	1	1	1	0.798807652494974	1	0.00258184158740579	0.0106275075101566	1.43144912618938e-05	1	5.82410481421231e-89	1
GO:0044265	cellular macromolecule catabolic process	0.191537767222897	0.053137900354034	1.73375154064393e-10	0.576201333515582	0.0303967632086314	0.507657119479276	0.00482210474955387	0.703648152134406	8.6436119572241e-11	4.46306047831835e-12	4.72582955390146e-05	0.00089445644853284	0.0166126597041056	0.402697162788854	0.263047783537876	0.563182560884131	0.00229218984121889	0.0210157808789224	0.179476257986116	5.99803125021155e-05	3.15921523374692e-05	0.000391585727017199
GO:0009993	oogenesis (sensu Insecta)	0.25396870441386	4.50209309717794e-05	1.61305775565672e-06	1.58236927927603e-32	1.73981834283291e-10	0.0203135943399023	1.87225108519669e-60	0.0851041846511178	1.28920017201514e-23	9.69677533388651e-11	1.93099474512224e-20	2.76255739324039e-10	1.40585923965080e-13	3.27088188645243e-33	4.83923516907871e-26	0.171971634428966	1	2.99949147875536e-42	1.57414636969674e-141	9.48557042554977e-05	0	6.21265236421783e-14
GO:0016441	posttranscriptional gene silencing	0.0571256772228182	0.181721540924741	1	0.00395247471448140	0.0236172383098524	3.58360720121452e-09	0.000550982594558241	0.937108106282306	0.737396846856367	0.0203278340918635	0.00967089079736639	0.0336224828425438	5.22185177499549e-06	0.0400831689968013	0.282661465667860	0.909829617247126	7.27838073374612e-06	0.202221004323682	1.14220640070591e-75	0.155173948176100	0.608363366473332	8.78635955504674e-07
GO:0050953	sensory perception of light stimulus	1.91088106902954e-05	0.6822234512383	1	0.784756286179223	0.651411844870028	0.619711681875906	7.96993750407234e-11	6.28348920052112e-06	1.01200226214656e-05	0.0554872941736754	0.861518122274309	0.000721590467860877	0.743451864774015	0.996111924845757	1.86322217959306e-08	2.17225181698650e-09	0.419946077448609	0.224708790739018	2.43937455253171e-97	0.719136657674325	1.07169134217852e-186	1
GO:0018208	peptidyl-proline modification	1	1	1	1	1	1	1	1	1	1	1	1	1	1	6.1354279725525e-11	1	1	1	1	1	1	1
GO:0035152	regulation of tube architecture, open tracheal system	0.0133415212775889	0.000173283041676703	0.511612251357054	0.998123260204761	3.9169498406486e-57	0.511129426564373	4.44433978406298e-07	0.838201018225523	0.0245810679305721	1.24320768665413e-93	2.98148991739931e-10	1.25841163571540e-14	0.000960000028300185	0.88235415888358	0.000422632345046982	0.640679701102273	0.000180857875807468	0.0449958182954343	0.0188579622794363	0.00112418900162240	1.23494661906493e-156	6.90999116239427e-11
GO:0006897	endocytosis	0.0431477134123889	0.000229854007568734	0.00458248897231586	0.723072919777208	0.537676593393257	0.0910911865840174	0.0179665869431452	0.885105165565186	0.968935534063252	0.0470765111788135	4.54748966723828e-15	0.888085945305143	1.55532577269153e-17	0.312845106871623	0.000899781894007598	0.673840385532534	0.580131952701412	1.39879884607601e-10	1.32005581221732e-24	0.720435618994152	1.09153087347314e-31	0.397810616967277
GO:0051641	cellular localization	5.57566988850213e-06	1.80586643725839e-13	4.61476029343974e-52	1	0.66536017268361	0.121258941353166	1	0.362369503107672	0.00383273089440776	1	1	0.192477534107073	1.1102478986859e-21	1	1	0.422989142700647	1	4.7383851764133e-18	1	0.730419300198147	3.99930723542666e-29	0.00171793667260059
GO:0032504	multicellular organism reproduction	0.108517454256800	0.214950399654641	1	0.00606943237840381	0.935202724672214	3.86097182638179e-08	0.240069021752839	0.173742601943610	0.232898935608009	0.820669571640736	0.782964603804954	0.321425647627964	1	0.812692095214283	0.0448100940851967	0.596954364097004	0.758285682523623	0.905930550321496	0.749865604747579	0.287411913084494	3.41534647092818e-05	1
GO:0018991	oviposition	1	1	1	0.0597037252696767	1	1	0.0148477332252157	1	0.463668012684344	1	1	1	1	0.630866248577241	0.000820839804436976	1	0.496147837402112	1	0.572229403763062	1	1	1
GO:0031589	cell-substrate adhesion	1	1	1	1	1	1	1	1	1	1	1	1	1	1	1	1	0.00472298943496886	1	1	1	1	1
GO:0048511	rhythmic process	0.873955207236846	0.787475938612276	1	0.883518104716803	0.143642907063090	0.688265200795864	0.330154575590350	0.0631604337249146	0.505732217035851	0.017329653273674	0.334851235151718	0.593654734423992	0.670333518852309	0.849771309999507	0.000547527921064427	0.283298697138651	0.0940928545291403	0.073834816120484	2.29024639225692e-137	0.667909013707569	7.32534417156994e-24	1
GO:0022603	regulation of anatomical structure morphogenesis	0.00129756921020920	2.04172652777607e-06	0.98851868112128	0.0149900965174647	0.00245173202566291	0.0049951075387645	7.10313929485163e-08	0.673365723963113	2.9052544719198e-05	0.000443743901000585	2.62658769317398e-12	0.60548449074934	1.94095838403600e-19	0.000214261421607233	3.77430582386858e-05	0.589292020645284	0.00275268225451988	8.74999400918013e-17	5.28471176676659e-26	0.656620702170159	1.75972483944832e-160	0.0303445421385043
GO:0022411	cellular component disassembly	1	1	1	8.96557292174451e-06	0.544849635939663	1	0.00341110534804876	1	1	0.378415305879238	0.843219246505142	1	1	0.00847420085945685	0.188554969513824	1	0.482012678091289	1	9.74393165039856e-19	1	1	1
GO:0007126	meiosis	0.773502866564546	0.0686968725369145	0.000609104331851536	2.80313970748161e-07	9.19722426797979e-10	0.567795511581628	6.45642673689977e-15	1.45352511315229e-21	1.85958305483324e-07	0.0260900621391867	9.63350601938849e-12	2.90679197101170e-05	2.25348393464218e-05	4.13521590917822e-06	6.15156872199124e-37	8.49188244896279e-07	5.74322407043207e-10	5.01494916303802e-10	2.68799704429934e-17	2.58113108303646e-05	5.47578075746966e-41	0.0824991732101934
GO:0007314	oocyte anterior/posterior axis determination	0.615934888313946	0.130235853149903	6.77428108076797e-11	2.11087941087452e-09	1.22330603974787e-05	0.473017377838643	7.84474462496428e-22	0.183581418503721	0.000167856674850222	0.0152080389242755	3.14291523913973e-08	0.0171337279181695	9.95682902083674e-08	3.33804421259335e-07	2.85057053099963e-09	0.0544849804184276	3.18737738735103e-11	0.000263182000124283	5.1116903555938e-54	0.0506657701895774	1.80957044441251e-97	0.0253665409963805
GO:0009725	response to hormone stimulus	1	0.236486834855904	1	0.216359667909584	0.307231668508785	1	0.706346910744481	0.852275091912667	0.876241201736699	0.00888591587254347	0.86701871423077	1	0.51464078875863	0.0180533051781408	0.415590321203223	0.743947354660266	0.697749741367224	0.133300777859306	4.44624286367722e-98	1	1.50028757353040e-92	1
GO:0007474	imaginal disc-derived wing vein specification	1	0.00480555578338439	1	0.513259298958852	5.36859115382214e-25	1	0.0256775443185334	1	3.07852847017319e-17	5.12765653932363e-20	7.11931412197846e-11	1	1	0.217640625937459	0.170457743618571	1	0.000210787189801265	0.000429333747036757	1.17726940378770e-16	1	0	0.00388179171043588
GO:0021700	developmental maturation	0.156772448548117	0.00231067407189736	0.149760148481951	0.0207510673574359	0.00664412300203418	0.00348858896741514	0.166810286677602	0.948466269610999	0.201259271063449	2.12316515212967e-08	2.99595017813333e-07	0.877931745219386	0.0145779606550287	0.0937440907215863	0.080346980658527	0.847308667957373	0.00209912847802236	0.00582530113609189	2.65058840378014e-53	0.66892324045469	1.98943291627893e-64	0.0248491505240399
GO:0048732	gland development	0.0464306649120141	0.00579279692046554	0.439341361260919	0.441984122237521	4.25958397227621e-33	0.00102277477746072	0.0572706438631989	0.975389499969841	6.99179411186964e-05	5.81966727039032e-52	6.349306790103e-30	0.00345588426783493	4.57142198207186e-05	0.009765316005865	0.807253135672104	0.826893137967921	0.00876268903820695	7.32625008683045e-07	6.16247652529387e-12	0.481646962118371	1.42637786509068e-183	0.00873224458267278
GO:0022414	reproductive process	0.800918448008835	0.620641223303662	0.804394318865262	0.00550704507802597	0.0178651209806086	0.406383117654693	0.891383429223932	0.475085989990489	0.00362150650170285	5.51726197705443e-09	0.043511007154272	0.839052363013466	0.332083544956146	0.171518014835246	0.173556573441751	0.354138157208581	1.72381321392316e-05	0.0622332117710083	1.30944432676625e-19	0.936855229527745	9.02299477504744e-60	1.97069433853358e-05
GO:0016325	oocyte microtubule cytoskeleton organization	0.923851143892148	1	1	0.579752555538272	0.127235691952778	0.279201821038844	0.000267829928879676	0.860428469876663	0.094452587726142	0.267881305007162	0.0471744126931219	0.167743037744407	0.0537164451603695	0.437704483305542	0.189058309661237	0.552975621321593	0.00209758887858563	0.00905093574571547	7.05733077781607e-16	0.331670383140206	4.06220085109863e-23	0.554828565154801
GO:0044255	cellular lipid metabolic process	0.000722126031874566	0.833792920870292	7.97465440986047e-10	0.997097958310603	6.48133203400666e-07	0.00092898181728371	0.0254354972230546	0.894595243427255	0.496860667394042	1.65911736913793e-05	0.621116306965216	0.847788886980896	0.903332820419592	0.998398770157765	0.462017992038114	0.878135020052755	0.181983374003065	0.193384992919381	0.70774832369795	0.817184040894405	1.13549542436017e-11	0.88684175936505
GO:0007635	chemosensory behavior	0.355547250495327	0.00600677777943868	0.611781875231604	0.969494461614677	0.00604693451689158	0.725362462054515	0.265817923181768	0.668070707836367	0.833819017312119	4.96192073568645e-12	0.00616159384385889	0.18088410674083	0.938950522154636	0.919968082379748	0.000605270733646991	0.903853898720855	0.313116241219708	0.0303308309466685	2.44805598258155e-06	0.654035446662148	1.55052344223518e-18	0.00077084994548255
GO:0009451	RNA modification	1	0.0811323877966283	1	1	0.00228224626261755	1	0.0914395841707402	1	2.16729767713604e-06	0.0486896468708660	0.0968197949350782	1	1	1	1.26391155427089e-09	1	0.430606786893713	1	0.582972808458667	1	1	1
GO:0001703	gastrulation with mouth forming first	0.86735923857831	0.293878909332027	1	5.80629474821923e-05	0.000228251995107534	1	0.561411265548273	1	0.0636940162730533	7.062014647182e-12	2.08892360911325e-26	1	0.446129179662521	4.18722876480986e-05	0.286305082003951	1	0.00272078520164139	0.00053675595823649	1.80311334727317e-33	1	3.50900731872129e-91	0.0628634136453825
GO:0048557	embryonic digestive tract morphogenesis	1	0.00364083450055033	1	0.0155344585795581	0.0806036812262795	1	0.526621007054559	0.00240255561820526	4.07919972670888e-14	0.000101449092720241	0.0426674149820564	1	1	0.0075314495012715	0.629503791171223	0.00123406277514731	4.70270861974329e-07	0.561018024347976	0.000346220961878007	1	1.34792028415261e-30	0.581365668881657
GO:0009607	response to biotic stimulus	5.34596955298749e-15	0.468436315147946	0.873388876160619	0.999298918392627	0.0931705142261673	1.53161450899079e-106	0.793577287641495	0.836638195173856	0.344594608830045	0.000996784524806413	0.662810616648033	0.0534589556435758	0.816777634177609	0.993138750199909	0.0183320688011016	0.919736880968723	0.140374296011681	0.104899764067493	5.369415141715e-36	0.226737992033853	1.06066805679461e-33	0.0383763631934186
GO:0030509	BMP signaling pathway	1	1	1	1	1	1	1	1	1	1	1	1	1	1	1	1	0.431849539946503	1	3.59540080574815e-170	1	0	1
GO:0007157	heterophilic cell adhesion	1	1	1	1	1	1	0.0147539219093421	1	0.545626727423423	6.56227896642246e-28	5.58671980494332e-26	1	1	1	0.104111985475731	1	0.060585526117793	1	0.000120549711258785	1	3.80452356266117e-54	1
GO:0035161	imaginal disc lineage restriction	1	1	1	1	1	1	1	1	1	1	1	1	1	1	1	1	1	1	7.46658997796611e-198	1	0	1
GO:0007160	cell-matrix adhesion	1	1	1	1	1	1	1	1	1	1	1	1	1	1	1	1	0.00207304873636194	1	1	1	1	1
GO:0007140	male meiosis	0.173869176841753	1	1	0.0230110209867385	0.00274917963625928	0.0918133668327962	4.0349505425881e-12	1.18482356529414e-15	0.0875986451148011	0.905626226433206	0.519689310225847	0.156541121710199	1	0.0747453796906643	9.52804440358772e-33	0.0535717170012847	0.000118115782968041	1	6.97027787120643e-12	0.0523001401903036	7.86432026584025e-47	0.406657396347649
GO:0006606	protein import into nucleus	0.45839773393024	1.00472373008337e-05	1	9.35048489131959e-05	0.0240467798166108	0.104095807148287	4.87308194343443e-09	0.356013416183255	0.000719498116858729	0.0391093645137345	1.56484994939085e-11	0.000184229890934055	3.58243692255527e-06	2.68593236591099e-05	0.000122408317518210	0.288885115805266	6.91970478706568e-18	0.000348279293816382	2.09949282627771e-32	0.00273109520237758	4.54491226620625e-80	9.6612906424770e-09
GO:0050906	detection of stimulus during sensory perception	0.000706316026832932	0.846372956485834	1	0.67878918748689	0.417052164470345	0.422239353828708	3.84108389941578e-09	8.52772470507161e-06	1.75494395839444e-06	0.00796359860761191	0.910323655965993	0.00130681216796252	0.884158100011944	0.98883093433876	2.27342177703558e-07	3.44555329410351e-11	0.599120621063074	0.625849104052005	4.92065490935857e-89	0.758940629847882	9.20981098808885e-170	1
GO:0006396	RNA processing	0.234701166314675	3.11417119479924e-13	1.41433401178551e-69	3.81064607940972e-85	2.11212727231359e-77	3.55504525353054e-13	5.28459172559935e-119	0.406885287336332	0	3.44160517392727e-21	5.70014847599204e-29	1.25528015675742e-32	4.07187677857421e-58	1.31299566012809e-80	5.63562260632419e-102	0.372896768630065	2.44951255500789e-140	1.53696673860773e-15	6.8515225767981e-65	2.39091907813885e-10	4.24915543564712e-21	1.42438295096126e-18
GO:0007059	chromosome segregation	0.066889700633842	0.0068839381560871	6.05081123823677e-08	4.62033111652625e-16	9.39435971310706e-25	0.820974095239435	4.81784420070574e-25	3.88882425713843e-34	1.38190399240710e-91	4.34625856331986e-08	1.71446901453679e-62	1.29910505952337e-11	0.00546679276380834	1.10860896708227e-14	4.91388440705524e-66	1.72331039012182e-22	9.69932669675172e-42	1.39968524617542e-21	1.12406401617814e-18	2.27810570647318e-05	1.87690440349618e-21	7.32895284829052e-08
GO:0007560	imaginal disc morphogenesis	0.0038154021406068	5.69803207439158e-19	0.485576412060606	0.00670363956047084	9.22719038992081e-44	8.48262159032765e-06	8.69804605282822e-07	0.491116639933528	2.87173559644667e-21	1.35417256040109e-105	1.34332655145002e-59	4.2458449217428e-07	1.01151419121604e-08	1.79205293827251e-08	2.54298625061890e-06	0.233451999276618	1.55371142849216e-10	1.33309627822608e-39	3.67440372290544e-141	0.0243945425807585	1	1.48287185144992e-21
GO:0048592	eye morphogenesis	0.00821400092355695	3.09106788847842e-11	0.105320652255918	0.00425538114258519	4.99473591672074e-28	0.0112906415829559	7.05918487093254e-07	0.625693108638207	3.64325853193719e-18	1.70016737019977e-52	9.2668972314859e-58	0.000847700656472802	8.24601307186057e-13	9.75922399672551e-08	0.000945105129748074	0.0602189007790681	9.77459763492802e-08	1.34259722507875e-23	6.69877086534664e-125	0.0801424166157056	1	2.57393302998866e-09
GO:0005975	carbohydrate metabolic process	2.87836382384983e-14	2.99633463969154e-06	0.90802209386636	0.998347595394773	9.17089433254641e-12	1.87354669940804e-24	0.00285353210700250	0.169174691472704	3.37235249634918e-58	4.5222673627377e-12	0.0994319062466993	0.0114514307878198	0.974389361602727	0.99997425389122	0.442972606071338	0.0015517202333943	2.63613703704505e-06	0.255747380172138	0.812756449190728	0.01024284012033	0.663957221780834	0.372239782378725
GO:0007164	establishment of tissue polarity	0.00479980165476241	1.45057061699288e-07	1	0.379388035100482	2.26136292603195e-26	5.71573419200313e-05	0.00249274255343575	0.684226464086281	1.09637591898922e-07	1.30150065393946e-33	2.81100476235549e-36	0.00848291020219652	0.000243925477420909	0.000786503691307692	0.0661984373716922	0.600573126517732	0.00339036957175519	1.85257263592099e-12	3.6786265307913e-84	0.183018686783565	0	3.28084804209133e-11
GO:0045034	neuroblast division	0.280251798204609	0.00804433278808934	1	0.0465544876121625	1.16489693474647e-10	1	0.40776651904413	0.177208280036036	1.10323777073994e-14	9.47887510955086e-11	1.56302338672905e-08	0.000316365042040872	0.0783379869816651	0.0936053209335414	0.244914434193197	0.61915969102104	3.80976259914333e-06	2.56844844664167e-08	1.63049919932515e-187	1	3.65177897294356e-72	0.00210298680533748
GO:0016568	chromatin modification	0.188686142295989	2.44414769069824e-05	1	1.82396468231128e-36	1.73852849860089e-25	0.00193509858214822	5.70079308505256e-46	2.26953091231471e-14	8.32517493403808e-115	3.05187386855841e-08	7.55166936387849e-23	1.96155475455524e-11	1.61640525188929e-05	5.75633329610519e-40	1.19547299557806e-59	0.000182196578686093	7.17671625873055e-77	1.34834866838418e-15	2.00415082557602e-142	7.94333096644433e-10	0	6.8776724121962e-11
GO:0006029	proteoglycan metabolic process	1	1	1	0.0230502668110339	0.427693934370897	1	0.399145011351527	1	0.82105841649286	0.362553434510004	1	1	1	0.121980440516083	0.164454578923109	1	0.884452369719187	1	1	1	1	1
GO:0042386	hemocyte differentiation	0.40679092480631	0.12999081156255	1	0.00135592604229935	0.000199663159524474	0.603224218393575	0.00241143978883291	0.790517468955592	0.564682025538565	1.89056742136627e-06	0.0185170207779646	0.0119832480629267	0.0153777520119259	0.00149931374484900	0.0600120344060808	0.310559426942493	0.180867507370243	0.00794273556083625	3.21627817300765e-46	0.132864656240748	0	0.167445447574215
GO:0048069	eye pigmentation	0.605111860467791	0.137263879219611	1	0.86502156886321	0.728466521935034	0.584172324709779	0.554845947132015	0.665896471741324	0.744588980752066	0.0156816188343194	0.000212151897470938	0.407245287341332	0.821669191542587	0.766477355184126	0.556890992389877	0.730044009316044	0.145913126931082	0.828908551341053	3.55555425210244e-25	0.251983694103788	9.83952143872055e-239	0.875852399920899
GO:0007620	copulation	0.0151265112052419	1	1	0.132984200389389	1	6.86131461428601e-24	0.0662111077853125	1	0.388348785799320	1	1	1	1	0.68037735837695	0.358121250367187	1	0.45090398118087	1	0.0059272303670288	1	1	1
GO:0009063	amino acid catabolic process	0.0592184419135197	0.104815408155684	0.047810935783321	0.682657758787248	0.179594873010538	0.000160116904180746	0.020168376636224	0.00393664090723913	0.131347130678486	0.373670678371535	0.613762608951623	2.32041368679214e-07	1	0.973664262196361	0.0206591697189139	0.00274455438214963	0.00546524254840108	0.808480675173831	0.589062018894422	6.28564391664907e-10	1	1
GO:0002009	morphogenesis of an epithelium	1.02399125507219e-05	9.915445605528e-06	0.516748608095722	0.00903828410600675	9.43785736992337e-31	5.26004427527146e-06	3.1686563255149e-12	0.375630315924118	4.99856906655654e-23	6.17595443630984e-87	2.27731778459012e-43	1.10218339632984e-22	6.3983132197795e-14	1.72163399209869e-09	0.000293468948753508	0.404686333960242	2.02451274870352e-15	5.25339511535587e-32	2.78890394473939e-110	2.82710949783527e-05	0	2.88811782876489e-24
GO:0002775	antimicrobial peptide production	1.12503627307369e-06	0.00203212749789327	1	0.771399877645187	0.846982491289582	6.61383632663134e-12	0.0329995885953892	1	0.525038959642844	0.0942256051423784	0.0206881830731981	0.407821209138819	1	0.719556043155425	0.127700135787205	1	0.136209667763092	8.41392197323372e-05	1.24260459788197e-187	0.724690184605186	6.96458073483773e-47	1
GO:0006259	DNA metabolic process	0.041659738864305	1.29480975209399e-20	1.1993394350862e-09	1.84201516095157e-99	1.00708357768297e-86	0.00970333554234966	9.1533042240936e-252	5.84309994022052e-98	0	9.4799081663534e-21	1.63071947981298e-66	2.88975451091271e-46	5.36208082211659e-13	8.5010976306677e-108	3.71077414810437e-296	6.28581294840178e-54	3.17326702677784e-179	5.12341239492248e-16	1.76198969258906e-111	6.46602990546503e-28	8.26196879962253e-207	3.89904572619316e-10
GO:0042303	molting cycle	0.44741445069571	0.104773309371498	5.94722178640392e-05	0.717768002601693	0.353845717154676	0.534186041840659	0.423179963576751	1	0.95834187928736	0.251699818075431	0.814149612233354	0.889707519402831	0.172303290962401	0.670964061049111	0.353473362715530	1	0.878697801916111	0.267689865559854	0.0200595284942661	0.700822439551805	3.09153546990221e-09	1
GO:0009259	ribonucleotide metabolic process	1	1	1	0.000249866841748256	0.412349813867746	1	4.23051815379101e-06	1	0.463981579776492	0.0514724240807183	0.383085269166458	1	1	0.0439178324625172	0.229963102522396	1	0.202889234167659	1	0.573685987028299	1	1	1
GO:0016570	histone modification	0.744052617338817	0.00100318134997154	1	2.90486806088877e-14	3.99465206361581e-11	0.0673925583368158	1.36585426348124e-19	3.852381135158e-05	3.50800614816953e-67	1.08556460204120e-11	8.07108620160436e-10	2.74548106327058e-12	0.155005616715622	5.68368160394969e-19	9.34857748988738e-23	0.0368018374772437	3.15353612705506e-26	2.86313796398193e-06	1.54107553199579e-71	1.77785317485063e-13	1.34147833346555e-87	3.18353174320807e-05
GO:0007303	cytoplasmic transport, nurse cell to oocyte	1	1	1	1	1	1	0.0351363744652460	1	0.516319445259026	1	0.0190419966135500	0.848288601275424	1	1	1	1	0.233086611692067	1	0.583009156375463	1	1	1
GO:0015674	di-, tri-valent inorganic cation transport	0.55014476186447	1	1	0.212840553107499	1	0.274409253467142	0.00221496614717163	1	0.319963158560189	1	0.877766291743398	0.941588893038804	1	0.573252041673373	0.24123896485520	1	0.300337180808048	0.877311131612311	3.7373310184286e-07	0.97318276941379	1	1
GO:0048627	myoblast development	0.0727371331412452	0.000354193817212265	0.0684444347698507	0.157893081426583	1.42559643883001e-06	0.00305315200858554	0.0232638221526171	0.84921081853714	0.0409116776938035	6.13736485512825e-14	1.39266894181828e-12	0.823217287326622	0.0141522748422104	0.406192101215353	0.0378940963050973	0.677434865201328	0.000907318399181406	0.00256157280241312	3.32087223912188e-79	0.664689086525166	2.26823750530394e-73	0.022486914462672
GO:0035277	spiracle morphogenesis, open tracheal system	1	1	1	1	1	1	1	1	1	7.20105223336773e-34	2.40529727010749e-08	1	1	1	1	1	3.49519819180456e-12	1	3.28087321087483e-05	1	6.03225247192985e-263	1
GO:0000377	RNA splicing, via transesterification reactions with bulged adenosine as nucleophile	0.585587969102831	2.00941172267143e-06	1.05789723643873e-48	2.08451676668164e-52	6.0863103103757e-85	5.64801781868588e-05	1.82818704128767e-71	0.390368042416151	3.36543248239594e-254	5.52454195109415e-13	1.00285705741434e-11	2.60550408739931e-19	8.05128744683507e-59	8.48526135297841e-45	7.82049943319363e-68	0.390086579523668	1.36333609667184e-107	6.23301266605539e-16	2.322797342263e-130	8.25042257101554e-09	2.63742126469092e-25	1.22473282153477e-17
GO:0044248	cellular catabolic process	0.00243083494291267	0.289751182762273	9.93419656700786e-05	0.988738777765851	0.00375359467558189	1.40736600568285e-08	0.00672524629059674	0.372302847949456	1.48609631275639e-29	8.17071169628989e-17	0.000375741031633768	0.00120559166563616	0.577224186869558	0.99782021791386	0.540030145717186	0.0648963629680132	0.0318137269240652	0.326403029088741	0.494071899899971	7.2233728865326e-05	0.00153293231406289	9.44456969944834e-05
GO:0007280	pole cell migration	1	1	1	0.0129013721697955	0.522316561968979	1	0.643998818137164	1	0.00123266394833115	5.9751093414216e-06	0.777822495116258	1	1	0.00152901384665143	0.65509001486464	1	0.331791464463112	0.399116944714378	0.00051762001511312	1	7.50364594558902e-28	0.208231352532530
GO:0048646	anatomical structure formation	0.231320523231070	1.44754018231898e-08	0.589564231498956	4.48614616740387e-17	5.42321132558014e-37	8.06085483790946e-05	7.84421798442264e-16	0.000402805265189261	6.07451066542539e-22	2.02468168775232e-58	8.42953096188655e-40	4.64795669820904e-19	3.34340008581104e-05	5.13668220719771e-23	3.43256100141642e-09	0.0217196537875592	8.28509886213887e-16	4.24816119740788e-26	1.62687042363777e-115	5.36308023299747e-07	0	3.24445475870301e-06
GO:0019511	peptidyl-proline hydroxylation	1	1	1	1	1	1	1	1	1	1	1	1	1	1	1.79367120253236e-12	1	1	1	1	1	1	1
GO:0042684	cardioblast cell fate commitment	1	1	1	1	1	1	1	1	1	5.17964865311355e-30	1	1	1	1	1	1	0.0146638550859248	1	5.32679071082631e-06	1	5.8256775777154e-65	1
GO:0035151	regulation of tube size, open tracheal system	0.0439602149275107	0.440211715957774	1	0.992952311289034	3.69796168681106e-24	0.200073000966894	5.02762998960939e-05	1	0.000711068828928562	5.25700785393322e-47	0.000108327236041959	0.0113293580671472	0.107685121646455	0.918617679746186	6.15068902401815e-12	1	8.89002963375972e-06	0.0805257178536839	0.0122371861771129	0.00467924680363209	0.0086464428017567	6.85502104583084e-34
GO:0009416	response to light stimulus	0.0129607019951170	0.58337337941648	1	0.945358986943663	0.161816799357532	0.765169772445007	3.65976896153824e-10	0.000779125449562347	2.45995592080094e-07	6.91856084440578e-06	0.97537532414856	0.00141367572139853	0.762177561607226	0.997478809627481	5.890207089082e-07	6.63547135074196e-05	0.147880093681913	0.000647835212377244	4.19483488373322e-105	0.697667771191334	2.23173841134693e-85	1
GO:0009582	detection of abiotic stimulus	0.00218116508733288	0.748256540640926	1	0.649789570406086	0.41221437414504	0.503049268804354	3.38289481973495e-10	8.84402839009077e-06	2.23048383943778e-08	0.00988651072503108	0.916979323782453	0.00393916094334021	0.87987094868457	0.99127329398381	4.82812082040848e-08	3.51837993118749e-11	0.188865644077342	0.464165019673611	5.4582716752635e-139	0.750147197072783	8.79256613550891e-165	1
GO:0008062	eclosion rhythm	1	1	1	1	1	1	1	1	1	1	1	1	1	1	1	1	0.0432103229782797	1	1	1	1	1
GO:0006099	tricarboxylic acid cycle	3.27698513105695e-15	0.254528596096057	0.304525565622220	0.0927396835811187	6.3050635811341e-14	1.06807702316165e-21	0.00141334525778027	9.50069536524416e-32	4.40171299663875e-237	1.56205507246290e-06	8.76511552179514e-05	0.000512514686761462	0.433093945259633	0.944083757058242	3.57557596545730e-12	5.23672769283484e-53	8.30967032019507e-08	0.190614901797317	0.654556999695038	0.0619015195891215	1	0.00195412905425683
GO:0007416	synaptogenesis	0.00314200401281642	0.000196421361911347	1	0.354171513959454	0.00115291092689606	1	0.0595466760487059	0.0127068291239990	0.0222305479412664	4.64150948239351e-16	0.00171741175079604	0.57385942301996	0.666819850609179	0.53616154319021	0.000537287154654936	0.123336993856142	0.00225137032711665	0.0332046902981007	2.59377580169554e-37	0.204888960543354	1.03317419631975e-66	0.000142217781277564
GO:0016079	synaptic vesicle exocytosis	0.0157736779549764	0.0517683458466024	1	0.988375293458422	0.544318570150073	0.715219351629245	0.000604588531242367	0.68332985597995	0.340703636928723	0.649546487654263	0.609673165462251	0.720020057229412	0.00134221257775341	0.901581929931528	1.31323532970226e-31	0.51049376270559	0.385393835904419	2.45803760982554e-07	5.29413104901983e-68	0.86571440299347	2.31480570611961e-39	0.283133210704304
GO:0048567	ectodermal gut morphogenesis	0.651119199717929	0.0283520247596936	1	0.0456671366596049	3.71986050750118e-09	0.000961748330475168	0.297878994124887	0.0126220077008682	9.11150359982643e-21	3.75935023529907e-29	6.54686118715804e-09	2.05844295864310e-05	0.531994386045290	0.000123522394036418	0.567478710318216	1.04698921202879e-06	4.03656532810724e-07	0.00137682585067738	5.18064753437542e-16	0.0766862216109371	1.18273568807361e-194	0.000672199306203519
GO:0007428	primary branching, open tracheal system	1	1	1	0.000626412575652342	3.94190176230564e-06	1	0.00590614275089039	1	0.324428450554047	1.1001094837026e-07	0.100578778076334	1	1	0.0546591946948403	0.0328306662611221	1	0.0200005235301703	0.0279098428393963	1.88073654317827e-23	1	0	1
GO:0010033	response to organic substance	1	1	1	0.765031790750755	0.0709607583983149	1	0.786092790525158	1	0.862159857939045	0.0706188178346277	0.753899950579094	0.540632084986448	1	0.93665918340984	0.000265871773651735	1	0.605666176109236	0.176735787686131	5.84233365211587e-28	0.234843595129534	1.66514685681606e-63	1
GO:0048859	formation of anatomical boundary	0.239641582552607	4.38357309996710e-10	1	0.89720571687579	4.60904080382199e-85	1	0.143666846081263	0.789015995790696	5.7768167292528e-21	1.45807727967602e-84	7.44554753456328e-75	3.38139651664775e-11	0.00152457788945134	0.273382001460719	0.369664412859486	0.326415192621800	0.00721526991027494	1.9907833630583e-06	1.51240360712584e-69	0.00241708864827441	0	0.000252744214715173
GO:0006163	purine nucleotide metabolic process	1	1	1	0.00213008950598891	0.378214983511654	1	0.000697148447953486	1	1	0.189930115922699	0.295131380055611	1	1	0.16547172418563	0.0988952713696995	1	0.394013526562815	1	0.576688282432762	1	1	1
GO:0051329	interphase of mitotic cell cycle	0.261470813237889	0.00943342693080163	1	1.61793262203128e-15	1.67358693618664e-07	1	2.49879419239818e-20	6.88033121349965e-14	6.46994004539308e-07	0.0623489109032896	0.236715944649631	1.63165484863237e-13	0.000104477797625363	7.62521704656581e-15	8.64513731471472e-27	0.0215141972255147	7.85689912800825e-07	5.6117673987537e-07	0	4.51644796962534e-19	0	0.286131972978160
GO:0045055	regulated secretory pathway	0.00963613067559204	0.0181727675080019	2.6407224016519e-07	0.773749944198441	0.79319707037896	0.719357335531281	0.000582384383274875	0.429734384022987	0.680688362468966	0.200761721508078	3.65670741552701e-05	0.671083978579295	7.27406947441907e-18	0.253861041732649	2.36383949314192e-14	0.507240388426514	0.442399928529546	1.78778387649111e-07	2.00367915293558e-78	0.870724118205445	1.17530641747159e-31	0.184772353738346
GO:0030707	ovarian follicle cell development (sensu Insecta)	0.0486153068993397	2.65301325624934e-06	0.321210616661432	6.5170852711076e-18	6.2807800863463e-17	0.369732075319124	6.49615073637665e-31	0.0133929453871896	1.82450413539551e-20	9.06509106833435e-18	8.05822104396989e-17	1.31963690103790e-16	3.64749456677395e-05	3.11789910193559e-20	7.88647974857512e-11	0.147183817901335	1.80751933389155e-13	3.0854267929489e-10	6.05454660790715e-188	2.56105513015597e-08	0	2.71283673317001e-07
GO:0030706	germarium-derived oocyte differentiation	0.782312344443656	1	1	0.0253731412068186	0.0198253028761051	1	4.2570215784319e-09	0.00154628613901542	0.727048310216865	0.000395890802274299	0.444741242282011	0.0778194397329628	1	9.06169656091165e-05	1.9400604327785e-06	0.00474598818310991	0.000717573897322268	0.00429076058152263	5.73398123497878e-168	0.0527160138468192	1.52929561992059e-80	1
GO:0048072	compound eye pigmentation	1	1	1	1	0.066172929381154	1	0.520982514282665	1	0.540035856911559	0.000106219445355626	0.038477351968853	1	1	1	1	1	0.446453689380621	1	9.03955284778466e-07	1	9.51046932561746e-52	1
GO:0006644	phospholipid metabolic process	0.164344338785930	1	1	0.660151179808253	0.000170971014234576	0.588137102874782	0.642317658733271	0.679193549861522	0.255077066997646	0.00257298420797464	0.284397563684237	0.996978201968743	0.742486078023825	0.532401785998932	0.681580489082632	0.351459756782095	0.745132840579448	0.0818559743610684	0.0223557990391589	0.973176194102381	1	1
GO:0006955	immune response	3.74713607028696e-18	0.0562858534641671	0.508894072131856	0.995141303774702	0.44565416563248	4.22788815136434e-130	0.232687920850236	0.807565674424374	0.832125829314126	0.081564176447501	0.668318418051088	0.0174933371180532	0.836320392366017	0.995042943842282	0.00693939947533978	0.934455970987738	0.0419236356334638	0.0558241990042851	6.2544855618648e-55	0.208924396216136	2.61509341862288e-43	0.289829203936253
GO:0007268	synaptic transmission	0.0179565014058304	0.000397719420993806	0.0819694514293307	0.962004501244019	0.695600413301004	0.932728416955911	0.000333976888820105	0.675439050840786	0.127316445714996	0.140270170524730	0.000394807700609552	0.85531039212799	5.11871972358546e-11	0.754528307858755	7.54138277009953e-29	0.345675078139144	0.446196400923273	3.76223514473164e-12	4.98782548003401e-66	0.764266901971237	5.43473454524284e-43	0.0628174834625
GO:0043412	biopolymer modification	0.396927571817086	4.40619610613126e-07	5.09912487945834e-06	1	1	0.41097055601893	1	0.051323969413395	1	1	1	0.0412802400923415	1.18489284589951e-15	1	1	0.100645964488160	1	4.46245161367851e-22	1	0.00759535975965554	8.25030376957925e-96	0.000391214751450959
GO:0051327	M phase of meiotic cell cycle	0.762651118473064	0.065751713810942	0.000911025911694348	1.00411277754286e-07	6.0401343013079e-11	0.581357221860989	1.49267884812631e-15	3.86084330675942e-22	1.91791019206464e-07	0.0201609748942352	1.07617386610218e-10	3.41528419985750e-05	2.63520815842886e-05	1.80643399189901e-06	1.20865926304862e-36	2.01386366076923e-06	3.47206804597198e-10	6.5483865406913e-11	8.91084799195385e-18	6.03675209909341e-06	5.02231524881104e-46	0.077838455577047
GO:0019318	hexose metabolic process	2.27891308048186e-16	0.0005882102188169	0.000938652384389192	0.728277051870918	1.34394562336404e-06	5.18525346140558e-15	0.00386888142230956	0.845002815438227	4.67439770244815e-19	4.4479502462015e-05	0.302113936051283	0.00442816786636929	0.679759255857104	0.997448673198405	0.190493863780742	0.721789160828713	0.00257266178233557	0.307455257136217	0.713511583014427	0.0188525794118732	1	1
GO:0002807	positive regulation of antimicrobial peptide biosynthetic process	5.25152657785176e-07	0.00302968441639795	1	0.780438364286694	0.862911690094753	4.09992602381967e-11	0.0407904699684038	1	0.53850966821882	0.104681054670263	0.0137158154602942	0.385056456738914	1	0.72326955372871	0.123243646330340	1	0.154463513291762	3.51489532155122e-05	1.30052638738325e-195	0.699584658805474	1.28449903032826e-40	1
GO:0001505	regulation of neurotransmitter levels	0.0498246476523609	0.142684219848123	0.00099235937638692	0.827353200229109	0.79180903282882	0.566170801819968	0.000260467508212126	0.442102955117015	0.327514325839120	0.145265026679848	0.000185799183148303	0.535573278753197	2.01211367408819e-12	0.459400597512817	6.93202127334823e-32	0.453455488682971	0.192896956278628	6.21948084987041e-07	8.80426458040285e-77	0.361258931007636	3.3554222167078e-23	0.275096166403802
GO:0051093	negative regulation of developmental process	0.0732548157899116	0.0133050103210488	1	9.37340174454574e-05	4.58988495970282e-27	6.02244062281491e-10	3.38229093392309e-07	0.123747071320742	1.18217347174241e-12	1.66178278510399e-51	2.16976399761904e-38	0.000950906271609376	0.249257255231336	2.11092142238046e-06	0.376134920983694	0.345413095615389	1.43350204878036e-08	7.23532525530045e-06	2.36335192111548e-33	0.721494281195889	1.60881185859289e-259	4.22673277779989e-05
GO:0001710	mesodermal cell fate commitment	1	1	1	1	1.68589500710502e-11	1	0.759774824432029	1	0.176397741188355	1.32595502953977e-15	0.371613150884889	1	1	1	0.0841352540763408	1	0.0433763733067593	0.00185466182294806	0.00149342489782521	1	2.89475014903131e-12	1
GO:0007001	chromosome organization and biogenesis (sensu Eukaryota)	0.217039923827265	1.86220558960076e-08	7.63748655184378e-09	1.81680034779568e-64	1.06756784925963e-42	0.112666954589773	1.54509012581153e-127	3.77613613287859e-42	0	9.49928843999411e-10	9.3918331835386e-56	7.22731993127101e-32	1.07136842645397e-13	7.07647017086222e-58	6.44531638064133e-133	4.18023770098685e-21	3.54533402067701e-157	1.77816244700376e-21	4.92038282419076e-70	1.51829798407351e-20	4.42609503092499e-212	1.93101179119276e-11
GO:0046152	ommochrome metabolic process	0.876727837375374	1	1	0.470458573853468	0.9461825191034	0.540243389673833	0.356745534173143	1	0.876529996942744	0.722687294148616	6.38962637468032e-07	1	1	0.182149126075765	0.0088919970280599	1	0.52303184050495	0.703183701603274	2.21636286132006e-25	1	0	1
GO:0006024	glycosaminoglycan biosynthetic process	1	1	1	1	1	1	0.66934376654665	1	1	1	1	1	1	1	1	1	0.803342573225584	1	1	1	1	1
GO:0045466	R7 cell differentiation	0.0635591488408948	0.00356519995783729	1	0.0841653154442032	0.00714045883563936	0.846865609938308	0.00169113381606647	0.403193384488171	0.00570215301419011	0.000484944638146845	2.10521627219189e-18	0.0127923508922245	0.193881022190933	0.00907446893555983	0.000194218794445805	0.0442482268318432	0.00115614982503072	6.06056053280585e-07	2.53615349002873e-229	0.170297030133099	0	0.00716579846070763
GO:0048666	neuron development	0.202335183688032	3.98481118392181e-07	0.0066092287438402	8.68206832465425e-06	4.48787806717679e-24	0.0110256205460998	0.00149822893741884	0.0117181666498495	6.13952988682698e-35	6.16711216534405e-100	1.41452471720493e-25	7.91407214150318e-05	5.28783743272080e-11	6.87087891864036e-10	8.87344990138592e-08	0.0286954274418283	7.94460870547152e-22	2.78969956922542e-30	2.46876230629040e-68	0.174271689755863	1.00985830598551e-149	3.03133808269011e-12
GO:0045216	intercellular junction assembly and maintenance	0.000357934734802143	0.00166951840944418	1	0.940896562825259	3.12967615689827e-25	0.00161055023601831	0.0136716570754906	0.929697579573805	1.67506220540962e-07	1.98078300768346e-57	9.32273063730924e-14	0.0168703073417245	2.71264854813320e-07	0.752539007982437	0.00170532306052491	0.845969645228487	0.000981728437392288	1.89475851820369e-14	4.07518169920960e-262	0.409344947228437	0	6.02911454865627e-20
GO:0006519	amino acid and derivative metabolic process	0.264460791110007	0.193550588373275	6.54274612192532e-13	0.159304371502792	8.38454736055038e-06	0.000245005647334473	0.000176527597611248	0.0140533750012290	0.0843577922609966	2.99138005850842e-30	0.000160607198609200	2.76097942633081e-05	0.914214637304419	0.782174679325988	0.55869185837084	0.781294824344605	0.00305426475267806	0.39492646965674	0.547218283226446	0.000207901145396015	9.47556816234674e-09	0.0288097147136591
GO:0009611	response to wounding	1	1	1	0.916356829110353	1	1	0.0283016914306533	1	0.207585446686829	0.00558927432642535	1	1	1	0.888858224420563	0.215563379146680	1	0.314925068738217	1	1.56017885914467e-17	1	5.51993245765996e-254	1
GO:0048729	tissue morphogenesis	5.09041357766265e-08	0.000257796257170674	1	0.288869465465538	6.906193459163e-16	0.343347239125295	0.288644749063863	0.843667902709185	0.000921300962520776	4.55226656463508e-43	0.000383394125671737	0.261924927621561	3.24699328621837e-05	0.156175430663249	0.167324580008714	0.955559864603887	0.00494747924596083	3.23968583665129e-08	1.46907623181295e-25	0.86313486739549	0	0.0134157416118095
GO:0016337	cell-cell adhesion	0.588290095575335	5.40648848241221e-06	1	0.963911545960262	4.77428638272673e-43	0.00391421049945157	0.00595247140020913	0.749544744901788	4.44020212193865e-24	6.81472683029829e-102	5.72802888025809e-21	2.07763995797842e-10	0.000152759664616936	0.70703299781776	0.0102529368603349	0.662790957382458	0.0100002200174303	0.0441801842229977	3.5532656197363e-15	0.286018718894836	1.17593360964993e-268	0.00650142555944022
GO:0051225	spindle assembly	1	1	1	0.000964611466194038	7.39664300616084e-10	1	4.29945246631407e-07	5.97744063890909e-05	8.7399227618519e-10	0.0535624090744259	0.00137614057527863	1	1	0.0173836057132112	0.0160233084134038	0.0516240624998182	0.0065862085147649	5.68505209327404e-10	0.626544144711359	1	6.5535944953152e-23	0.072379040688003
GO:0032990	cell part morphogenesis	0.00727152177049174	8.87874665106995e-10	0.165287964479848	4.71164870154132e-05	4.53677078997105e-31	0.0333269169361103	0.00266221577568672	0.06862618462355	5.13553648073927e-47	1.09504103319098e-116	5.37530392781363e-27	0.000501883648885756	5.40926610129331e-14	4.3311849395146e-08	1.02136542994083e-06	0.128950586758678	9.40830575208069e-18	3.29815503763394e-35	6.23731624156117e-63	0.392987881919702	2.15237690589752e-205	5.28451494471628e-14
GO:0007439	ectodermal gut development	0.655096980401058	0.019247042694483	1	0.06255512026364	3.49379656782616e-09	0.000893264529306128	0.288478807635331	0.00772711904538849	1.92196608925235e-20	8.5453591849838e-27	6.9000442512747e-11	7.65588908267751e-05	0.537410637949241	0.000463479645891322	0.594935151797577	7.32202555856891e-07	4.1497360833728e-07	0.000930150376203358	7.52236467976558e-17	0.0865286953435688	6.64648586266354e-207	0.00067383456288647
GO:0006665	sphingolipid metabolic process	1	1	1	1	1	1	0.375495467311841	1	1	1	0.287225905929211	1	1	0.79503701089265	0.838426247205964	1	0.618155331331973	1	1	1	1	1
GO:0045475	locomotor rhythm	0.909189875692378	1	1	0.346448860245474	0.665879405021834	1	0.284120031314622	1	0.664678047641765	0.384247919573877	0.237817413117566	0.632515208508019	1	0.601609743281684	0.00247733392805726	1	0.0246284750560019	0.0862718851971504	1.67121790664009e-149	0.530949736663446	3.27255737465277e-18	1
GO:0048512	circadian behavior	0.756716179348414	0.567707797226013	1	0.44510517235547	0.608449728283636	0.443977931976098	0.380489390771869	0.00701614735476786	0.812314067220174	0.229311085360227	0.509485710917549	0.383182812293443	0.322937660836154	0.668675969335739	4.32828027443325e-05	0.155706068935686	0.0558333845414646	0.0620995360860316	5.12629916350414e-114	0.566923744278245	2.12780105683323e-16	1
GO:0007200	G-protein signaling, coupled to IP3 second messenger (phospholipase C activating)	1	1	1	1	1	1	1	1	1	1	1	1	1	1	1.86699987641078e-06	1	1	1	1	1	1	1
GO:0048477	oogenesis	0.237984230133511	1.96998830902557e-05	3.90638719170126e-06	7.5353935419822e-32	1.3052836922057e-10	0.00711846462159727	4.04061113341867e-61	0.103230874268232	8.7273214908993e-22	2.28417712735513e-11	9.8295247004183e-20	3.47882264138311e-09	3.34721854920973e-13	3.78342017832518e-34	9.75615037209881e-24	0.223956989820568	1	9.96397652207436e-46	5.03357207610706e-147	0.00076075917483673	0	3.98565678369678e-14
GO:0043631	RNA polyadenylation	1	1	1	3.87412328912147e-10	8.19839768938405e-06	1	2.68888304449510e-10	1	1	0.0295018459336437	1	1	1	4.90076422426022e-10	3.10813780839544e-07	1	0.0101044338208043	1	1.92481667989183e-08	1	1	1
GO:0048100	wing disc anterior/posterior pattern formation	1	1	1	1	1	1	1	1	1.61023294132146e-05	2.18652276056731e-32	6.1935269021753e-07	1	1	1	1	1	7.19319122322266e-06	1	1.3152291903452e-82	1	0	1
GO:0035075	response to ecdysone	1	0.114239175796069	1	0.131398483712714	0.157022605922954	1	0.774935382535629	1	0.880522059964054	0.0506066680409186	0.878145888511817	1	0.681849428494862	0.00290734327447139	0.431017127557814	1	0.675708180599242	0.121221195568817	8.80405336030451e-119	1	9.85763845946057e-104	1
GO:0045610	regulation of hemocyte differentiation	1	0.006557596757979	1	0.180742324652976	6.53991989352208e-15	1	0.0490835622736481	1	0.396231105339109	2.95739575283272e-15	3.12009558653339e-06	0.06869884044978	1	0.0165909355642563	0.249970188013462	1	0.106504984936015	2.73872644140500e-06	2.56206174776339e-06	0.433267933444994	2.26770389680662e-185	0.261285952150253
GO:0002164	larval development	0.00470304020194041	4.57150371657485e-17	0.363339576275729	0.0155543914767112	1	2.00870409260352e-06	1	0.616295077778642	8.89336614319011e-27	1	2.75561760484974e-50	2.44670482546274e-07	8.50772169509184e-09	2.04763945731258e-07	1	0.324066604401793	1	1.70807336895583e-38	1	0.0482287753136181	1	3.12090388653322e-19
GO:0016052	carbohydrate catabolic process	1.66709346811402e-07	0.0393634060323373	0.000110011045425547	0.890466713649864	1.57502171688513e-08	4.25714165761038e-19	0.000528009443099945	0.938306043733454	6.81649950315354e-42	1.62910246571146e-16	0.0336982863472911	0.00163534381709276	0.610643719833292	0.98905328970259	0.056537020821001	0.577948389427528	0.000115076290003842	0.436648031561133	0.640240385806754	3.0264132307703e-06	1	1
GO:0007608	sensory perception of smell	1	0.656770818770254	1	1	1	1	0.95301774816608	1	0.892847078089679	1	0.808593635658988	1	1	1	0.0281986937902849	1	0.96014858475456	1	9.17005917986863e-05	1	1	1
GO:0000074	regulation of progression through cell cycle	0.291436959121083	5.29723170832697e-07	1	3.39833351910173e-28	1.14284312064030e-23	0.411496152340787	4.11666310229889e-47	6.93033184103115e-32	1.05019564371509e-36	1.07959843709704e-05	1.02867270173728e-27	1.17215457709543e-41	0.0112407774676247	8.98223377029883e-31	1.48244728952581e-42	8.33547589066634e-16	2.48972843444304e-31	4.17099493886432e-18	1.46146932367776e-220	2.50980482496462e-25	2.34580474229584e-261	0.000110949990932767
GO:0009566	fertilization	1	1	1	6.35542553743843e-08	0.00339588275065777	1	1.47264913268028e-10	0.112328995357489	1	0.000257000718472109	0.000220695530612106	1	1	2.49161871280731e-05	1.12086094527372e-33	0.166794898185784	0.0416575526282343	1	1.26127551209569e-58	1	1.09112663541473e-21	1
GO:0007279	pole cell formation	1	1	1	0.00115714389236692	0.115764768745071	1	7.20792823795952e-06	1	1	0.0351386044771114	1	1	1	0.0068877463273669	0.0207786770970860	1	0.0949414235825815	1	1.91237477982736e-60	1	8.9747944161388e-11	1
GO:0030537	larval behavior	0.767162934027947	1	1	0.912819100297312	0.7063777216497	0.462325761216872	0.361284127653082	1	0.131618692703893	3.34869490158765e-05	0.0110104590388051	0.177768644257987	1	0.791069682294326	0.272048436466264	1	0.211283079501682	0.386679802646454	0.620660678030326	0.392624368147704	8.47697857594042e-05	1
GO:0007479	leg disc proximal/distal pattern formation	1	1	1	1	1	1	0.198649905250480	1	0.118587827251114	4.48582161942963e-31	0.204348667020423	1	1	1	0.490480280298968	1	0.389079323845958	1	1.48546671273356e-22	1	0	1
GO:0006351	transcription, DNA-dependent	0.693823797096148	5.2933394154071e-05	4.10885191439828e-10	2.08157706602611e-50	1	0.0047028543259043	1	9.7345703338049e-09	1.99787647814267e-158	1	1.38045159612474e-26	2.9677285334962e-19	2.93607354761424e-29	9.40571738146575e-54	1	9.3599542345445e-09	1	2.27882901526114e-16	1	8.98135929720508e-08	4.9611151162946e-183	0.000960854277973123
GO:0007446	imaginal disc growth	0.086602020648772	0.091298498216776	1	0.148435209439507	8.45234176337677e-07	1	0.0270192537009034	0.62414848371396	8.59183028412662e-14	1.41646502043134e-11	3.62702593335788e-24	2.88015724819236e-07	0.0205542689935658	0.00341174452002626	0.000115582698701723	0.0868200858854904	0.0621517301987923	0.112971521017073	3.76372937077023e-18	0.0488822519771761	5.17150969137531e-229	7.45269828341506e-13
GO:0007501	mesodermal cell fate specification	1	1	1	1	1	1	1	1	1	1	1	1	1	1	1	1	0.636836715640866	1	1.70353689109910e-07	1	1	1
GO:0042675	compound eye cone cell differentiation	1	1	1	0.0277671309243586	0.0299898543432619	1	2.93424536155061e-05	1	7.64152671398658e-08	0.00975404198927964	1.05907536991891e-07	1	1	0.115400936576300	0.0080653143604305	1	0.830522223978644	0.0731055772525427	4.81276147233079e-11	1	0	1
GO:0043549	regulation of kinase activity	0.532323228580602	1	1	0.0442049585898885	0.670583579250266	0.811065669276543	0.0390105476969747	0.256198809530551	0.00901750475449258	0.155056480167069	0.780431950043895	0.536950275260266	1	0.00132968682952537	0.0425121019275979	0.335804394885019	0.626506657627965	1.43177289845061e-07	8.43376001006994e-10	0.537128592095260	2.19960492371752e-81	0.207539979649588
GO:0031123	RNA 3'-end processing	1	1	1	8.57515233502506e-09	4.6084113633253e-07	1	1.68756358926051e-11	1	1	0.00157148162751626	0.00482393193781905	1	1	2.33914653438687e-08	4.88094627876023e-09	1	0.000314774254898373	1	6.69327271560342e-07	1	1	1
GO:0016477	cell migration	0.156228116553532	1.37741953803881e-11	0.767843473309613	0.0165769770555571	2.34529740444587e-48	0.0530959456470487	0.175497452881735	0.775673682812788	4.3576738318665e-19	1.08492936176243e-142	4.01761344211695e-17	4.95610006493376e-07	5.92671413059126e-11	0.000329298596294630	0.095059376925505	0.573183364440746	1.00649789991012e-09	1.04050863402749e-32	3.59247658012676e-36	0.192944959646036	1.00915273051304e-237	3.44097065616397e-12
GO:0014073	response to tropane	1	1	1	1	1	1	1	1	1	1	1	1	1	1	0.0187623922986484	1	0.428854313710867	1	1	1	1	1
GO:0040008	regulation of growth	0.22114609113913	3.39852958300419e-08	1	0.0936778942986512	2.17140160471018e-14	0.307361513330334	0.00134367517831956	0.155841093644553	0.0704628163074447	6.23089402375722e-22	2.89128501493363e-11	0.00775107122273551	0.0222875882521685	0.00435707339311569	0.0260119194331502	0.138758938267838	0.145834349350791	0.00192327443118726	4.52258480660811e-103	0.664450982325579	0	1.74270781513826e-13
GO:0031124	mRNA 3'-end processing	1	1	1	4.10217611379975e-08	4.76044989477605e-07	1	1.23350037787670e-11	1	1	0.00393025066408006	0.00228806955624411	1	1	4.09786527735649e-09	1.26039741044987e-08	1	0.000766447160256022	1	1.5875748030647e-06	1	1	1
GO:0035214	eye-antennal disc development	0.00585485731179907	1.25288244936255e-14	0.15685498454366	0.00622707172362338	4.02124921287425e-25	0.0276148650120657	1.21992250126248e-06	0.795293647071745	1.02090979984884e-16	5.37329480676654e-46	1.79001365941041e-52	0.000399940391929101	1.57119703769994e-14	5.77915497532278e-07	0.00101590418913798	0.089568489420782	1.76272928746608e-06	1.10151924963909e-25	3.22147270844265e-132	0.0877456290169526	1	1.51446250074304e-12
GO:0007292	female gamete generation	0.301650734087898	3.84057829460684e-05	1.45128581767337e-06	2.97104712207156e-29	3.28556409084112e-11	0.0142446656307366	3.07460757621325e-56	0.142002082721494	1.09430593515910e-21	1.2060722108035e-11	3.21155144943402e-18	7.12726951747848e-09	1.37240000434205e-13	9.19090061688905e-36	4.33053917581401e-22	0.269997839550624	1	3.990784396523e-52	2.52521205335084e-147	0.000915489627428794	6.99071519025548e-294	7.55462028331396e-17
GO:0006903	vesicle targeting	1	1	1	0.391967461739734	0.58215495168867	1	3.4489701531412e-10	1	1	0.00830944948137346	1	1	1	0.000234336212719141	1	1	0.427004707062589	1	1.05692879531700e-32	1	1	1
GO:0043039	tRNA aminoacylation	0.054373184899986	1.11787918844048e-06	4.22858376289583e-25	2.61882599439231e-25	1.87930744711597e-06	0.000695296327714949	1.05886774900239e-57	0.0181036779414448	0.74081560451071	1.49051224033071e-32	7.66779985130839e-06	0.180429712678703	1	1.69762190168587e-15	1.07154494174771e-16	0.94102289008866	0.0137350418838697	7.17487065363041e-05	0.609690835441234	0.436646893119235	1	0.172039451352874
GO:0051707	response to other organism	1.79012625894903e-13	0.463579284909126	0.876673123210326	0.999346536363123	0.0775618327889236	1.72170568313194e-113	0.721985829480878	0.822976012160556	0.365603188011988	0.00145423539958260	0.695404789874504	0.0396814854898340	0.75407525434445	0.993812341746441	0.0136106307683641	0.905784208698016	0.160318109889704	0.190185614825831	2.70414304987805e-35	0.249994720423975	1.33723391070722e-35	0.0382394144822071
GO:0008037	cell recognition	1	0.013663223465091	1	0.589805416936014	1.38032602535447e-07	1	0.43329107548233	1	7.0415955946338e-11	1.67681861013431e-23	9.00747253272582e-08	0.00956897505821181	0.0179209554278933	0.268171971779654	0.000249085367372227	1	0.0826098630538911	0.000718900139032411	2.28363988990691e-15	0.445624600291218	1.11366763237105e-106	0.182537795057367
GO:0002117	larval development (sensu Amphibia)	0.00598288167703205	6.75974814614808e-15	0.423151880170753	0.0044293626508455	1.09315582628536e-43	1.28364432659465e-05	1.18268061739481e-06	0.489181767885597	2.64740421644724e-24	4.76447489986119e-116	1.70684469790519e-50	6.54530007108495e-07	1.02919498917887e-07	5.20041357983593e-08	2.35685144527155e-06	0.231680002084762	1	3.48181748108044e-37	5.21194292840291e-122	0.0265006767993906	1	6.2722839188966e-18
GO:0007369	gastrulation	0.85029406826741	0.000583096625786463	1	2.07682624092158e-05	2.29548357028482e-08	0.000243517336536716	0.649396672622407	0.224944210638099	0.0114573383700977	1.02991442384287e-31	2.11180220698833e-16	0.00247844488925686	0.486303597605156	0.00133127354426573	0.469109160859812	0.385564092938856	0.00138344108798291	5.60343558168444e-10	6.91177770076515e-24	0.508185665137549	1.33928520288013e-245	0.150461419725253
GO:0008361	regulation of cell size	0.0646771447892475	0.00207870967891466	1	0.00372283480653894	0.0540935349074471	0.422913391177769	0.0358350142080494	0.357083413934513	0.147048542130800	0.163626269670401	1.00527109337026e-05	0.772598125723543	0.220074973659736	3.18335977943273e-05	1.65169937890191e-05	0.175495765113125	0.188279930016595	0.0487280071373859	1.69242234083511e-97	0.861323949891418	0	0.00273428206009380
GO:0006468	protein amino acid phosphorylation	0.0298176356808961	3.55541007866357e-06	0.870181557181038	0.000377048068420245	0.405616440919298	0.0510700791172951	1.18817929309471e-07	0.00091517996572216	0.00484409310175897	5.15776926662696e-07	0.00620231612976734	0.00356473354281446	3.20954630189159e-11	0.000818402920041572	1.47500499572771e-09	0.0584952015853116	4.64441563740054e-05	2.20466530441552e-24	2.69093203170176e-26	0.0425693924874975	4.47442617804342e-95	5.38704750434477e-11
GO:0006886	intracellular protein transport	0.000465060010461649	0.000356135273640573	1.35351042012747e-24	0.00088336397165679	0.807100002652706	0.00232036901717219	7.30965107278981e-07	0.777623586332707	0.0215956060650167	0.0687639836115833	4.09837113026079e-19	0.072457563440767	0.000462753799488926	1.27531474951925e-05	3.09599708424526e-05	0.987697807272786	0.00175845671357792	0.000764034222665216	2.15207587459921e-11	0.287891048875739	1.69049210366846e-39	0.00525246277204134
GO:0006727	ommochrome biosynthetic process	0.872878011456398	1	1	0.463924525434897	0.944998761716539	0.532513678026807	0.358829979104815	1	0.867150141130067	0.73572844935076	7.25307294166318e-07	1	1	0.158830572483774	0.0145454184206239	1	0.522264839209418	0.724389437344664	1.49362613296356e-26	1	0	1
GO:0009311	oligosaccharide metabolic process	1	1	1	1	1	1	1	1	1	1	1	1	1	1	0.695736690649167	1	0.565048078497861	1	1	1	1	1
GO:0045137	development of primary sexual characteristics	1	1	1	0.583258553608821	5.462328080022e-05	1	0.907786409815254	1	8.31364341323804e-05	2.15250160323757e-21	0.199741239651270	0.845986351615036	1	0.252893521796300	0.978917862424985	1	6.47748752125512e-06	0.258581404777383	0.143054774379381	0.918654912217424	3.74976172089299e-42	0.00566074935057493
GO:0006510	ATP-dependent proteolysis	0.00196046092604134	5.25992575158566e-15	4.50413698212544e-05	0.517225820579599	2.77714855736534e-07	0.906926954891684	0.000373580187455359	0.000298398749723013	0.000200835525356072	0.000222919811058378	2.79755218557876e-14	1	6.47226010534856e-08	0.122722036498494	5.46839911372985e-09	0.0163795284703776	4.05696930418551e-13	0.00174991659629666	0.618027233812301	1	1	7.08462643159648e-08
GO:0009952	anterior/posterior pattern formation	0.513407490646386	0.105813825727267	1.07954977820976e-05	1.2763120949951e-13	2.13049984382018e-08	0.133327007123949	2.00578477924446e-20	0.00908516933301307	1.10340930193640e-16	6.57517696908657e-12	3.42054847306304e-27	1.90456053706450e-05	2.15966948112019e-05	5.67570813105021e-14	1.00227675348306e-06	9.79067768101402e-07	4.69399602040388e-13	9.30747753400481e-08	6.54193969162147e-111	0.0321850826673159	0	0.00603992157743153
GO:0016080	synaptic vesicle targeting	1	1	1	0.510779334550117	0.636460174245517	1	8.67855134273993e-05	1	1	0.000488117194402071	1	1	1	0.00140266911819404	1	1	0.372043388016327	1	3.05420429040182e-38	1	1	1
GO:0051146	striated muscle cell differentiation	0.0245544906701397	1.40594471164918e-11	1	0.192861678956099	6.14843551453245e-05	0.0187564225622985	4.37856357037078e-09	0.2678914240583	3.44575669681186e-12	6.42548994815959e-06	0.0284527031365341	1	1	0.793641771343129	1.28674241294312e-05	0.481710222848487	6.98162987858052e-09	0.156056613317368	5.51296671874539e-18	1	1.11253441964121e-78	1
GO:0048232	male gamete generation	0.439985395596741	0.211333818259391	0.140213802861134	0.422481732287046	0.0273579994142539	0.573793549441949	0.114304820464306	0.859135415692458	0.292481497153351	0.47944464083365	0.1312237566162	0.297646418685513	0.0347928737229792	0.350568419208997	0.00878379229564031	0.756504558333843	0.00803196437188768	1.04800245578197e-05	2.40316090297267e-22	0.247342592316162	2.58705617038415e-17	0.56573091500488
GO:0007310	oocyte dorsal/ventral axis determination	0.733096814185716	0.0309389028010767	1	0.0104520152064921	0.0165340734056893	0.236301378705631	0.000743812389370719	0.528497149401617	0.80810772701568	0.000675566890444297	0.0520103825436034	0.0528397136167043	0.00561347608316616	0.000262910786582982	0.0116382990387765	0.496868657022048	0.00094041519045445	1.29781550972932e-11	7.63853336828393e-47	0.403222487995715	1.45537850553967e-115	0.81618984430949
GO:0042440	pigment metabolic process	0.385032971410755	0.0115848612895241	0.9412286401627	0.993904641675473	0.322289175796901	0.00567970148026864	0.254963653455808	0.287627094853994	0.658309038512219	0.575306601955607	6.69677005751669e-06	0.403996175903827	0.641471095174608	0.992467737240386	0.546594572303	0.5624484191519	0.00628137829904791	0.415623640138316	3.33305567966781e-09	0.891759167886905	2.42185077026784e-181	0.281654983725833
GO:0019941	modification-dependent protein catabolic process	0.393219847304395	9.76355916506086e-05	1.65897236681348e-09	0.233417557587647	0.0632075833021352	0.938364660578185	6.06849426564317e-06	0.0125141558222053	5.71071500228513e-12	5.17763964984087e-07	1.36519152301182e-13	2.61088715203125e-09	5.03012507853524e-08	0.0127985023684551	0.00019986642174106	0.144099668426545	2.50320111136677e-06	0.00066829439392442	0.000324440298030282	9.59729678593215e-08	4.28802628198365e-12	1.1296082331902e-06
GO:0046011	regulation of oskar mRNA translation	1	1	1	1.04399916072401e-06	1.42236303557391e-07	1	1.29694741760508e-07	1	1	1.34608917272124e-05	1	1	1	1.30816818737781e-05	1	1	1.39482760593101e-08	1	8.03084695439593e-118	1	1.19641516643919e-65	1
GO:0007616	long-term memory	1	1	1	0.431312166610983	0.0365816485398043	1	0.101797192547826	1	0.789876841724778	0.0402441916847659	0.382648197421176	1	0.457304590317717	0.388533095553138	0.000355316478601537	1	0.68067220050548	0.0152749744579201	0.000149849676023063	1	0.0056605727820624	1
GO:0007338	single fertilization	1	1	1	1.1911648768142e-06	0.000864985622756775	1	1.6820220287253e-08	0.0404129683396125	1	4.7769639010099e-05	0.000180289765835743	1	1	7.27445265988181e-05	3.65540398588378e-40	0.0693450157348347	0.0596474412731978	1	4.64140575375591e-72	1	3.33695241824867e-21	1
GO:0006818	hydrogen transport	1.13502472177823e-18	3.56780344266032e-05	0.00338979353546603	0.592406743922492	1.01023262520215e-06	2.49810684122035e-46	6.36406109011441e-37	8.05238710733442e-17	1.15238191746486e-45	0.116643937546526	1.02318619397910e-57	1	0.0042173971513124	0.870732905463343	4.80436443509673e-40	1.06387324571224e-12	0.000549311480531553	6.6962536022221e-06	0.105909583353378	1	1	0.0735227652782793
GO:0030097	hemopoiesis	0.151421337209822	0.133809228088904	1	3.60777125636044e-06	6.092199067985e-10	0.184862584778053	2.87346273700993e-05	0.426935607360525	0.269845777538312	7.87252525434042e-05	0.0101435232447699	0.00513744482578312	7.92576907953431e-06	9.22875159845907e-06	0.0153416144975013	0.441665653689331	5.51866153676786e-08	0.000748702749097272	7.30819150354035e-109	0.0636302458929305	0	0.00189843425535991
GO:0007611	learning and/or memory	0.729924614258124	0.290533849676057	0.32281096089935	0.896755316604474	0.0122595570186655	0.707010326956488	0.115615891851278	0.608924010284427	0.869721001940001	1.58249002263305e-09	0.0242643581826353	0.290527594727681	0.778778190697924	0.824489488370246	1.79886202955741e-13	0.75488631296537	0.177256405940082	0.00225267323548626	0.000145626852633830	0.772019590208962	1.23619738033276e-26	0.000583972794480675
GO:0042558	pteridine and derivative metabolic process	1	1	1	1	0.664705734793282	1	1	1	0.526672763728905	1	0.000648056273087316	1	1	1	0.51319198982919	1	0.906798210843567	1	1	1	1	1
GO:0002777	antimicrobial peptide biosynthetic process	1.06726001580066e-06	0.00236548329820842	1	0.78570008997133	0.864762430858529	3.80623105977916e-11	0.0372690140681077	1	0.544039670057211	0.0812856870527442	0.0120279513361974	0.387737234305251	1	0.712283304037034	0.126240643549420	1	0.152819978547079	2.4168857047033e-05	7.22150939644099e-185	0.709822076328186	8.28972316135745e-39	1
GO:0044271	nitrogen compound biosynthetic process	0.222310749447243	0.866344845848224	0.177215745003179	0.814905372195757	0.0074090683396727	0.767669692335684	0.15640964093338	0.00316040629163929	0.000466792563920224	5.81494010254426e-05	0.0476119182739296	9.53643999526465e-05	0.932653620725796	0.975969446244333	0.153604200480059	0.000186575556136815	0.0591970908491965	0.346813817414941	0.67708656076671	0.0214279816465419	0.000630918480449292	1
GO:0048332	mesoderm morphogenesis	1	1	1	1	1.13603945235642e-12	1	0.700109473977244	1	0.0192496889577009	1.9022661480866e-28	0.000702748759350949	1	1	1	0.256947540496915	1	0.00183725203321268	5.23572690949787e-06	0.000457885425548872	1	5.27434628802873e-47	0.00367860323092937
GO:0009152	purine ribonucleotide biosynthetic process	1	1	1	1	1	1	0.000475731354386757	1	1	1	0.349718473261582	1	1	1	1	1	0.236550245522708	1	1	1	1	1
GO:0035168	lymph gland hemocyte differentiation	1	1	1	1	1	1	1	1	1	1	1	1	1	1	1	1	1	1	4.40365053318043e-45	1	1.47682144569778e-29	1
GO:0000380	alternative nuclear mRNA splicing, via spliceosome	0.134614698341617	0.0221928258822342	4.84090790912764e-08	2.26701761497071e-28	9.92297574730537e-41	0.000428598098613673	5.35185724467021e-30	0.550021389290313	3.05341624697603e-58	3.09703882584247e-06	0.00277581562971813	0.00237790522940325	1.57325036995150e-35	7.11039033473841e-21	2.01993769260307e-34	0.390416654293553	9.72062214024194e-61	2.62170421169513e-08	1.40984515515143e-59	0.0248742986211005	0.00842713884845527	1.22991511701411e-10
GO:0042384	cilium biogenesis	1	1	1	1	1	1	0.462162222646781	1	1	1	1	1	1	1	1	1	0.647528940352158	1	1	1	1	1
GO:0035317	imaginal disc-derived wing hair organization and biogenesis	0.000105766891563128	0.0404284738246343	1	0.325232332024109	0.0263474202686462	1	6.8133832291706e-05	0.844788718948798	0.0554374193541976	2.70045200317122e-09	0.213579359364299	1	0.000102672857974788	0.0643168397608696	0.00381785631001531	0.899775884028948	0.200055001648449	0.00722918944628001	4.36302379638952e-56	1	0	0.0047061163854827
GO:0009309	amine biosynthetic process	0.320712883098393	0.874445042226732	0.200925128879519	0.793431722224891	0.00776119040812282	0.776270461552018	0.152777888689953	0.00299484755757916	7.16316985679e-05	0.000109832599316940	0.0440054976338646	0.000193734450232256	0.940303103420797	0.974386975109375	0.229977100571173	8.86909633487242e-05	0.0249967804332204	0.379389854653681	0.660179359488542	0.0284162852493675	1	1
GO:0035110	leg morphogenesis	1	0.181332112071908	1	0.545255708131436	9.3026529530726e-17	1	0.146496326572206	0.288571813468862	0.0102856732672649	2.17241707371034e-39	5.7875870019873e-08	1	2.37960096781247e-07	0.317960871170182	0.229928539015815	1	0.0836573687900611	5.24078667035836e-05	4.55028080711738e-32	1	2.32324741113234e-202	4.35890044004067e-05
GO:0022402	cell cycle process	0.367374524047948	1.48326940197907e-07	5.35936897607034e-08	1.63290978328828e-56	3.00073344916872e-40	0.126638208105864	7.56516988248031e-85	2.53221293036963e-59	2.9699880730219e-174	5.7962697901582e-11	4.37936203474614e-68	5.0609406432627e-39	8.14620979380435e-10	2.39195499116414e-53	2.02651829811873e-99	1.27399523075888e-30	1.41587468143618e-81	1.02111078537746e-43	5.87547281189567e-116	1.15987074480662e-25	3.6634948692546e-124	2.38292973626934e-06
GO:0014017	neuroblast fate commitment	0.639119491416295	0.100847598243153	1	0.00996945571642097	6.8840896717305e-20	0.365641994066039	0.528209225806696	0.00309959939072962	1.09102817263126e-19	2.12695463415516e-61	4.52737838337652e-42	5.73543195700126e-05	0.0327518012351059	0.0363693963249588	0.171335657892472	0.556345207474261	1.17677509176978e-22	2.44800908918842e-13	3.22403558896739e-120	0.0763223838493316	1.31289069040103e-76	1.58944977100646e-07
GO:0048569	post-embryonic organ development	1	1	1	1	1	1	1	1	1	1	1	1	1	1	1	1	0.432493465999556	1	8.8402980961737e-59	1	7.41949685649296e-48	1
GO:0008407	bristle morphogenesis	0.369491244797243	0.0563807331871462	1	0.529513429189752	0.0518918379045871	0.187097564157692	0.850933278624256	0.0838925886655669	2.38994337789459e-12	4.03407949752502e-17	3.95917103531684e-12	0.141142138035544	0.0465454122063855	0.438646537773966	0.114002478234549	0.374525076033787	0.294143323089521	0.0272729969385644	2.73288636865244e-49	0.942371921021217	7.61377772144084e-242	0.000189961547050049
GO:0006096	glycolysis	1	1	1	0.0451678852361295	1	1	1	1	1	1	1	1	1	0.886329100635257	4.76253674957786e-05	1	5.19180557646857e-06	1	1	1	1	1
GO:0035088	establishment and/or maintenance of apical/basal cell polarity	1.50454156605988e-05	2.32354440391722e-08	1	0.903198734865145	0.000522441957074941	0.459430832520539	0.0571612186805278	0.6941780386599	1.622903340013e-07	8.02707538379197e-09	3.79351275071617e-08	0.00629258283135715	4.02883373393374e-06	0.499776613362683	0.198874170722238	0.547688501578745	0.000511465893445567	1.41992834530599e-08	1.7882156397723e-190	0.912703140268613	0	0.00391105210422827
GO:0042398	amino acid derivative biosynthetic process	0.950447912462324	1	1	0.264167521501661	1	1	0.63757021658825	1	0.457599200292898	1	1	1	1	0.72757992818062	1.44641830664942e-05	1	0.00217180281079811	1	0.576688282432762	1	1	1
GO:0008582	regulation of synaptic growth at neuromuscular junction	1	1	1	0.223700310766785	1	1	0.100376141769976	1	0.544438310818621	0.00498245583481933	0.184834488585421	0.931759277494185	1	0.296657361994332	0.101648652300282	1	0.398343527061339	1	4.73940867576844e-32	0.473179697881243	2.79488646306077e-157	1
GO:0030832	regulation of actin filament length	1	1	1	3.08827747453230e-06	0.310510895788821	1	0.00111792393235666	1	1	0.386021378987229	0.000255992902062027	1	1	8.59479598697539e-07	0.00133390075444693	1	0.0636166172121617	0.630017130551385	1.70347105037136e-69	1	1	1
GO:0007349	cellularization	0.351095083749273	0.0401823883139606	0.467025673399286	1.41632413350544e-05	0.114188088194827	0.587340289578351	0.000231066226880645	0.328221496718587	0.304139551060041	0.0395074200664548	0.0109288756333032	0.148673682181709	0.00681672417588483	6.39819692818053e-05	0.000501394781443275	0.0555517241362656	0.000169086900920707	2.11867846563294e-16	2.90912449854868e-26	0.405988293672797	3.59745390814313e-20	0.126116171815845
GO:0022610	biological adhesion	0.00105796600112031	2.09258434952905e-07	0.79491883739373	0.991448567607307	4.14265977955516e-27	0.109350554446616	4.966663640578e-08	0.892195184270014	2.14315768298067e-15	3.490132479146e-86	1.75870609505651e-16	0.00048144262167027	5.43545546913578e-11	0.656290990508009	7.12430178302638e-05	0.927792163196095	0.0142277753519813	2.77749410605167e-12	1.88138708168049e-13	0.198653879992174	1.39700598418215e-192	0.00352193482801855
GO:0035107	appendage morphogenesis	0.0504051383619141	3.70318297503588e-07	0.89346859024015	0.385931697736796	1.62911125439252e-56	8.18779497672477e-07	6.94659541171443e-05	0.847454625233587	1.66047180563838e-19	1.97004920250267e-138	3.67762488083604e-40	1.20401476755717e-11	1.60545118513072e-07	0.00749410196126371	0.000105443513464800	0.929038928759491	3.54976263455029e-12	2.05382498032393e-20	1.10188225863890e-77	0.000304029729601051	0	9.54684292463729e-10
GO:0048562	embryonic organ morphogenesis	1	0.006130486287592	1	0.0182951878861619	0.0742100436324812	1	0.532507731607695	0.00196649783516183	9.29744723282585e-14	0.000151959447706077	0.0740149397999417	1	1	0.00647371863259184	0.637402648387458	0.000682918650433457	2.13669717633329e-06	0.586042124668965	7.84253130597423e-05	1	4.19937958436865e-28	0.540242801139188
GO:0030720	oocyte localization during germarium-derived egg chamber formation	1	1	1	1.62069995984856e-10	0.00314186145328486	1	0.00486321702580361	1	1	0.00271538039283552	1	1	1	5.01906616302052e-07	0.178828833777731	1	0.0161633095714390	1	4.95831039348562e-62	1	2.46275761003187e-63	1
GO:0006334	nucleosome assembly	1	1	1	6.22424140702829e-08	1	1	2.25074812565452e-05	1	1	1	1	1	1	7.31618421107975e-07	5.94627549729578e-14	1	3.73831840740214e-30	1	7.26424827857001e-85	1	1	1
GO:0048545	response to steroid hormone stimulus	1	0.165695286541617	1	0.102656044520681	0.157620034756137	1	0.759805618998353	1	0.868578228970655	0.0482494807786498	0.880397487148601	1	0.682580877517311	0.00605819938648526	0.442565677527280	1	0.6951634066738	0.0880202439680226	3.41200444937949e-115	1	2.10287843310794e-97	1
GO:0007155	cell adhesion	0.00145517105788924	8.196328897655e-09	0.98954802854635	0.981270115959992	7.6146232213282e-30	0.10312632246702	7.3298701677707e-09	0.875897201912753	2.28754364373504e-18	8.49020562634798e-83	3.55011194640517e-18	0.000532281348747097	4.47470569172361e-16	0.649049648995693	4.62337266321853e-06	0.937356503211632	0.00330608701527859	7.38589779318326e-13	3.5951122916503e-16	0.196769854777250	1.36143872069946e-204	0.00330743695983683
GO:0009719	response to endogenous stimulus	0.0621745378308606	8.04253081534424e-24	0.370476981778167	9.61620295352508e-22	2.94310465932272e-20	0.667791056345893	6.49620334383303e-30	1.60489917654993e-19	4.22548648848671e-24	0.000879642549354848	7.10689437126831e-05	6.79854553493824e-06	0.409219382664271	2.70327599820681e-20	2.54740543729688e-26	1.12748715693861e-19	9.99450923434531e-22	0.0181766345493575	1.86352564364467e-56	6.92220238155306e-06	5.52258802063235e-129	0.237022913363351
GO:0051347	positive regulation of transferase activity	1	1	1	0.00765024087389134	0.538587708435469	1	0.0790328510762115	1	1	0.129401869180225	1	0.826090698879448	1	0.000941194805125198	0.0378395354894817	1	0.729112156504129	1	0.592410158283995	0.790839828987442	1	1
GO:0045197	establishment and/or maintenance of epithelial cell polarity	1	1	1	0.844953493080753	5.48595175461345e-05	1	0.193616258594582	0.839540342211987	3.52242269932255e-08	3.25628078723717e-13	9.89784118919726e-13	1	1	0.397573108837151	0.277327378807462	1	0.00459381429703245	7.88191265706072e-06	4.64859721552536e-282	1	0	2.42464271674313e-08
GO:0006790	sulfur metabolic process	0.0537161053534355	0.0654820517216267	1	5.73187970678506e-05	0.0491915174087257	1	0.0159835123218250	1	0.340304381074153	0.642547859413558	0.367973295482804	1	1	0.00797103101783083	0.851874435907493	0.911172044482842	0.861705285432444	0.0869307941169279	4.84665366919319e-13	1	1	1
GO:0009072	aromatic amino acid family metabolic process	0.267142457133567	1	1	1	1	1	0.236109307633952	1	1	1	1	0.0111268339634946	1	0.9512843297118	0.00048828391443972	1	4.70300837199609e-08	1	1	0.0123019356482432	1	1
GO:0045570	regulation of imaginal disc growth	1	1	1	0.489208834825684	0.0252669480156753	1	0.234491086793729	1	1	4.80135994127405e-06	4.43845546627945e-20	1	1	0.105127708080227	0.072092321591746	1	0.147567152241846	0.17376504472306	2.77756101087120e-51	1	1.96671039329898e-95	1
GO:0016059	deactivation of rhodopsin mediated signaling	1	1	1	0.301033618731087	1	1	1.71255677838244e-06	1	1.13839915050204e-16	1	1	1	1	1	2.80770830298843e-06	1	1	1	6.32757423367564e-165	1	8.02565314974342e-107	1
GO:0051322	anaphase	1	1	1	1	6.61004840605764e-07	1	1.35853899694535e-05	1	1	1	1	1	1	1	1	1	0.205407403189274	1	0.584208677623881	1	1	1
GO:0050962	detection of light stimulus during sensory perception	0.000260401889986550	0.768985302324253	1	0.74844373230576	0.497178277341811	0.422246489678883	9.85089804435836e-14	1.10353507588384e-06	1.1429450205283e-10	0.000226686438109108	0.906338577845264	0.000321683769279166	0.881213629043335	0.991817876512036	3.73349714551279e-10	2.2381838258903e-11	0.460488050270694	0.486094752171481	3.02429962494443e-167	0.745922278468475	4.65227253549461e-226	1
GO:0019730	antimicrobial humoral response	1.14342517983702e-11	0.187343368190167	0.52469917572797	0.97439215136808	0.0199491112606654	1.33437463219345e-114	0.87562411375526	0.812428135897632	0.640684792258143	0.0982373973747547	0.272815207207614	0.000522905286759106	0.824545685130821	0.969043170761415	0.0930563168110912	0.772981717152828	0.0057073391665071	0.0975779106363468	2.39897012273303e-55	0.0165664760037231	4.41994511667941e-23	0.204049504180658
GO:0045893	positive regulation of transcription, DNA-dependent	0.360905891610594	0.480798256477425	1	3.52437415622765e-07	1.08950561934776e-07	6.75659462498452e-09	0.0496304897980364	0.000397311921205939	3.32781086287762e-62	8.38426385249169e-06	2.06587525042199e-11	1.58906010992959e-07	8.12289314308939e-12	2.28393959964758e-05	0.00139138402672025	0.0169957445975491	3.4786747719697e-22	0.00140139198025204	3.48699077300998e-143	0.000229782587350313	4.45924112125546e-125	0.00295805014673247
GO:0019953	sexual reproduction	0.48593443720479	2.03691240256632e-05	0.000410618496223234	1	1	0.00230160796322707	1	0.185584657062842	1	1	1	4.07536411872026e-08	7.44673257761024e-16	1	1	0.0896703691626767	1	8.03327464250159e-52	1	0.00560562974022089	1	1.67805604365901e-14
GO:0042254	ribosome biogenesis and assembly	0.00409209290488568	3.11930891102924e-06	1.78304196305126e-37	7.78871962426741e-15	2.10408817611974e-24	6.7325158183616e-16	7.72942312819511e-58	2.71748711819041e-06	0	0.00284376012786149	2.91702944227261e-145	9.69202213112973e-11	0.0160799779400676	4.36083071227974e-15	3.98436353071787e-85	0.160575163351704	3.36121870437683e-25	3.5345362949623e-06	0.706640924691977	0.247852026641038	1	0.006636244899656
GO:0009100	glycoprotein metabolic process	0.54534985218786	0.425230656306533	1	0.0676518705544675	0.863649507940252	0.547713723472846	0.50819361447374	1	0.371184367277658	0.140533169348904	0.883744213410538	0.569798728022404	0.159564214229912	0.0349234246845986	3.8228867778224e-05	1	0.311186980585787	0.0350843794213717	0.611714755699087	0.561018675504703	1	1
GO:0007169	transmembrane receptor protein tyrosine kinase signaling pathway	0.764491898880037	0.0433199161536821	0.845179206408383	0.341428991227601	7.99591245681548e-16	0.0181288561166306	0.0561523282240653	0.315636684282180	3.28055414101178e-08	2.00610775406491e-30	1.16414266996846e-21	0.00308483786285001	0.000522713554855647	6.27911981203679e-05	0.0221612460674445	0.0118221991256517	0.114408224107709	2.68698637771021e-07	8.65301226380857e-170	0.378410971371708	0	0.0108053277767782
GO:0050684	regulation of mRNA processing	0.159664396480874	0.00487643963194246	2.01652351870464e-10	4.23282205178306e-30	1.63692082352660e-34	0.000129920539971466	9.93966494703573e-43	0.275958752853298	2.36700599307529e-60	5.55238168550802e-09	6.09865232117223e-05	2.44234706613063e-06	2.43664725845208e-47	3.59218256567555e-25	7.76699346031327e-46	0.202701334921442	3.43055433169087e-77	3.09790002905347e-13	2.04354864468609e-84	0.000493131558189946	2.6268934649673e-15	1.09732854966467e-13
GO:0009996	negative regulation of cell fate specification	1	1	1	0.124851258592085	2.05924160051613e-05	1	0.0101716729691549	1	0.00103536178014819	4.37780492140285e-14	1.30623662646311e-26	1	1	0.0662546427282384	0.683073966796118	1	0.387374312897554	0.100158585327963	1.97391933388711e-55	1	1.13978160172486e-132	0.0157908484167281
GO:0007264	small GTPase mediated signal transduction	0.222153531634438	0.0737195392571314	1	0.0117340961648661	0.00324896478046757	0.0395836494423263	0.0020960201096377	0.158924408529765	0.317232004751660	1.52010258203713e-12	2.00850821498358e-06	0.000100525222851583	0.149108337178722	0.00390352127279413	9.52656869272937e-05	0.0211311772489937	0.00675146986822463	0.105384763585686	4.73583214054399e-19	0.0919861114719617	2.74795797663025e-105	0.00131414205654287
GO:0050768	negative regulation of neurogenesis	1	1	1	1	1.88172747463132e-06	1	1	1	1.36517511681552e-05	1.81654069051716e-15	1	1	1	1	0.208769425069336	1	8.38696587275637e-17	1	4.60359495193202e-12	1	2.43824637129135e-101	1
GO:0051336	regulation of hydrolase activity	1	1	1	1	1	1	0.125390609194182	1	0.059407508134538	1	1	1	1	1	1	1	1	1	1	1	1	1
GO:0016082	synaptic vesicle priming	1	1	1	0.934595596008074	1	1	0.685287953183974	1	1	0.0595454045398884	1	1	1	0.809806826814174	2.70435813984146e-06	1	0.453191804723274	1	5.25522503073309e-06	1	1	1
GO:0007562	eclosion	1	1	1	0.529135299988314	1	1	0.0180241024904167	1	1	1	0.706121764392638	1	1	0.188421937480650	0.224455307455534	1	0.293285091676427	1	8.65602274040692e-99	1	1	1
GO:0008589	regulation of smoothened signaling pathway	1	1	1	1	0.0173992535931751	1	1	1	1	4.68844822500221e-06	1	1	1	0.00914690085749979	0.190721234369865	1	6.3848838436403e-14	1	1	1	0	1
GO:0016198	axon choice point recognition	1	1	1	1	1	1	1	1	1.84466625951733e-12	1	1	1	1	1	3.81703582016425e-12	1	0.742642547915099	1	1	1	6.78600152581861e-156	1
GO:0007016	cytoskeletal anchoring	0.690196795680963	1	1	0.592357673760868	6.38831080608011e-05	1	0.00509294776178626	1	0.354054033033101	0.0557695291772023	0.110937553956721	0.151975655086208	1	0.365055320685384	5.76166960139752e-07	1	0.00151704937608607	8.10595240126447e-07	1.61318712686106e-28	0.470088972023827	0.600314196326786	1
GO:0043067	regulation of programmed cell death	0.00734466638439035	0.00852069870196438	0.735615262559213	0.0191074572243882	0.0072300817747608	0.0350729698267045	0.000998830715708704	0.805774224476645	0.0734208318846978	1.05273732706853e-07	0.0133400954466449	6.53278968942117e-08	0.00679497899168877	0.00248049013581725	0.289282459477842	0.380341372133515	0.000179133000739422	0.0706140606051755	2.06107557924014e-111	0.00103009008103032	0	0.554241625352839
GO:0043279	response to alkaloid	1	1	1	0.7960234386304	1	1	0.665827862876461	1	1	1	0.85035870399023	1	1	0.689849793410347	0.0630032037602965	1	0.627332950268995	1	1	1	1	1
GO:0035146	tube fusion	1	1	1	1	3.99247487052126e-09	1	0.0503354695499861	1	0.0943687270581857	2.51284632632016e-07	1	1	1	1	0.809163884021375	1	0.003552449609591	0.0114495572228102	0.00037401848245374	1	3.99903532590933e-65	1
GO:0008038	neuron recognition	1	0.0281935904439988	1	0.600762001281056	3.65681665075065e-07	1	0.449049292146151	1	1.54926088785582e-09	2.78211101317375e-25	3.22432547682801e-07	0.0095092833291316	0.0138981006042377	0.272554297556982	0.000181018117550084	1	0.0790826671828512	0.00123047239711335	1.21224539466674e-11	0.434861044507776	3.22517417841903e-106	0.164302407150977
GO:0016125	sterol metabolic process	1	1	1	1	1	1	1	1	1	0.190580703909641	0.117533575943611	1	1	1	1	1	0.406550466491772	1	1	1	1	1
GO:0051236	establishment of RNA localization	0.650036854350076	0.00491331910089433	1	6.1712029895585e-08	2.27633955836200e-06	0.267528967330092	1.73805326179476e-06	0.954743280817198	0.00155644699117024	0.000123150859315795	0.00407290506507971	1	1	3.20774962633188e-10	2.17051179179577e-12	0.162262516790685	3.38651318529113e-07	1.37806143987079e-17	6.80241414699689e-18	1	1	0.280513417245071
GO:0051239	regulation of multicellular organismal process	0.787967905691673	0.80462193271591	1	0.604890591393514	0.283046145324823	0.893121394570334	0.266551147980687	0.784258470470414	0.714475892308989	0.275636076874297	0.583734235891928	0.0288535028775417	0.240893355951444	0.853843881835992	0.000128688707714676	0.00485929313761234	0.353068073564731	0.74323428058683	9.42406148475855e-33	0.860443925959999	7.19449381871628e-06	1
GO:0007031	peroxisome organization and biogenesis	1	1	1	0.0269721676089835	0.0143326667016756	1	0.00437847072703591	1	1	0.513675911681409	0.432142286203874	1	1	0.0252481610608117	3.92149558775281e-07	1	0.95276981307704	1	1	1	1	1
GO:0000910	cytokinesis	0.00283599070063276	4.46885447206593e-06	0.116020217323963	2.26391112420039e-05	5.59236697014898e-09	0.243812748513351	0.00681747628365546	0.000354437105797340	1.73724895123473e-21	1.17145259654357e-07	1.86808873801191e-10	0.00823546888800481	0.00528457994483948	5.72086681297439e-06	0.00455277714996016	0.0244234756279875	2.27177894610525e-39	7.49968170672339e-11	1.36679923216927e-60	0.000459343547050662	4.52259267659568e-47	1.74438037764718e-06
GO:0048667	neuron morphogenesis during differentiation	0.110682395279049	1.01860426418695e-07	0.00725229195576521	3.98247675923507e-06	6.55683298359964e-26	0.0316331790622575	0.00181119028868427	0.0174000753676312	1.86088355584295e-38	2.04904065281038e-110	1.30239126336492e-23	0.000565703691938414	3.69239515501545e-11	4.56005931107136e-09	9.56344781847611e-07	0.0413477184992645	1.81927397089221e-23	1.15677351534315e-28	3.38782304252699e-71	0.331715833815517	1.50790727927704e-142	2.60485738478357e-13
GO:0000375	RNA splicing, via transesterification reactions	0.593965486704969	8.51368923773678e-07	4.63260525624485e-49	3.13636818254941e-54	4.32644954647969e-79	4.52546286525025e-05	4.3093827432673e-72	0.377085289235164	5.37205384712456e-251	7.929559955386e-14	3.09117359959335e-13	7.89022986349677e-20	9.82946485312407e-59	5.78876566644572e-51	1.10225369868664e-75	0.421746024285267	1.07555060976759e-106	3.80931313795933e-18	3.96856089740486e-116	2.81799071995152e-08	4.3616979901406e-26	3.07045769758775e-16
GO:0051338	regulation of transferase activity	0.532105550561784	1	1	0.0359668877650407	0.621882746663857	0.82146186321407	0.0360820969855075	0.276852420298892	0.0131827454391153	0.130580349112034	0.800631096141506	0.556086511618283	1	0.00159660322644525	0.0443570003857623	0.337241002492937	0.616163312815278	3.74932893147598e-08	3.13627262464602e-11	0.534378496739762	1.70843790119256e-77	0.206733951993143
GO:0046668	regulation of retinal programmed cell death	1	1	1	1	1.92100476131329e-06	1	1	1	1	6.36891776017994e-05	1	1	1	1	1	1	0.100500515253014	1	2.34650723729415e-50	1	0	1
GO:0007548	sex differentiation	0.549654291711798	0.00703366814344824	1	0.406658545545608	3.91444135989306e-08	0.00527858482370056	0.980061309387387	0.604633041674872	0.000855686335959858	1.78959174602999e-27	0.247933108264665	0.945780674951748	0.497609312777411	0.245164341467523	0.890486381663091	0.668589235375816	9.51304382580473e-08	0.372474770193206	0.00412053212542863	0.970862333842937	8.38016670397816e-101	0.0604763737269148
GO:0006350	transcription	0.593981271372084	1.92771154823176e-06	8.40409824460429e-05	1	1	8.07534569565653e-05	1	2.48615114459832e-07	1	1	1	8.08717758734194e-17	1.06500391048378e-27	1	1	7.4145575548564e-07	1	1	1	2.02499303629281e-05	1	0.00208400941164847
GO:0009584	detection of visible light	0.00142959585243709	0.767611856194805	1	0.688950562796526	0.495413059819216	0.501755302870945	2.00893273143865e-12	1.50576910725784e-06	5.27318046187371e-11	0.000285257476072873	0.914235171062376	0.00128494512386285	0.892041266953581	0.990814884333848	2.61234798693059e-11	7.82042478757372e-12	0.435400281474109	0.342062324922449	3.37705515759808e-144	0.756319514161142	1.07718271836957e-175	1
GO:0035285	appendage segmentation	1	1	1	1	1.87227158680229e-12	1	0.33154960991821	1	0.0111476807536077	1.26854488201912e-21	7.88262834804516e-06	1	1	1	0.423294994092298	1	0.214331108835307	1	7.67133494471248e-55	1	0	1
GO:0050802	circadian sleep/wake cycle, sleep	1	1	1	1	1	1	1	1	1	1	1	1	1	1	0.0453614975008646	1	0.647011744261017	1	1	1	1	1
GO:0043283	biopolymer metabolic process	1	1	9.31854801020797e-67	1	1	1	1	1	1	1	1	1	1	1	1	1	1	1	1	1	1	1
GO:0007450	dorsal/ventral pattern formation, imaginal disc	1	1	1	0.328291469717937	2.7645286219096e-05	1	0.030503005320995	1	0.152968946636588	1.0806420225925e-20	0.0130027037228690	1	1	0.303858060944704	0.890837645992844	1	0.346606933530475	3.77972431413615e-06	1.38416322522127e-79	1	0	1.96284761463212e-07
GO:0006405	RNA export from nucleus	1	2.51178561269826e-05	1	6.85636195672085e-09	7.82657171742167e-17	1	3.21004574523722e-09	1	4.76652318792055e-07	7.21411653777666e-05	6.73219500959608e-05	1	1	8.88734059935144e-09	4.28693298593967e-19	1	9.35562836026188e-15	2.80367567151618e-23	1.12168854520236e-18	1	1	0.309418474214435
GO:0030718	germ-line stem cell maintenance	1	1	1	1	0.366235603767568	1	1	1	1	1	0.404551875062514	1	1	1	1	1	0.0173049888214518	1	2.29755138744664e-81	1	0	1
GO:0035071	salivary gland cell autophagic cell death	0.172440827465735	0.0908859426325491	0.45827141520341	0.592596786271856	0.00622779151225781	0.129316728188451	0.0997907429274113	0.947801392622248	0.470691098823195	0.245279708270434	0.0137309788976993	0.0682693858418494	7.26605651658264e-05	0.282788499326614	0.458463644814936	0.913076283073763	0.463448970012549	0.0342496348974993	0.0153824095848511	0.804927248894463	8.74206142269223e-23	0.0900987369395808
GO:0048741	skeletal muscle fiber development	0.233119492038546	1.10162442322328e-06	0.413591102170429	0.121718357944331	1.54863059720955e-05	0.0461947944897456	0.000108489332699832	0.89757760557296	0.424886834566713	8.7313516496534e-24	1.34289822316277e-12	0.604620430711754	0.0181311496080081	0.301020590203081	0.00556043296725795	0.592168661116326	0.0106624281471001	0.000161137407443082	1.31923436682317e-52	0.329747500741284	2.53353455473212e-143	0.0723002036033936
GO:0006928	cell motility	0.222759508774433	2.67988175554887e-09	0.77131108974147	0.0166943308144672	7.06304034878923e-51	0.046267103580126	0.145962613424677	0.764730358881382	4.10632072827321e-18	1.17306558335381e-154	1.83552587451047e-21	5.76427013369852e-06	1.26353075525903e-10	0.000558862569936207	0.191343923797605	0.56594150399024	3.50896151502601e-10	3.28010159844722e-33	4.58161171820831e-46	0.171872268044477	2.52127273586336e-228	9.87353271952312e-15
GO:0042659	regulation of cell fate specification	1	1	1	0.116479766157112	0.000128548061432048	1	0.173439220877391	1	0.028203301276762	2.17928408423489e-17	3.0007269007532e-31	1	1	0.0928360452673361	0.807089040681262	1	0.449281109246445	0.00519903743189937	3.39397216282385e-36	1	1.07605050678554e-87	0.0114237004955961
GO:0044242	cellular lipid catabolic process	1	1	1	0.221192128513423	0.156335145785932	1	0.218891193897856	1	0.473751110766134	0.0167752293088272	0.668563092724494	1	1	0.604646731463896	0.48079632533475	1	0.434875408689522	1	1	1	1	1
GO:0007469	antennal development	1	1	1	1	0.000127374363118613	1	0.248875443456626	1	0.293060942828275	2.20245844075632e-09	0.430533720664176	1	1	1	0.763191364712535	1	0.69603839258247	0.335882171692196	0.0103865936282435	1	2.84066658893668e-84	1
GO:0012501	programmed cell death	0.0321372803303526	0.00192687113016684	0.413931258610477	0.0572802251220281	6.39739779521252e-06	0.137884878102351	0.000177076958052351	0.952039176165099	0.0683618450022269	3.58402916848341e-06	5.82998984228573e-05	2.89513875404831e-05	3.85922992028065e-05	0.00492828576522353	0.538843974132305	0.804516130452769	0.0089142952746769	0.0339972184553737	1.23338598861647e-35	0.234853434631676	0	0.289879737712310
GO:0051179	localization	1	1	2.63796063799159e-05	1	1	1	1	1	1	1	1	1	1	1	1	1	1	1	1	1	1	1
GO:0015672	monovalent inorganic cation transport	2.04976264210158e-14	0.0426994604947033	0.00609282452195109	0.858992508921826	0.000577342934030338	2.86860826789434e-33	4.66350505866187e-22	1.38366305140201e-12	2.19120246131476e-19	0.234467390565534	3.83138146345101e-21	0.00131801228482128	0.0826395637204747	0.983476835219515	1.82630268323354e-14	1.53446367567885e-08	0.107739303495593	0.009784486294336	0.00220873181021867	0.206930743698126	4.3379876848889e-33	0.0640871020516739
GO:0035195	miRNA-mediated gene silencing	1	1	1	0.172579415119318	2.54751227806999e-05	1	0.0302601980773939	1	0.137142030119594	0.00984459534931225	1	0.313940936749380	1	0.622302212890416	0.04516465904834	1	0.000319217958686475	0.161677837405421	3.86566649529629e-133	0.577544849674554	1	1
GO:0046158	ocellus pigment metabolic process	0.86493094256676	1	1	0.452442530943174	0.947274794474792	0.530694578926061	0.351076397765128	1	0.882553333502919	0.717900817028388	1.05215952877662e-07	1	1	0.164767285616003	0.0120545943849436	1	0.519271410212655	0.710064638843791	4.4586677787263e-24	1	0	1
GO:0008293	torso signaling pathway	1	0.553815750303731	1	0.00409335393365515	0.388860488029102	1	0.130427569066040	0.209234869867902	0.0359517642873102	0.00450146012593474	6.15505880398872e-21	0.000821089710484722	0.363742812522837	1.02921478522626e-05	0.514504335295851	0.000593440513682136	0.0131912138532906	0.00414059745273017	1.00122085055542e-128	0.0340176222502879	0	0.159971895496331
GO:0035194	RNA-mediated posttranscriptional gene silencing	0.0582448004999425	0.186379308454859	1	0.00273523541868499	0.0239501961878370	3.82561832486744e-09	0.000556263979855001	0.928958685460144	0.733332153797476	0.0183692258117327	0.0071679779279177	0.0331252115399611	5.77466493197841e-06	0.0419165634853758	0.270205949704307	0.907053159102468	2.03876148752763e-05	0.184166532771089	9.42501575883808e-73	0.130353363406976	0.601467426463732	5.18235488515527e-06
GO:0007298	border follicle cell migration (sensu Insecta)	1.29560912842986e-06	2.50572292454458e-07	1	0.338557955396004	2.49637013116423e-06	0.505148033038593	0.00301380744573858	0.97453555969723	0.00158385790519205	1.28165504835757e-10	0.000157084142861082	7.46372708512985e-05	3.9084801232527e-12	0.0131827146566119	0.226520591470121	0.867608486681411	0.0339288344700923	4.39474234549698e-10	7.15656213286327e-67	0.108354436029308	0	0.00369134263237496
GO:0007448	anterior/posterior pattern formation, imaginal disc	1	1	1	0.745525136703487	3.18672731365085e-14	1	0.276088472503286	1	0.0476035319750788	1.23599451332584e-29	5.02946689006883e-06	1	1	0.520796587458504	0.561573978624968	1	2.80405356824187e-08	0.6710452024542	8.82430928956096e-82	1	0	1
GO:0006457	protein folding	0.0119519693791262	0.258911373144574	3.36685609715171e-44	0.0623489282507959	1.97179197823121e-06	0.199102339190595	3.97782293396139e-06	0.137709011464971	0.077697949208337	0.000593795824216291	0.00124814914045261	0.0575808701640055	3.33936533523447e-14	0.0935249548056638	0.00507680666707271	0.143848104507459	0.00126710206322375	1.00270384433330e-05	1.44581478707155e-18	0.0490273795038941	1	1.30337004275845e-07
GO:0000819	sister chromatid segregation	0.174902539135374	0.0189773876640704	1	1.62471083283644e-09	4.12972574057858e-30	0.833171219566164	9.04124019627355e-14	1.80204094568159e-27	1.26716406002893e-59	0.00016464421575255	2.84419036671783e-53	0.0251818494913775	0.188595890152481	1.66243628120591e-06	5.81127831926293e-71	1.01929004388956e-08	1.96367144992587e-32	0.0471609389870498	1.32128704840475e-16	0.0746221320859175	6.89412565980647e-21	0.000451012531413611
GO:0022404	molting cycle process	1	1	1	0.7926435234648	1	1	0.6944755836612	1	0.873146775232636	1	0.659006695699324	1	1	0.815388436352265	0.119118892049797	1	0.612107875353073	1	0.585684804961555	1	1	1
GO:0022607	cellular component assembly	0.211493249444328	6.38656246656767e-07	8.68034875547773e-29	5.46715955323695e-39	2.43607219199027e-20	0.0265529006828707	2.10796776168641e-54	0.0681549885258046	3.22159063811156e-88	0.639906235999269	2.48473554858235e-17	3.64765858127335e-22	2.82665388708716e-35	2.91114693213472e-36	1.89911385345766e-31	0.00819748968825452	1	3.07033376902062e-19	4.84219188938424e-90	3.71352792458136e-14	1.54783436959468e-55	2.28229245787407e-06
GO:0019991	septate junction assembly	0.000602485071215007	0.0404424902705764	1	0.970022670789986	5.24479650364814e-18	0.00313806104525454	0.236775736362569	0.932755078264493	6.60004008409775e-19	6.17667135986401e-26	4.04046591747979e-14	1	3.47056218168795e-09	0.697353483238129	9.70665230734756e-06	0.615552176978122	2.84260023218743e-06	1.90728408678135e-09	2.7058968019535e-11	1	9.14869773259936e-38	1.80547373894480e-13
GO:0006979	response to oxidative stress	0.131405199671632	0.641669055380182	1	0.907763447170888	0.286521894898786	0.0610921490006405	0.335950430976544	0.86913543325441	0.830437288459439	0.285838822176405	0.0401125526068255	0.177308895553234	0.56798785303097	0.98482567723029	0.00554309206048399	0.775420499544216	0.0565594023818169	0.86443682504905	0.62700174367282	0.769331212309508	1.74073893257169e-28	0.968667952373946
GO:0000075	cell cycle checkpoint	1	1	1	0.00153740558524915	2.52327842210074e-38	1	9.6510634451721e-17	1.89011209071796e-19	6.79006859055985e-10	3.34806159164855e-08	7.18826445318405e-09	1	1	0.0580205110409944	5.2943924050261e-18	8.66464404189031e-17	0.00276252342499601	1	7.65864084601195e-53	1	9.75082187688287e-57	1
GO:0009314	response to radiation	0.0308619328871271	0.59933684741249	1	0.926623248552158	0.196291677122787	0.788020694425424	7.24053593651733e-09	0.0145255671706183	1.14064813039672e-05	0.000404425544264422	0.961472160709911	0.0192969494521282	0.37440247614718	0.993706162217589	0.000139575200985211	0.00146895137161669	0.103088749103559	0.0199690694560217	1.88215070753837e-84	0.600462429906913	2.79958744694496e-93	0.475010768246215
GO:0006412	translation	2.12455528697869e-15	4.11855306100466e-10	4.11646465151078e-245	7.69512059863533e-115	0.239501172809526	4.40547836112011e-07	0	0.0189461837749389	9.90731087701423e-50	1.90287672611253e-30	6.59015487897312e-104	1.16378865953156e-09	9.23807399413347e-114	1.27584933871637e-94	6.89468874039074e-159	0.0735999757121413	1.18745019426647e-15	1.17399949466614e-89	5.31576664719134e-08	0.604560983521901	1.28923774232834e-15	6.69584344042735e-53
GO:0045596	negative regulation of cell differentiation	0.297703548450011	0.01841010507378	1	3.90039933362918e-05	3.80229605960417e-19	4.42790296547976e-11	3.88859076942083e-06	0.559193421434198	3.8446080585299e-14	1.44414230685282e-29	1.80368133124040e-15	0.00124187226944805	0.209921309132465	3.58219193536091e-05	0.128829650854765	0.134115828147668	0.0293165997325701	5.08348460980465e-07	3.64795972442231e-43	0.267744930775685	0	0.000931701208052609
GO:0046328	regulation of JNK cascade	0.232320945468302	1	1	0.466493383312117	0.0134170548535354	0.0432288500773432	0.299638509500432	0.734093555499408	0.000728415451616902	0.931495495190681	0.00331970070997859	0.00355131123030115	9.60495982238642e-06	0.139797067031734	0.12465865673646	0.910281321257288	0.758189793700461	0.0183775914719818	5.94329072697685e-12	0.112591045162915	1.80796201155254e-71	0.0383376581199617
GO:0030178	negative regulation of Wnt receptor signaling pathway	1	1	1	1	0.169766399715736	1	0.770066990485837	1	0.0049598682723453	6.21239672078559e-16	0.00148510385031647	1	1	1	1	1	0.217407965881445	0.0321016780419363	1.71725054632493e-62	1	7.21403286936655e-115	0.000237865127978156
GO:0007632	visual behavior	1	1	1	0.737410950036683	1	1	0.000166445245092638	1	1	1	1	1	1	0.242855404905496	0.0129146453940627	1	1	1	1	1	1	1
GO:0007394	dorsal closure, elongation of leading edge cells	1	1	1	0.154505471776191	0.491208307710592	1	0.0995797149904062	1	1	0.902256028668076	1	1	1	0.165408166042729	0.0339956030173084	1	0.107716376958921	1	2.53842928107276e-21	1	9.16643392476923e-149	1
GO:0006119	oxidative phosphorylation	1.38797831919011e-278	1.8756776899432e-08	5.91264941779591e-100	5.53642119422235e-06	1.22481377412491e-08	0	6.1015364703617e-56	1.85745657157447e-268	0	7.01144171598892e-74	6.93368988865094e-83	1.65657916096293e-22	1.68962638483095e-11	0.974794595281273	9.12413233540027e-240	1.47070171595967e-127	0.0084259299874663	4.56507606322074e-57	0.540474569865006	1.94380454306029e-10	1	8.5820690451265e-86
GO:0006633	fatty acid biosynthetic process	1	1	1	0.559061636479375	1	1	1	1	1	1	1	1	1	0.882755873121139	0.234158951524336	1	1	1	1	1	1	1
GO:0042401	biogenic amine biosynthetic process	1	1	1	1	1	1	0.658263042683248	1	1	1	1	1	1	1	1.42319910758326e-05	1	0.000110064737813693	1	1	1	1	1
GO:0051705	behavioral interaction between organisms	0.507318568875234	0.500926433996231	1	0.00189465201482976	0.823566747981205	0.124621931628997	0.510124143451391	0.445373955488810	0.257701814102185	0.33204260666926	0.570429394981794	0.570536803689634	0.910677109043585	0.961925486916798	0.000591616441450751	0.452353884723209	0.646848589895364	0.203951623590866	0.313846218455732	0.912986911129408	6.18188225078469e-28	0.125054418269524
GO:0030030	cell projection organization and biogenesis	0.00780000088385979	1.17405429819170e-08	0.183458997737069	6.41552602508107e-05	3.83824232083913e-31	0.0317145903339454	0.00171567436873413	0.088862890428379	5.62700344865718e-48	9.64756770553423e-117	1.66557403130655e-24	0.000225519190618717	2.09737895953199e-13	3.17177446201113e-08	1.47161828331401e-06	0.121901847222377	1.69050502256151e-17	1.27985982957370e-33	3.68386878824231e-63	0.386823113228054	3.67787334136841e-207	3.02374343877173e-12
GO:0016339	calcium-dependent cell-cell adhesion	1	0.0543235814398712	1	0.94215895347335	1.43332776230169e-13	1	0.420689724660834	1	1.81209820563095e-06	1.24951499349819e-28	0.000304178423302857	1	0.0598240395522163	0.74723803715812	0.82423766057105	1	0.251438213844982	0.00298026481527884	0.00202971226966358	1	3.57162560778401e-70	1
GO:0007613	memory	0.883568761807409	0.706233528386248	1	0.894098795773683	0.0275139665947530	0.613915091075043	0.764996589198867	0.667406563424762	0.342644296250678	0.000903854802687517	0.105881258454538	0.655756398011867	0.380268867762176	0.945911746347978	2.72008172664383e-10	0.587864059671399	0.455053233940383	0.049042184399635	0.0373099405070052	0.790065841319077	3.17400284010714e-16	0.126018915393549
GO:0040011	locomotion	1	1	1	0.359835905397894	1	1	0.233772164874459	1	1	0.00137495638510336	1	1	1	0.086385886623246	0.350019598078508	1	0.0463133684559368	1	0.000148846301541088	1	1	1
GO:0048066	pigmentation during development	0.597397712541783	0.0170059901390382	1	0.931883948870176	0.210874765053575	0.129040308025760	0.206605888278232	0.427605450681463	0.453597689042146	0.000533542504407122	0.0121528441609101	0.447014797874528	0.58573204143866	0.94137483613607	0.732363395197234	0.546820303992784	0.003968846283259	0.710734495007216	2.69187006905208e-13	0.270565694077107	1.44377619488585e-183	0.958850938383459
GO:0046578	regulation of Ras protein signal transduction	1	1	1	1	7.5878963095569e-06	1	0.66370261466514	1	1	1.70564750663104e-06	1	1	1	1	1	1	1	0.51455678126116	1	1	1	1
GO:0045433	male courtship behavior, veined wing generated song production	1	1	1	1	1	1	1	1	1	1	1	1	1	1	3.21329747173595e-13	1	0.731258475899423	1	1	1	1	1
GO:0006816	calcium ion transport	0.272848796664563	1	1	0.0439520252897604	1	0.438537999693721	0.000540424501225965	1	0.385804837093557	1	0.90331413131654	0.91993918016043	1	0.264774878331242	0.0934108169897105	1	0.248443051100001	0.821179797259998	4.38604328385347e-10	0.96668292537743	1	1
GO:0019827	stem cell maintenance	1	1	1	0.0122897020869483	0.000241986916307667	1	0.000248838736022085	1	0.00428939265112569	6.37237574788118e-05	0.0414383332990149	1	0.0556009951961095	0.0132624416617465	0.0550279349560794	0.117897947446107	0.000448553927487195	6.0984399236579e-09	2.68157964161279e-67	1	0	0.0215303514361798
GO:0006022	aminoglycan metabolic process	1	1	1	1	1	1	0.674815418019272	1	1	1	1	1	1	1	1	1	0.80432303782415	1	1	1	1	1
GO:0002805	regulation of antimicrobial peptide biosynthetic process	4.35746276596408e-06	0.00190092280486921	1	0.762756042423879	0.852021729732065	3.04024888465004e-10	0.0472374299526604	1	0.541590797343841	0.0908530972978504	0.0137926715848702	0.371516738792961	1	0.719125711881953	0.109073939972844	1	0.157648536761906	7.74240380044068e-05	7.48833084559172e-202	0.697066658776614	1.01466348959423e-42	1
GO:0007041	lysosomal transport	1	1	1	1	0.770783881504993	1	0.0569374809642395	1	0.804101035524767	0.0744811947026635	9.42935353969705e-06	1	1	1	1	1	0.920349565218066	1	6.68468795581099e-07	1	1	1
GO:0007426	tracheal outgrowth, open tracheal system	1	1	1	1	1.22970900379708e-11	1	0.00104419624547779	1	0.551279617417436	1	1	1	1	1	1	1	0.11080465857603	1	8.3926668793192e-52	1	2.34197122100569e-244	1
GO:0007043	intercellular junction assembly	7.3487602207389e-05	0.00845078960481703	1	0.956669116124374	5.97767531513799e-24	0.000451792099119235	0.0233142360294934	0.932852706705442	8.86039694027222e-09	9.56615468121306e-58	8.49883114514913e-13	0.120047044385577	1.27505571972693e-10	0.747267109339377	6.90751335697822e-05	0.833172454365258	0.000812667377777027	4.74212721653046e-15	1.37335087206509e-251	0.419882285261534	2.79172789796108e-273	4.02161312182546e-21
GO:0006357	regulation of transcription from RNA polymerase II promoter	0.64242222169027	0.0179704723481207	1	1.47441178531989e-07	2.45991192598361e-28	0.763994258731638	7.42130108152094e-11	0.000128043979255710	6.88059871436821e-63	4.49050059741855e-34	1.13020873454181e-12	3.70598715391458e-18	1.12705896570218e-10	8.56631600840567e-10	4.08275385340358e-05	3.38592687730395e-07	8.4654513660511e-28	1.52656800280508e-07	0	0.000110802037716313	8.9883550710918e-123	0.0302469047075355
GO:0000279	M phase	0.652393881534052	0.00138832326718201	3.07538084447226e-05	9.0862255874044e-28	1.03359497968819e-35	0.357447211658596	2.25991051891679e-56	1.79135747562077e-44	1.43846948478093e-131	6.40941000449932e-10	6.36895489136169e-41	7.92481826042042e-18	2.33285923230315e-05	1.12670380456872e-24	1.47174284224339e-107	4.04949971304727e-21	7.55098578952847e-38	8.26326951974042e-22	3.32854240277775e-43	1.09358176355709e-16	1.11999440284916e-62	2.7860565667025e-08
GO:0009880	embryonic pattern specification	0.30907549810935	0.119076882679553	0.643893500077536	0.0022153843043079	3.98957607404269e-11	0.10767052094358	0.0158053405266212	0.867346506248906	1.30119616756045e-31	9.34177192724379e-47	1.04041990293480e-21	9.30542372949453e-11	0.0355461241564117	1.99064293134055e-05	0.222960577882436	0.213342484133985	4.17004208949759e-12	2.86402153583298e-07	1.03134981293707e-150	0.000140298330692744	0	0.000199665697185666
GO:0006631	fatty acid metabolic process	0.00508535979724348	0.297151076726635	5.71814101090738e-06	0.95673260505965	5.36981863122702e-14	0.00201248990312209	1.02405852529315e-06	0.494204484426529	0.231844627666549	0.000569780525430993	0.457077023132629	0.0102830295070831	0.106873745797098	0.985058850462808	1.15070790953021e-13	0.78224004933751	8.7815800490381e-08	0.0139114091902262	0.646761454999963	0.0208938887838926	1	1
GO:0045860	positive regulation of protein kinase activity	1	1	1	0.00659335048678456	0.536835509555125	1	0.0545805122843743	1	1	0.135368121457850	1	0.848388646522255	1	0.000345627646828414	0.0576263971043773	1	0.723548994211672	1	0.599057409836607	0.795143499462136	1	1
GO:0048518	positive regulation of biological process	0.247243610677449	0.000294297809670562	0.281288829361750	2.90652347238683e-11	1.30097105538228e-13	9.17840741279606e-09	3.84071501432924e-09	0.00312203365467622	1.00945056096342e-37	7.55076841926258e-14	1.12338314656752e-45	9.5113252635443e-13	8.49653028319425e-09	2.94858462860318e-18	3.11100139105305e-07	0.0630015907437503	6.76590939264631e-20	1.18697289583469e-09	1.38152154687615e-88	0.000843874387527496	0	1.82150720125694e-06
GO:0016311	dephosphorylation	0.274550676612136	0.0104782806755983	0.89673852710734	0.447160560707767	0.848763711445774	0.942098098974498	0.0263177445914041	0.393615350605537	0.396422505624516	0.000546445706394006	0.102340503973237	0.773431317958849	0.0181986813506573	0.492442549019448	0.00564373145943124	0.0117761823517158	0.261309790985095	1.48152708581620e-07	2.25941588997972e-16	0.315306402194212	3.93791817175406e-42	0.0604582226953527
GO:0048333	mesodermal cell differentiation	1	1	1	1	1.62808094467296e-11	1	0.773280059940206	1	0.214928271195845	3.61813229439946e-15	0.402403985742798	1	1	1	0.0784793989711464	1	0.0516371763531177	0.00143524294488511	0.00285551222445278	1	1.79761068617243e-15	1
GO:0007276	gamete generation	0.556427787141503	1.07327718577261e-05	0.00018207232258528	1	1	0.00614441060213157	1	0.32351892451261	1	1	1	4.11418795072122e-07	1.62230736199344e-15	1	1	0.117173538813048	1	1.28747931946620e-52	1	0.0117696550433016	1	2.67945239555055e-15
GO:0006820	anion transport	0.412726697190629	1	1	0.985857402280673	0.000802308341085715	0.00367140435099078	4.27010405246481e-09	1	0.52915878780158	0.00371089440060197	0.00020701498712285	1	0.671746960260574	0.977059987287487	0.936621585787918	1	0.793518972289282	0.798271547569825	0.57336698102553	1	1	1
GO:0048488	synaptic vesicle endocytosis	0.373786687818476	0.000826038656668127	3.67274345819961e-05	0.473572060652741	0.60030248725818	0.74858756416768	0.0799397026420894	0.75084984422149	0.907125628632931	0.187376139185665	3.94951645111788e-10	0.947539875496088	3.5375920062141e-21	0.0992325694140997	0.00215342675550608	0.514384705397837	0.866371215894968	3.51106915890412e-05	3.09000548527049e-26	0.81001345406722	6.6123772391283e-75	0.500151079159239
GO:0009826	unidimensional cell growth	1	1	1	0.186698223504929	0.50867972329853	1	0.0814323164686495	1	1	0.89263544067511	1	1	1	0.145642399016532	0.0473330396444871	1	0.118700003851053	1	5.8676065502969e-27	1	1.85575030500526e-150	1
GO:0035186	syncytial blastoderm mitotic cell cycle	1	1	1	5.42081102361974e-09	0.0206271466242520	1	0.00676609721092791	1	1	0.245668207549824	0.286580543613485	1	1	7.32102191980765e-05	9.1443139763263e-14	1	0.00305448831596597	1	5.48938295556396e-38	1	2.08723827684222e-243	1
GO:0006417	regulation of translation	0.107272269271966	0.191065417563493	1	4.13853980289411e-06	9.78357937069004e-09	0.152326655482139	1.25183647175687e-06	0.36136525472852	0.58190953760936	1.46806906911844e-11	0.063531492531377	0.0106559392849230	0.0627045572793993	6.37941916651997e-09	9.7295541655119e-10	0.301771427924395	2.67852116576133e-06	0.00262235471034477	4.05816684078883e-95	0.0728113583822863	7.94481619845807e-86	5.76528401386228e-05
GO:0045924	regulation of female receptivity	1	1	1	0.0163870344449662	1	1	1	1	1	1	1	1	1	0.56097232669488	1	1	1	1	1	1	1	1
GO:0031667	response to nutrient levels	0.571896993129133	1	1	0.924058385439563	0.209268910220727	0.57783836766021	0.542083957645979	0.67388867189984	0.704221275699135	0.682510757056458	0.263615910283449	0.664650979015056	1	0.885155831245858	0.141197865546100	0.59599720186163	0.718208730359717	0.030139930983223	3.07276354614409e-80	0.814044869126761	2.23935321989639e-200	0.0571594517978309
GO:0009967	positive regulation of signal transduction	0.79356067949398	0.0303608942515530	1	0.716714227875985	0.00649324325643538	0.204727422047257	0.581805374086943	1	8.4229881391983e-06	0.00079430313215784	0.00585951199154881	0.000284085553924827	1.43439627280088e-07	0.0732818299575374	0.153997721466960	0.890253115318982	0.0093386416887343	3.97683911309764e-12	8.04357648289872e-79	0.0379352937194999	8.64552784865286e-178	0.000681423116020284
GO:0009948	anterior/posterior axis specification	0.635171494264507	0.156392363520481	7.2701494340202e-05	4.3352171200734e-14	2.80184482819322e-07	0.155267246491724	3.3778913118844e-22	0.0123361294159444	1.12128366835715e-06	1.17752255846777e-07	2.75195137960737e-21	2.84887028000117e-05	1.18758364492418e-06	7.92991034586121e-13	1.93537556940064e-08	7.75168175371839e-09	2.67846107553676e-09	2.28688905257615e-07	1.36352493763638e-102	0.00572077149130782	2.62737847025776e-232	0.00532859360556162
GO:0016318	ommatidial rotation	1	4.50246939292482e-10	1	0.718637714270385	5.71026223081481e-14	1	0.059695017265805	0.543068261844779	1.19604536034755e-05	1.06572220395644e-12	1.08516163043861e-45	0.0429388244245424	0.231725591854311	0.186103327496020	0.408153776955438	0.709157451774376	0.0768429295254768	6.36193750259004e-07	1.05341862662678e-35	1	0	4.10340545034458e-12
GO:0022612	gland morphogenesis	0.00548005092187962	1	1	0.0083344391906843	2.03099947945233e-09	1	0.65652381071822	1	0.249012152678052	2.46199923327459e-34	1.14739646425656e-09	1	0.496629375545164	0.0132337324109231	0.925367612296419	1	0.00363792765954177	2.62959793845497e-05	0.676409031325275	1	2.50181164678617e-10	0.439918223842634
GO:0065007	biological regulation	1	1	0.0103544781470071	1	1	1	1	1	1	1	1	1	1	1	1	1	1	1	1	1	1	1
GO:0035114	imaginal disc-derived appendage morphogenesis	0.0552488420726068	1.81889238083029e-07	0.856113068115994	0.335354877491395	1.30974848083425e-48	2.15326439321872e-05	7.9376109342721e-05	0.84123896049334	8.88517600964165e-16	3.05293773705385e-137	2.91374308705348e-42	2.49323372567808e-10	4.7313416604899e-07	0.0059783260789534	8.73281658565512e-05	0.909990580613755	1.28811511817744e-12	3.53641873947335e-19	7.78150322499259e-83	0.000211664567771729	0	2.98337208853212e-09
GO:0031109	microtubule polymerization or depolymerization	1	1	1	0.605714342487122	1	1	1	1	1	0.311976066837788	5.26920165933632e-08	1	1	0.537074362412762	0.170051516933716	1	1	1	1	1	1	1
GO:0035188	hatching	1	1	1	0.498969158969948	1	1	0.00846454741248054	1	0.83363056892889	1	0.714809291620837	0.298816571191054	1	0.143418912805384	0.162354930352184	1	0.529219043174404	0.154837615791287	2.15605971861693e-93	0.774439727222684	1	1
GO:0045445	myoblast differentiation	0.0780841985642347	0.000934273251792916	0.0525816789461663	0.166523066402693	7.40139423756657e-06	0.00289488264997492	0.00610364432685584	0.848768879947099	0.0629899089139715	1.4534707576126e-14	1.30367406145857e-13	0.835006592023587	0.0220134977516835	0.412511620783826	0.0314595524280478	0.678382971454095	3.90437567396491e-05	0.00135010767150758	3.60191728737369e-68	0.67454811458551	9.57939230607606e-62	0.0795995492559585
GO:0030203	glycosaminoglycan metabolic process	1	1	1	1	1	1	0.666346772845561	1	1	1	1	1	1	1	1	1	0.790118047146573	1	1	1	1	1
GO:0045927	positive regulation of growth	0.331378396910319	1	1	0.0112386468194591	5.80952183873889e-05	1	2.74291220442417e-05	0.172991397559180	0.0504057813800214	0.00105699159737569	8.07355665158638e-20	0.290405238963794	0.259745903399707	0.000224030386065974	7.42048585240672e-07	0.248696607530686	0.141396063782650	0.110909192492650	1.34098717440932e-87	0.819263593029375	5.16188491581115e-201	0.00166410871899067
GO:0007097	nuclear migration	0.234309966971259	1	1	0.0118387225299032	0.128627632789195	0.903588469010645	0.00711661310749673	0.187197115410447	0.618560984801338	0.0096830927728004	0.348526510914969	1	3.92702446835782e-07	0.000520043948876403	0.00269823483747403	0.0712083927646272	8.93633276468412e-09	5.1480665359349e-21	1.06254213618887e-07	1	7.16712847549802e-54	0.140347271261637
GO:0008610	lipid biosynthetic process	0.0060305298929297	0.841231516190285	0.252817940371852	0.706938531168117	0.0316051682639178	0.274520046581306	0.150238476381509	0.936119154265273	0.506477559686724	0.397921319628584	0.523474783011708	0.93119889449985	0.845767791354974	0.86098218728023	0.92692448966457	0.871163454858085	0.650581153150569	0.155450734772724	0.708091780480207	0.879428996185098	0.000553921430681864	0.902068346857526
GO:0009953	dorsal/ventral pattern formation	0.156636033884480	0.000550225081143028	5.19337693566779e-06	5.39700113434905e-08	0.00193249764304994	0.0344220830948878	2.98437433212882e-12	0.208267748075851	0.0094498712102383	3.95296053429025e-12	0.00369702841068362	1.72740723507284e-13	2.76476286525468e-07	1.28789949133561e-07	0.00241394467410379	0.00470290888239833	8.88060419778857e-09	2.37657722908709e-21	5.94999695955228e-83	1.75571426329105e-08	3.36860391798155e-233	0.00048870331241703
GO:0065003	macromolecular complex assembly	0.150079007702349	7.90585013237787e-05	3.7171012325424e-36	6.50884815788823e-24	2.80054874240224e-17	0.0025200626922801	4.21011816459374e-28	0.153510196211997	3.7185452778392e-84	0.189737020311294	2.64829114493883e-11	2.63929924819466e-23	4.73109409179539e-35	5.9358003788216e-30	4.43359132047041e-15	0.030970654703771	4.9714827314916e-31	1.65757795596286e-12	9.29641128808951e-64	6.45439501270943e-17	3.55927581700604e-27	5.40635127222713e-06
GO:0045187	regulation of circadian sleep/wake cycle, sleep	1	1	1	1	1	1	1	1	1	1	1	1	1	1	0.0522424776977176	1	0.638474255936796	1	1	1	1	1
GO:0009108	coenzyme biosynthetic process	1	0.796796813972765	1	0.223893065643163	0.000343206385295314	1	0.0120906786852138	1	0.572997873577673	0.000312115335101006	0.556183711199094	1	1	0.0381126145538537	0.337168720026399	1	0.730074169195301	0.689264274339147	1	1	1	1
GO:0007282	cystoblast division	1	1	1	0.017891268421609	1	1	1	1	1	0.17684434544417	0.335252457641623	1	1	0.00125350256289494	0.0737627071438204	1	1	1	1.5875748030647e-06	1	4.61927884330252e-11	1
GO:0006418	tRNA aminoacylation for protein translation	0.0463771507742481	1.83288546566007e-06	1.94602630798508e-28	1.34428814318761e-26	1.30194092127555e-06	0.000783916587885463	4.64228052665672e-58	0.0232259799952648	0.729485323146941	1.17245627443242e-32	5.12639500821201e-06	0.176883315903585	1	2.21303491271980e-15	3.71433087444607e-15	0.930899340401538	0.0150642729921892	0.000109553938083858	0.597035143494087	0.461436044058815	1	0.172291560809440
GO:0033205	cytokinesis during cell cycle	1	1	1	0.000430185135567442	7.22678838977672e-05	1	0.000194198035737126	0.0212199876318031	1.63161685328089e-07	0.0397683591435623	1.40545889657524e-10	0.0875016608718168	0.206972895846063	0.000187990382678312	0.109902449781546	0.196778358027706	1.00012752711622e-10	0.000214813619560551	0.0111491353164284	1	1.4676798045746e-144	0.0546139774275512
GO:0007422	peripheral nervous system development	0.157796867829858	8.56613237636875e-05	0.208147663921335	0.000506471397277888	6.57159218546538e-44	0.868653817241745	0.000753067130266268	0.206085115736531	5.57394406043438e-31	3.32811865073889e-42	1.32703479073832e-99	0.000105478491918123	0.316874004405556	8.45545108004695e-05	0.107969731978925	0.490864662961876	4.36576683991898e-12	7.9306791758936e-06	6.28617021055132e-82	0.264147665094124	0	2.82608272857008e-10
GO:0035081	induction of programmed cell death by hormones	1	1	1	0.0128934743152892	0.338925288000789	1	0.414505436306219	1	1	1	1	1	1	0.000131794513199806	0.341472676085547	1	0.828092365821599	1	1	1	9.0221853361774e-111	1
GO:0009583	detection of light stimulus	0.00102291489908153	0.756566505074307	1	0.705693186708025	0.471589403908349	0.496007254810165	4.80052295501816e-13	2.01984859506574e-06	4.82049974984304e-11	0.000271017614015040	0.900680179804547	0.00091371048928864	0.88126268192682	0.992690621090778	5.18906574959885e-10	6.96979685015251e-11	0.443236125820658	0.315879982461624	6.39309274286968e-169	0.732531318794786	7.7370714548527e-216	1
GO:0048699	generation of neurons	0.184569639569136	9.24799223510575e-09	0.00442635795995663	8.75843328186724e-09	5.80036770442639e-47	0.000717941232007503	6.84376450129376e-05	0.00163816652875039	7.7582208417629e-53	1.73905208345823e-140	5.86951364812586e-48	1.09677742509620e-08	1.27379788589025e-12	4.55461260018822e-13	9.19458334064572e-07	0.116254091829060	5.42331401675123e-32	3.62320881598564e-41	5.39838967630518e-104	0.152859192135779	1.34804398911428e-175	1.50736980309629e-13
GO:0035239	tube morphogenesis	0.0524899344219643	1.19449644120487e-05	0.424791863267564	0.750970195226787	1.07499322516205e-44	0.00248526443423232	9.33149160687418e-05	0.903998767487267	7.10023325653746e-09	5.96123817589463e-73	6.89302572635669e-15	5.27280317160114e-14	0.00539478996297806	0.194267715234549	0.166281649715638	0.633282963427083	4.56038386623336e-07	0.000217521664335633	2.59492469590458e-14	0.0130844206547983	3.09216822976410e-256	7.75179904966987e-06
GO:0001763	morphogenesis of a branching structure	0.587586574729268	0.00245588676709036	1	0.0757554929828428	9.24207996085047e-18	0.000477935784819259	0.00667415462199238	0.850230183891761	6.30804828254334e-08	4.26451641283097e-20	1.11551969532239e-09	9.71459056450061e-14	0.190852338025605	0.0557407173790322	0.0146031902893897	0.664517523320665	3.18358774665425e-05	0.00267944356441274	1.87511256112304e-17	0.0108698044294831	2.44466380647775e-301	0.0646446174604813
GO:0007460	R8 cell fate commitment	1	1	1	1	1.23626369923069e-10	1	0.107052689753808	1	1.23315134363294e-17	9.18471865068914e-17	1.17650227644086e-14	1	1	1	0.929242222229218	1	0.0317502128366872	1	2.13218440939238e-160	1	0	1
GO:0007370	ventral furrow formation	1	1	1	1	1	1	1	1	1	1	1	1	1	1	1	1	0.003918132728134	1	4.95831039348562e-62	1	1	1
GO:0045047	protein targeting to ER	6.54377586354644e-38	1	2.51640650252263e-29	0.228609815454538	8.03959689919152e-06	2.32158304891461e-21	0.0457658432111312	0.530457632046286	1.78340382378546e-39	5.5561374056679e-05	6.05284007100555e-20	1	2.05457627810197e-24	7.34701245554559e-06	2.4494099542921e-40	0.801917721436558	0.509299370554612	0.0222046195631797	0.585881728926714	1	1	0.00259629842755841
GO:0019932	second-messenger-mediated signaling	0.661294447921165	1	1	0.742494441229043	1	0.808896425142948	0.352209990519862	1	0.856734761312117	0.103513706080355	0.725710866534223	1	1	0.980186024687074	5.31804872313141e-17	1	0.893767753696825	0.82242978767731	4.5010976794841e-120	1	5.42300827367216e-82	1
GO:0006084	acetyl-CoA metabolic process	7.49459235795988e-17	0.237813440756794	0.247684698564388	0.0695024732430567	1.30501707598656e-13	1.36744565970576e-15	0.000679992053290665	7.23359732973714e-25	3.84655676156431e-222	8.04224578482449e-06	0.000428268243576282	1.67542031898681e-05	0.632778097417011	0.924649266270969	4.52941394865534e-12	1.49795833948020e-48	1.09858123511911e-07	0.0324849458570158	0.667415104094604	0.147400463919783	1	4.65927378129808e-06
GO:0051124	synaptic growth at neuromuscular junction	1	1	1	0.085774420792468	1	1	0.155066201157711	1	0.590387601558066	0.00185698810907744	0.0362339140239679	0.882113046343184	1	0.0987732616137364	0.0975491721962172	1	0.544765722052662	1	3.91641128077322e-39	0.410251545151005	2.12891877023231e-174	1
GO:0006935	chemotaxis	1	1	1	1	0.00953182444577344	1	1	1	0.0225896666835586	4.88750693443444e-11	0.0997255787636834	1	1	1	1	1	0.335806158046162	1	1	1	0.0253083480505038	1
GO:0000226	microtubule cytoskeleton organization and biogenesis	0.0117485974163805	0.00402343772511216	0.000241180339010813	5.02279214143308e-08	2.7048066434029e-06	0.415301162303617	6.30088163383049e-11	3.37959976505288e-08	1.53646965381656e-44	0.00620874774668668	1.97020627293693e-28	0.00241006464850551	0.000889264708066036	1.05298061455306e-05	1.24973688304311e-06	1.69313946084748e-09	3.59400663380716e-24	4.8308982564772e-14	1.60976367149968e-29	0.00359465575249213	1.86237940702735e-24	0.00468741734246491
GO:0007030	Golgi organization and biogenesis	0.41029705715862	1	1	0.155022197306553	0.117774900451626	0.151291672755315	0.139044749085348	1	0.0649535741848366	6.12805217761288e-05	0.000956299519000208	1	1	0.00535168430212194	0.0704958573586128	1	0.413719297404589	0.000319170205650713	6.65913099070237e-07	1	1	1
GO:0007612	learning	0.416175918726104	0.0512639169988358	1	0.897326796345261	0.198978631889715	0.500813719501137	0.0764843498668596	0.241973589054216	0.751063507317386	1.85284290968000e-08	0.0483793087717888	0.206347884434285	0.859564911076202	0.750813669969593	1.22823626561048e-08	0.572638693946219	0.0915089004608822	0.178632582707344	0.000270062147256397	0.80935848495354	5.22534919550996e-16	0.0314222446514184
GO:0035050	embryonic heart tube development	1	1	1	1	0.00445373398180979	1	0.492572758651630	1	0.144955107163583	1.46435706404665e-14	0.000193153866609132	1	1	1	0.716928328906577	1	0.43632631252621	0.601403992955978	1.14338494007438e-34	1	1.51514154351355e-65	1
GO:0006512	ubiquitin cycle	0.499800410964132	0.00403295280923796	0.0227020301613645	0.00618445793119197	0.543585252858668	0.158557736958613	0.0180274680936710	0.0665908063027347	0.132462416519559	0.135023925171916	5.87565768749288e-15	0.144913908513103	6.37390086539548e-20	0.0401454500677276	0.00367772881771877	0.310263572004376	0.00825770612350067	0.0229233890825468	8.87565649729123e-24	0.0669522190798	1.19740487971254e-123	0.0667589837931916
GO:0030163	protein catabolic process	0.507471885672205	0.000728399019137509	8.76901981059343e-09	0.0560113849677168	0.00889629915739062	0.885109029863238	5.43261895418253e-05	0.0104171368228700	3.63311799146116e-09	6.15924404755563e-09	3.03115557734230e-08	4.74097696131467e-12	7.54351249708612e-12	0.00707604031738857	0.000263723005581235	0.125812123509273	2.86807440712864e-08	0.00440795072900887	0.000478805083098753	4.72061966264229e-09	7.80450089134022e-17	6.28158551700521e-05
GO:0035287	head segmentation	1	1	1	1	4.21042085914967e-11	1	0.794177972183994	1	4.78055374356682e-07	4.52455406760854e-54	1.09218450936043e-14	1	1	1	0.198618619271039	1	1.42370966232330e-06	1	4.91365404088482e-25	1	7.9463999623489e-278	1
GO:0008355	olfactory learning	0.220032075637485	0.213745989309708	1	0.946653304002254	0.0865457719483276	0.358174403505921	0.111345261192477	0.352134753788075	0.858938821009758	2.38340555011096e-12	0.0409518892029006	0.143113489811914	0.87422800888096	0.80212940236477	8.68882194833881e-10	0.588010685923052	0.0734987783074447	0.271870406683511	0.00805199556724094	0.763026504425513	8.6742335351637e-14	0.0239782512157793
GO:0006913	nucleocytoplasmic transport	0.291008325096265	5.30251388522072e-08	1.25940913031e-16	5.47252403202885e-12	7.12144829947967e-13	2.07265591184026e-15	2.49475816000425e-17	0.791129053893266	7.06961491138765e-19	1.43303372260616e-06	7.79036879239467e-17	1.15554867572278e-07	1.86083924712286e-08	1.30522103381209e-11	2.94052537060607e-23	0.104696261156107	2.86381629760383e-30	9.6589503189468e-16	1.62770295513027e-28	6.08389530947379e-06	6.32448620011465e-71	0.0265481739153707
GO:0051223	regulation of protein transport	1	1	1	0.176905682239943	0.806289670710847	1	0.0524125318905154	1	1	0.0830677174224283	0.169343384914573	1	1	0.0449003234941633	0.0272275922279271	1	1.54173205811494e-07	1	6.02874290564685e-37	1	6.38241305652303e-106	1
GO:0007291	sperm individualization	0.279961969100356	1	1	0.708911169145151	0.4893503490755	0.70508767152236	0.491716911451898	0.924861839470873	0.0487919842857501	0.292187682048787	0.193234853418573	1	0.341464949564908	0.479143976502007	0.402577783944373	1	0.52002885762565	0.00507037510896868	5.92415287237795e-21	1	0.00251411576431127	1
GO:0007539	primary sex determination, soma	1	1	1	1	3.29906653843648e-08	1	0.0180730012817491	1	1	4.56995324613202e-10	1	1	1	1	1	1	6.64368562709673e-15	1	3.87262236691899e-244	1	0	1
GO:0051640	organelle localization	0.0391005972123184	2.4782252198854e-07	0.00185867973965029	0.0500241795655785	0.0971892225479191	0.463394374721209	2.40878642616977e-05	0.00435233420684143	0.0213782371627600	2.56339576165059e-11	0.00530655130767079	0.288854714137361	3.81678194997002e-08	0.00047776416502238	0.0204992726577378	0.00133585226989632	3.13362377722146e-08	2.33174922490498e-29	5.81123248756537e-37	0.510476318768028	4.45020001249248e-48	0.202995355303243
GO:0045297	post-mating behavior	0.000106356463795185	1	1	1.19117369303730e-05	1	7.54637631120797e-09	4.92993994563205e-11	1	1	1	1	1	1	0.287785130573784	9.73034696342858e-24	1	0.793404156971377	1	0.580144632572844	1	1	1
GO:0016319	mushroom body development	0.254569492938872	0.000250223140125806	1	0.453856226997199	0.541697743906282	0.00153722711508541	0.303833865099982	0.485159725460548	0.87251120163684	0.0367228182589483	0.0103939950883342	0.123023361148772	4.22071423758369e-08	0.29019652423276	0.000650227275735091	0.363576000376176	0.0562480354461718	6.18134700597762e-05	5.24970968315e-11	0.193673875902538	8.9886216474332e-14	0.0108346756140969
GO:0051297	centrosome organization and biogenesis	0.0220923576332079	1	1	3.52740108476799e-07	0.000518300374284592	0.206679497529777	1.19205250357124e-07	0.00421310159601255	8.46315431625968e-09	6.4455339200143e-06	7.56827848261252e-05	0.646325344173081	0.00433333692603911	1.76348903766207e-06	1.06939972496903e-10	3.68191382395713e-08	3.03255329625397e-05	0.000265676742179970	4.18524469177858e-07	0.597964552309469	1.68876838624972e-41	0.0593329317346133
GO:0009791	post-embryonic development	0.0225181976780833	6.0922338994894e-13	0.295652409195412	1	1	0.000306824457523439	1	0.85072674151572	1	1	1	8.08673838980034e-07	1.08033356986538e-10	1	1	0.624989555540868	1	1	1	0.139680523945626	1	4.45596723309675e-16
GO:0048519	negative regulation of biological process	0.0319914687170852	2.94530587752241e-07	0.213290498825122	6.43095403607555e-15	1.47208865088698e-31	0.00778754075355541	7.02106324150038e-18	1.61719480554768e-06	1.01232659394777e-65	1.45829265261668e-21	1.47366766136141e-35	3.03166313774975e-20	3.91328116723658e-27	5.22819646151065e-14	1.81428503107902e-08	4.08372059579796e-05	1	4.54399934471678e-31	1	1.50653600011535e-06	1.21298415105420e-288	7.84078783634729e-13
GO:0007242	intracellular signaling cascade	0.278672334942978	9.70637023045895e-06	0.411611550162097	0.00516020806958519	0.150048934178551	0.122049420557864	0.00185627057302452	0.220999562291134	0.529225721359369	0.000550509397978555	1.51298307691141e-05	3.484927480491e-06	0.000157223947655974	0.000103452237256328	1.92050607401323e-05	0.322722933834556	0.00482622143754553	0.00010356945510358	3.74354950132327e-135	0.00149503254370924	0	1.28002327792368e-06
GO:0046545	development of primary female sexual characteristics	1	1	1	1	1	1	0.886996513893984	1	1	0.0850866261578999	1	1	1	1	0.936270453816211	1	0.000767866902710005	1	7.4721020034389e-05	1	1.04862584498873e-14	1
GO:0035265	organ growth	0.0487183147111212	6.21328206861261e-06	1	0.130355034679961	2.44152694956669e-06	1	0.000423829368604875	0.829710079566455	0.0363081097600931	9.63444764285725e-11	3.70595775996498e-11	0.064475282989341	0.671155861451784	0.000132995005868645	2.31647585848674e-05	0.215636438014696	0.044446768416979	0.107415866821729	2.62507519880866e-130	0.553983928585603	0	1.58130599562602e-06
GO:0001654	eye development	0.0345294203365122	2.17750018507998e-09	0.380923571557032	0.000340197645035618	4.78721953638938e-39	0.0126774771069354	2.84101938992518e-05	0.306253985149222	1.40411953631364e-31	4.95138201189855e-71	5.12762793700795e-85	1.56412938630485e-05	1.66696663500521e-12	3.15418190918291e-09	0.00167706585880693	0.00760183427750444	1.76951382930946e-14	5.83875097647651e-30	2.22727445679588e-144	0.0260290372687347	1	1.90722201751391e-10
GO:0007475	apposition of dorsal and ventral imaginal disc-derived wing surfaces	1	1	1	0.7824903093924	9.98283516712966e-07	1	0.000216734216622908	1	0.145373076212662	1.35043928716430e-06	1.18485241092560e-05	1	1	0.614055746663898	0.000899546868523393	1	0.0743024486043265	0.522489609457097	0.00089397880763113	1	0	0.339337799011262
GO:0043062	extracellular structure organization and biogenesis	0.152226947245489	1.2649542306107e-09	0.927196081447585	0.0976664436573105	1.45839302887038e-05	0.361620358236383	0.00438034389606388	0.373727581449029	0.0251496570373160	8.06304856100397e-14	0.062957398670649	0.292576369133498	0.350785359226242	0.0243339903295187	0.000833172047331803	0.429246401449025	0.00547600204622821	2.26738686746231e-06	4.04566533930319e-20	0.0953869834820232	3.92420364477061e-77	5.76873522511693e-05
GO:0006614	SRP-dependent cotranslational protein targeting to membrane	2.58429160145804e-35	1	9.34805910919016e-29	0.197276489217980	3.08716969678984e-05	1.87769137291217e-21	0.034811617954896	0.528381293955595	5.83000394869418e-32	0.000189203726964633	6.45987403150404e-18	1	9.32371006879909e-25	1.30674621279110e-05	1.24281830522401e-36	0.798039192689451	0.50126589415341	0.0151694389026051	0.570989661467592	1	1	0.00250982906306156
GO:0045045	secretory pathway	0.000815395321095005	2.76958342268381e-06	9.49929293452228e-54	0.83985442315132	0.239744677461541	0.00219278578452548	0.0006635014634989	0.806259409179118	0.140557585907422	0.00368311983785590	1.28386528601796e-31	0.511672298846797	1.58575013697959e-23	0.00364707910130672	1.71670715981812e-09	0.914690149393132	0.343998708171686	2.14309173364195e-08	3.71309778168322e-43	0.836408961227386	1.02495251707768e-20	0.000154370859644038
GO:0030534	adult behavior	0.592692345219203	0.48151427724527	1	0.270454252923551	0.215480663109661	0.340765915252884	0.71081875820773	0.704445219414677	0.660652266739515	0.165622531966264	0.705787805135958	0.350265130145656	0.228218007224754	0.855083881731068	7.8500532658515e-16	0.780706813663064	0.0939790295529729	0.737455876044352	5.22425493074694e-21	0.412589132268329	3.0958758817748e-13	0.00722322538679585
GO:0009994	oocyte differentiation	0.393451513277192	0.0336321290645726	4.1270898573889e-14	1.76153713802320e-08	2.42463923155302e-05	0.291097365101886	9.369473954094e-24	0.113178153272586	0.000627721828564847	0.000119225670571446	3.15481614104646e-08	0.0166014537856045	9.03987063655437e-08	5.08638960231187e-09	1.72564812398413e-10	0.0102613985181961	1.85229719667654e-12	5.77006572386364e-17	4.88643499813464e-85	0.121996320002345	7.35171535630372e-119	0.00455945728305574
GO:0016567	protein ubiquitination	1	1	1	0.0897776148939085	0.199317209582374	1	0.918749597226384	1	0.118997699940929	0.121895170021119	1	1	1	0.131487449187654	0.450725711287220	1	0.829827774995353	1	2.16738138059647e-52	1	0	1
GO:0006403	RNA localization	0.778006829326223	0.084643687286511	1.60470798111926e-19	2.28109533484138e-12	3.43542729124668e-06	0.402684062450219	1.71289389441662e-24	0.341409695989829	0.213887508046810	5.6335941946878e-05	1.56961893254996e-05	0.0255619278945602	1.80907940873094e-08	8.2947876610561e-10	1.61492965707978e-14	0.00103847543749638	4.27093057583489e-07	8.38453465178917e-08	2.00669733900699e-36	0.00254726392046536	2.25136606416247e-61	0.277514064766838
GO:0001751	compound eye photoreceptor cell differentiation	0.00462923742356763	4.72873399751417e-06	0.445138841793005	0.349667889123246	1.27357029415688e-14	0.147588180744265	0.0150351110257402	0.949010560776061	0.000178030019954538	5.57861426181602e-16	7.46804868876766e-27	0.0600113168023036	0.000139137438857217	0.0085439878613162	0.00222988856417845	0.490724802876052	9.1812036248638e-13	4.32478567885558e-09	6.03891181849143e-157	0.0252877580816881	0	7.81623937703779e-09
GO:0048284	organelle fusion	1	1	1	0.90853059476243	1	1	0.512682249839365	1	1	1	1	1	1	0.683871898502109	1	1	1	1	1	1	1	1
GO:0048278	vesicle docking	0.039955909326185	0.00640922018825292	1	0.879705798980724	0.674851308198328	0.643569132766979	0.000150354430216323	0.926910323344773	0.862878857351488	0.164375291726783	0.817037417793356	0.818944565459489	7.05495585905052e-05	0.0414912321858538	0.0800245306314582	1	0.329366466472387	0.126819465034932	1.32542612323219e-59	0.792090430557233	0.00405833126644848	1
GO:0007584	response to nutrient	1	1	1	0.813036947216137	0.0353966627736973	1	1	1	1	1	1	1	1	0.684551000990222	0.000877243129628353	1	0.449343913828627	0.160026849809287	1	1	3.90647813534343e-81	1
GO:0008103	oocyte microtubule cytoskeleton polarization	0.901893855229922	1	1	0.788070643737704	0.590403390463731	1	0.00227392513043901	1	0.141621153515105	0.796659081706652	0.135722726996898	1	1	0.787954850116975	0.435853481782695	1	0.00368644308250605	0.29429005416728	6.55192765497471e-05	1	1.78311283824029e-13	1
GO:0035109	imaginal disc-derived limb morphogenesis	1	1	1	0.600635502888846	4.12457256875359e-15	1	0.294920217284638	1	0.0270032094566286	4.97782531498852e-27	7.62383713826413e-11	1	3.47259970955993e-05	0.6590353248033	0.0845419652443384	1	0.115677639557917	0.00516500197996558	2.58913619765112e-08	1	2.33616931814168e-39	9.6868815569827e-07
GO:0007186	G-protein coupled receptor protein signaling pathway	0.25273447010932	0.722994287897336	1	0.293593236242821	0.566564613892676	0.796339709084941	0.0184465383744664	1.13538747794457e-08	0.910204777607136	0.0163235921349983	0.976025462807537	0.000888690606707152	0.00880305073829695	0.956963500305415	1.11635663686063e-57	1.95846476217826e-10	0.415599517418281	0.0803192136117147	3.90414163388572e-29	0.324527022258681	9.00499472761318e-87	0.34288119602977
GO:0007294	germarium-derived oocyte fate determination	0.776432689871191	1	1	0.0657970005419556	0.0146561259261921	1	5.75111715537139e-09	0.0049482601555114	0.70382915088602	0.000282243263718567	0.792499968718909	0.138735622260048	1	0.000227324312986688	9.50292907539413e-06	0.0622541600732032	0.0086336204552848	0.0050696834671523	4.47586873914668e-194	0.118231327725411	4.92253737820373e-103	1
GO:0035290	trunk segmentation	1	1	1	1	4.59951981568818e-06	1	0.906590894974957	1	1	7.57293681205659e-20	1.63451587336233e-17	1	1	1	0.706787994696526	1	9.70148696347643e-06	1	1.02327356013227e-26	1	6.91987180401106e-304	1
GO:0007520	myoblast fusion	0.686874418821111	0.433786651986296	1	0.0330158334207436	1.16490068605307e-09	0.0050315388647144	0.718866889141186	1	0.508746629702901	6.3576410051252e-07	1.93922714995822e-19	0.91804875933823	0.00226034453098825	0.0619903217453828	0.0556076943505772	1	0.0310433125136896	0.0208178659747262	1.55671018359674e-90	0.913731973826204	7.18324821448365e-42	0.00761040173160982
GO:0032446	protein modification by small protein conjugation	1	1	1	0.0071192962902192	0.275467942751353	1	0.830251286298415	1	0.110003928053418	0.320755686494635	0.832555666186792	0.0295396422850652	8.18431291924973e-07	0.0222490486861167	0.549969420748624	1	0.73364990182289	0.313423537548501	3.4164714980346e-66	1	8.39429545673732e-273	1
GO:0048863	stem cell differentiation	1	1	1	0.0171129164325327	0.000146533146925923	1	0.000441336848467090	1	0.00443491876844631	0.000107441385050361	0.0349543544253067	1	0.0506370593746688	0.0122677374711768	0.0544899818612369	0.124035544643266	0.000452500443761282	4.30467347553389e-08	3.68377136312784e-86	1	0	0.0204994132867163
GO:0008587	imaginal disc-derived wing margin morphogenesis	0.302955325362766	0.0501387618421716	1	0.259621809556122	1.19389790650999e-11	0.0299050980656115	0.0235278269547377	0.721161862443083	3.30560707874775e-05	9.73643489667975e-19	7.35936957621668e-11	0.0272676573430246	0.277359298801584	0.341825079196351	0.125144467948864	0.775437551700541	0.0328486654693117	0.0568061964407651	7.55591692922055e-37	0.66343235478263	0	0.150638608560154
GO:0030713	stalk formation (sensu Insecta)	1	1	1	1	1	1	1	1	1	1	0.00349654037318253	1	1	1	1	1	0.00194638285474191	1	1.81461779293928e-14	1	1.74082935241649e-161	1
GO:0016053	organic acid biosynthetic process	1	1	1	0.575783093321832	1	1	1	1	1	1	1	1	1	0.908643084191419	0.185961909856730	1	1	1	1	1	1	1
GO:0006839	mitochondrial transport	1.32367222133611e-16	0.0225206442335844	0.000330231366854319	0.683514701656593	9.76681053165764e-13	0.0933608079692522	1.59348817514401e-11	0.224704137182299	0.40983714590031	3.79466248400363e-06	0.478317523468899	0.0427420178671688	0.000274448566975535	0.425162878885811	4.19302385582367e-20	0.667083827343515	0.526527284015999	0.868062205853907	0.000700205460342622	0.90538338621698	1	0.118331259674489
GO:0051168	nuclear export	0.213381228006949	9.66113375568073e-08	1	3.67141378132739e-09	1.44583653335398e-23	6.04490755031699e-09	4.97524866551503e-11	0.923243206010701	1.90190067237613e-11	3.50087480063014e-10	1.51762408049137e-07	0.000846376414417922	1	1.25782568361280e-09	6.15827068449171e-29	0.035742658225961	3.85876899918907e-14	3.30470496411251e-15	1.08195944375240e-20	0.00311018389826255	1	0.548658713897448
GO:0048628	myoblast maturation	0.0867187358223502	0.000323926902307443	0.0572221447625881	0.143736246957530	1.18207583857955e-06	0.00135829923943438	0.0172327215787314	0.853224563181477	0.0390834334554742	5.07684108202524e-16	2.84962553268054e-13	0.836561888624512	0.0168022962721324	0.395665336204203	0.0296923348892352	0.682601850974302	0.00060523513090191	0.00208320010502729	4.13503509188109e-87	0.655338235235058	1.71139865698309e-60	0.0244387965935214
GO:0030005	di-, tri-valent inorganic cation homeostasis	0.309467611783304	1	1	0.380552076108044	0.621694743341716	0.196575049357648	0.0044403317900559	1	0.83447549636525	1	0.592371027570091	1	1	0.741512886705512	0.346868919465397	1	0.123207937829018	1	3.79919154477973e-05	1	1	1
GO:0042306	regulation of protein import into nucleus	1	1	1	0.178258792616886	0.8486848071958	1	0.0316152879037069	1	1	0.082766142948893	0.194140029570733	1	1	0.0477277111421687	0.0064131808786449	1	1.01065680205024e-05	1	1.96759409830319e-28	1	3.77924276928254e-119	1
GO:0018401	peptidyl-proline hydroxylation to 4-hydroxy-L-proline	1	1	1	1	1	1	1	1	1	1	1	1	1	1	3.62336062221663e-12	1	1	1	1	1	1	1
GO:0007530	sex determination	1	0.474627285854945	1	0.00322191874825975	0.0700977087881965	1	0.204591886586771	0.272490805132263	3.27842502307563e-07	0.0396670546160742	0.0782041840836123	0.921918246312425	1	0.00396255523747552	7.93007838085982e-08	0.0631462193239791	2.09157650157701e-09	0.0428640165537544	1.22058261032344e-125	0.778703861793549	0	0.000231316724661385
GO:0006915	apoptosis	0.00139244989165021	0.00644936722265552	0.392476469827326	0.0420812848140913	0.000143877679736660	0.260859416417529	0.00104119670720683	0.736532433486722	0.0155077093025953	1.67781759556577e-07	0.00592712796648853	0.000678792895506135	0.00025280487131394	0.0298851951954986	0.694598812292195	0.263479319410533	4.33398011246596e-05	0.0624425856520754	2.42203406055749e-83	0.0684912033768107	0	0.818906846450782
GO:0048469	cell maturation	0.115846728006765	0.00859285916467938	0.156762390282683	0.00521005063092049	0.00227298862414659	0.00140135587231052	0.114757492895016	0.94991100881449	0.09374840323154	1.00404970166034e-09	6.1447077145737e-11	0.811215278116196	0.00361340059265695	0.0297382008348382	0.028817922643673	0.82984519717126	0.00176572452125783	0.00416850266589122	9.87090547730993e-58	0.70892505349239	1.44383101705936e-58	0.0240780456332994
GO:0006413	translational initiation	0.00362376716609570	0.000488611737662207	7.37321891628756e-36	7.21609387476009e-10	0.109054189867951	0.00553200716752786	1.06921512787764e-06	0.0516195068562298	1.30639368967485e-17	0.504454945168739	0.0127601794585526	0.0760327806792297	3.90517348643680e-30	8.0066176507088e-10	1.80948419560862e-21	0.622151340117536	0.000111113524074213	1.8508866002747e-07	1.54989112903216e-07	0.169548304780573	1	6.68160121148939e-06
GO:0019471	4-hydroxyproline metabolic process	1	1	1	1	1	1	1	1	1	1	1	1	1	1	2.75948444519743e-13	1	1	1	1	1	1	1
GO:0048024	regulation of nuclear mRNA splicing, via spliceosome	0.176092607374138	0.00414750397983249	1.43273890568619e-11	1.01731350267054e-28	1.27711512392774e-38	9.57977726357342e-05	7.88564816497977e-41	0.264805599265504	1.79354201557695e-60	4.94729438343773e-09	0.000210829550687793	3.34115202899943e-06	5.60632709912832e-43	9.31579236039696e-25	5.23162220256983e-52	0.183216377037340	1.39657378044174e-72	7.60047260323592e-15	4.98085228565466e-87	0.000556756273918299	2.73588635503255e-18	1.98355006566563e-14
GO:0019731	antibacterial humoral response	6.35339940258826e-29	0.288497629657376	0.144365055638849	0.99276206955163	0.183451860354010	3.46367674732860e-287	0.53155127306579	0.106703599153332	0.727780624439922	0.358540954317904	0.238563810391831	0.226761662936293	0.570957900179277	0.987843441489951	0.00128532086483960	0.0188620776469228	0.458592146625145	0.000610692189029105	1.27067238126795e-20	0.748612912327646	2.27251694372081e-36	1
GO:0016072	rRNA metabolic process	1	0.00441238406980334	4.46700070451729e-29	1.06699145526495e-13	8.76383790336187e-16	1	4.32403584624951e-53	0.0244539002077182	8.71653037743163e-109	0.0005574507483685	1.04052950785231e-36	1	1	6.14416011001981e-18	1.20119382567501e-71	0.636905407037422	1.10719002043982e-15	0.00650355198620454	0.624519998753008	1	1	0.0287713857830812
GO:0035316	non-sensory hair organization and biogenesis	0.00226435619870184	0.0286509018293483	1	0.317873134713721	0.0518791371223876	0.119651796577623	7.88210386695456e-05	0.836310721815312	0.0162512671578854	6.53470351475864e-07	0.0618214926064891	0.803529127847887	0.000111212534375411	0.0740797250255958	0.0187760065316559	0.903640484678981	0.261844389874014	0.0136945312319193	1.37225272809046e-48	0.679097910408635	0	0.00143709171911529
GO:0031326	regulation of cellular biosynthetic process	0.188974531733754	0.238344737628747	1	0.00109184819551594	4.16664096596074e-08	0.242401594792255	0.000203447455852393	0.450931627754137	0.599147149015625	3.75576217410031e-12	0.156355151725026	0.0189960596078471	0.213313498456549	5.05618618784521e-06	4.92681731428618e-06	0.357890366175927	0.000275527801813126	0.0178849242813908	6.96374769089939e-68	0.157657044913436	7.85092143469078e-92	4.83655352744303e-05
GO:0048611	embryonic ectodermal gut development	1	0.00474327749857896	1	0.0141512535658301	0.066822870271147	1	0.537443067734328	0.00356117652502528	4.17600614202927e-14	4.57756748395882e-05	0.0561386264268108	1	1	0.00799676328374574	0.632468071389416	0.000487211361635037	1.40635678352384e-06	0.565014810912437	0.000463788621128015	1	4.79522510542302e-33	0.537668164089515
GO:0043043	peptide biosynthetic process	5.62646115551008e-06	0.00122026987404075	1	0.779457338511033	0.841856819460029	1.89113707750331e-09	0.0335608980102393	1	0.297492260624346	0.074591450265471	0.0268728048750456	0.40970837819647	1	0.799137300156247	0.191746227419452	1	0.215839793690137	8.81168727272275e-05	1.89024663250511e-184	0.788185404139075	9.73768171050712e-30	1
GO:0009636	response to toxin	1	1	1	0.800402697028642	1	1	0.396422628915537	1	1	1	0.84281727300889	1.34332177316762e-07	1	0.948162065981045	0.00874066386286673	1	0.285035070944016	1	1	0.165693405128462	1	1
GO:0048608	reproductive structure development	1	1	1	0.4385397843617	2.10613512073194e-05	1	0.85372998601134	1	0.0188539064332164	7.12789709526725e-20	0.394545622064308	1	1	0.250546101531158	0.978387713400842	1	9.83223875287235e-05	0.432003549373250	0.076899135633833	1	1.80805425332787e-49	0.00506848919986783
GO:0046394	carboxylic acid biosynthetic process	1	1	1	0.565245284103544	1	1	1	1	1	1	1	1	1	0.886151400252005	0.200707598731420	1	1	1	1	1	1	1
GO:0035218	leg disc development	0.263673041678422	0.0209948642126926	1	0.773024292464037	1.96075004030915e-51	1	0.0556877936464362	0.383633322124601	1.17429386428998e-05	2.81125855513434e-92	2.87181114819457e-15	1	1.94722716582156e-10	0.557240923507623	0.159729983225669	1	0.0479603780036742	2.49507224694524e-05	7.26159250356708e-37	1	0	1.13577202844547e-07
GO:0051052	regulation of DNA metabolic process	1	0.118861727496304	1	1.45254037544615e-08	2.20669967328866e-05	1	8.54745706766097e-15	0.0129573051508501	1.04271276357874e-37	0.00037028433948321	1.0506935844693e-08	1.64396395761265e-11	1	1.54759830926122e-11	2.09681817712912e-24	0.101857799661699	1.48823927356378e-07	0.845890566855351	3.20313609500952e-21	2.90106997971352e-12	9.17626926501925e-15	0.628293447719872
GO:0007517	muscle development	0.341230974096575	5.73355105314606e-10	0.845469127506574	1.83656835663841e-08	4.81226877647804e-20	2.81459067369038e-05	0.000897757357805365	0.314545774140832	7.83039684912711e-11	3.80122632174283e-53	1.58145295819191e-24	0.0133889489842434	8.00016320931893e-06	2.66660433711254e-07	9.88802586263428e-05	0.193196680098239	5.63256841373696e-08	6.66111706050673e-17	3.70926430524928e-39	0.0308510896482148	1.28528019043853e-108	0.0104616656736994
GO:0032940	secretion by cell	0.000765405549110247	1.99371436188211e-06	1.91137299940003e-58	0.788051651727563	0.207396531894400	0.00331685618266183	0.000148691864723480	0.813104794757026	0.134085449644251	0.00495762701349376	4.67282491273342e-33	0.497399398559381	2.05444087622188e-23	0.00834066769493124	6.20663008143041e-09	0.927985452716812	0.335876855898230	1.31207310594619e-07	9.03425517128883e-40	0.845011392150201	4.73939492687769e-26	0.00036220048146816
GO:0009310	amine catabolic process	0.0475353045203142	0.180363918414795	0.0304618725106574	0.832498986125765	0.254486625740828	0.000654275032394124	0.00392711642764113	0.0019805169148241	0.0966789009072002	0.529375226515624	0.643022870472927	4.14231473112692e-11	0.892835793068384	0.979606866429003	0.0291266136335433	0.00053656645736028	0.00207357568775667	0.768532491690364	0.595754106892047	5.17741310974746e-16	1	1
GO:0007317	regulation of pole plasm oskar mRNA localization	0.879299668098081	0.436399384141027	1	0.0777394999099662	0.0148935021299154	0.440744696170064	0.0111172366262283	0.521219455659898	0.245463499500798	0.282933980270547	0.0389561285221616	0.970612971627823	0.000105011033795207	0.147523305968031	0.000185235112574830	0.475085581645316	2.73412538850904e-06	0.0242467509953883	8.60327635768353e-12	0.702604411636411	0.687759683640937	0.56637125210422
GO:0006325	establishment and/or maintenance of chromatin architecture	0.00834236932402892	2.63127520936212e-06	2.53005556840862e-08	1.30077888021191e-45	9.15886086043443e-30	0.00176063360893015	2.46670251953017e-88	8.13159532444585e-16	1.58986065932535e-201	0.000322633068079801	5.10194945142808e-33	1.41875651753659e-17	1.25354812269209e-16	3.47000777850037e-53	6.56083506565895e-80	3.24674560480624e-05	6.63113262799946e-142	1.20409358902402e-14	1.84582000088804e-87	5.11627332231722e-12	0	1.87936994898708e-09
GO:0016358	dendrite development	0.201635235713275	1.65466646870022e-06	0.0208822946331908	4.45839971012407e-10	4.67900334511349e-15	0.00159534039903391	0.00220949890813421	0.00387069662383924	5.34221319208456e-31	3.17173376182362e-17	8.50070242718326e-10	0.0366644272843242	7.21875833471797e-08	2.53701319553527e-14	1.03494066646172e-12	2.27889895077388e-07	3.39004116189284e-20	1.80104495391807e-12	3.22849648325072e-79	0.183596057771735	4.05842127217325e-72	6.37687931536574e-09
GO:0051603	proteolysis involved in cellular protein catabolic process	0.393310970273947	9.05759127106788e-05	9.61752355833808e-10	0.211978138477397	0.0730058155516025	0.947091927345202	2.77986849488716e-06	0.011878754394312	1.54681403329544e-12	1.01712835650524e-06	1.18263338115846e-10	6.3365602966475e-09	9.04690987461168e-09	0.0138319241721249	0.000205600221770887	0.132720533806392	4.52738170751058e-06	0.000559916280738322	0.000983110767445729	2.51359510696827e-07	2.37606781176382e-11	3.42377968930237e-07
GO:0044257	cellular protein catabolic process	0.383762335602038	0.000106677465443358	1.03892582684483e-09	0.223203966782210	0.0679168521212438	0.944557967443685	8.10768296925548e-07	0.00777876347108778	2.46579100808888e-13	9.73457748017854e-07	2.23878819332361e-11	2.32467211988424e-09	4.66988525680444e-09	0.0147033552980227	7.1233971759222e-05	0.122945771254669	1.44708250768234e-06	0.000390192000990176	0.000538486349972993	6.14280908649139e-08	1.21181069987106e-12	4.19493069977169e-07
GO:0007350	blastoderm segmentation	0.609833915861336	0.0099978044589361	0.806004068138147	0.00396188431076701	2.33808864116254e-08	0.596056142204824	0.214679634174142	0.761159334880803	1.46193990347336e-25	8.3550692659687e-57	7.49550303898386e-27	1.3432884141576e-07	0.145549439565498	0.000116789834190534	0.396571761783148	0.249619764923716	4.89664589234792e-10	7.41095548606467e-05	1.15337405745739e-169	0.00538526686324548	0	0.00267317096990248
GO:0051653	spindle localization	1	1	1	0.102037939620873	0.00741928862319311	1	0.244982201921411	1	0.00368436920267878	0.0267714560460483	0.000242890944985432	0.539131635679058	1	0.299299830476086	0.234544111998385	1	6.14382664481856e-08	0.000344920183202218	8.90661057226794e-82	1	2.81796720078938e-25	1
GO:0016360	sensory organ precursor cell fate determination	1	1	1	1	2.39226378556793e-05	1	0.375489263323966	1	6.21801094560792e-14	1.24449933429977e-06	5.92310604578934e-10	1	1	1	0.789806293585866	1	0.0179808972320285	1	2.17020205651057e-50	1	0	0.587067281275032
GO:0048193	Golgi vesicle transport	0.0287828460810757	4.72331316081995e-08	2.38198523592048e-20	0.925107189090562	0.00837978357761356	6.25229036371026e-07	0.0166791974664811	0.724078519892897	0.0839350385910396	0.00921840572375772	1.34226258785165e-20	0.59230019982912	5.35908411502727e-05	0.0970816730889754	0.0007666309250012	0.830494143761583	0.276016032938589	0.00297113433628537	0.111898193711626	0.426654784351624	1	0.00085084869571387
GO:0030951	establishment and/or maintenance of microtubule cytoskeleton polarity	0.93934147769214	1	1	0.561132338461759	0.122283307937823	0.289104830621893	0.000105538619234050	0.852054752030045	0.086357814201703	0.27521699658622	0.0531927926031118	0.183666172295568	0.0423697693177206	0.454455975981335	0.176938076815232	0.5782332355904	0.00347886237619823	0.0096638108944641	1.19397347539279e-15	0.317051037140117	3.26636382004291e-24	0.554394264051885
GO:0022406	membrane docking	0.0372562744808795	0.0137324743128571	1	0.885489859759702	0.674519223495918	0.649027098804191	0.000146675907613496	0.922520660019757	0.840230338516592	0.163321433132304	0.811501944451403	0.808668344124834	0.000205198473269451	0.0431424867678893	0.082349838835536	1	0.343203643373912	0.123607596134160	1.35267655572520e-66	0.774026473274783	0.000377124049994528	1
GO:0050909	sensory perception of taste	1	0.201282308537239	1	1	1	1	1	1	0.852168419773535	1	0.867575847624801	1	1	1	1	1	0.918132275472476	1	1	1	1	1
GO:0042592	homeostatic process	0.693863322245853	0.0510537035764479	0.00958826577652594	0.967040684860075	0.251548666702408	0.33366129761691	0.250984404931118	0.0640716796673875	0.9500060238857	0.508961089529008	0.904160112492118	0.660396244482847	0.489400857933553	0.995945126738266	0.844275610345233	0.252431696203508	0.131981197624850	0.490322126849892	0.110931353776534	0.889550519855632	8.51061225951186e-30	0.0145849092431286
GO:0007482	haltere development	1	1	1	1	1	1	1	1	1	1	1	1	1	1	1	1	1	1	2.90337992665104e-26	1	5.58599751466611e-299	1
GO:0008015	circulation	1	1	1	1	1	1	0.65464687758567	1	1	1	1	1	1	1	1	1	1	1	1	1	1	1
GO:0042133	neurotransmitter metabolic process	1	1	1	1	1	1	2.88530730515229e-06	1	1	1	1	1	1	1	3.32698686956937e-48	1	1.3712981791273e-09	1	1	1	1	1
GO:0005996	monosaccharide metabolic process	4.8447084975016e-16	3.00407952997810e-05	0.00069684155866967	0.736758165028391	7.15118022342867e-08	1.87840747593439e-14	0.00574069679787695	0.860495805510562	3.36645669375205e-16	5.32279848692379e-05	0.301918432424536	0.00073523544543878	0.688594893240403	0.996443237585819	0.203153598883409	0.720667432747124	0.00290674402926082	0.429456719654842	0.714274556750185	0.0184170533407821	1	1
GO:0018988	molting cycle, protein-based cuticle	0.422006367143199	0.0961667849982931	9.87533283916437e-05	0.735470467679048	0.351045334482995	0.5183510365045	0.436111521500015	1	0.950589968125961	0.254226745622518	0.832056391203909	0.904049555934573	0.173272002921430	0.672317368304166	0.339615895235284	1	0.858198079076029	0.275452235358722	0.0422465084910398	0.705695303622158	5.27528066773016e-08	1
GO:0030010	establishment of cell polarity	1	1	1	0.675694836102659	5.02302783396873e-08	1	0.230349386891456	1	1	0.00448885804175355	1	1	1	1	1	1	0.00111506367801113	1	5.33534331195969e-14	1	3.02317766294501e-265	1
GO:0009059	macromolecule biosynthetic process	5.55425277037777e-10	5.82022768876866e-11	3.90025869063423e-203	1	0.871449848149033	6.90661773417796e-06	1	0.295105871266228	4.58558586417152e-35	5.65219017615385e-15	6.27435224637667e-58	0.00132100482441147	2.78270981974334e-56	4.49432968063067e-84	1	0.447989722839046	1	3.48183467657662e-59	0.000106776039819042	0.86814464506793	2.22819334737554e-11	1.58105098552224e-39
GO:0048566	embryonic gut development	1	0.00234530767451687	1	0.0160129905008775	0.0786465661045803	1	0.573109175744068	0.00244988607970148	9.1975135244434e-14	9.98376637515106e-05	0.068222787985625	1	1	0.00918819734073483	0.640921907010353	0.00224743087922333	1.18860923159628e-06	0.572916635773858	5.12684853306798e-05	1	7.43430510178602e-34	0.56978762892075
GO:0007638	mechanosensory behavior	1	1	1	1	1	1	1	1	1	1	1	1	1	1	1	1	1	1	1	1	1.44419684040802e-44	1
GO:0051293	establishment of spindle localization	1	1	1	0.116819706226008	0.00734617536416485	1	0.280652176842993	1	0.00108586208667679	0.02824595352731	0.000502606696987997	0.549491734779088	1	0.304106367248103	0.196151910658541	1	7.01950979117501e-10	0.000364276605895978	4.48330732780344e-63	1	3.87558646078025e-29	1
GO:0035272	exocrine system development	0.0377221501704177	0.0230635640546082	0.34554797222	0.672302300370289	1.26628920696076e-34	2.57583960955303e-05	0.0826460893671457	0.956100743526896	5.95694697107421e-05	9.73083872427066e-53	8.41756550629714e-24	0.00318662489515311	8.23102592292544e-05	0.112369180716244	0.844733802012814	0.78141361073559	0.0377769568144322	1.92208559456327e-07	5.2600698150536e-07	0.564476669942174	5.13221979563927e-114	0.0199648137760978
GO:0035289	posterior head segmentation	1	1	1	1	0.00198811089232325	1	1	1	1	7.24023019273759e-20	7.27064885998943e-11	1	1	1	1	1	0.00094770289951015	1	2.17526979970246e-27	1	1.45808367029522e-87	1
GO:0046356	acetyl-CoA catabolic process	8.89743389524072e-15	0.227866351836182	0.290224790711784	0.117768465588285	7.75049822526326e-14	7.55673910739411e-21	0.00192150866067058	7.24357123464473e-32	7.75015967226702e-248	2.68875558672525e-07	0.000316405195274401	0.000609337847892568	0.383312940572152	0.932441078013165	3.59281450437854e-11	1.97623161190569e-47	9.16139225665574e-07	0.192196541624559	0.65850908528897	0.0747282337817286	1	0.00180100555899522
GO:0042742	defense response to bacterium	4.80221360938036e-43	0.427857864149884	0.53893335939235	0.9988424026481	0.483141360084367	0	0.222302462354407	0.440515456917582	0.670831431867208	0.103086931691986	0.791610151541793	0.349141247901418	0.439727976852165	0.996930093507987	0.000291792217822156	0.210779007311953	0.743357871436775	0.000112761572775305	5.62332025056933e-23	0.867682187181531	4.9152989461149e-35	0.0824692895209363
GO:0007449	proximal/distal pattern formation, imaginal disc	1	1	1	1	6.61745775127222e-15	1	0.0320485576602072	1	0.000246048488229669	2.50707715685817e-60	0.00015116126547783	1	1	1	0.324048546887656	1	0.534313154426395	1	1.00103312897418e-27	1	0	1
GO:0051049	regulation of transport	0.828027258406018	0.0133598422203591	1	0.215985712689011	0.84673697871264	0.056057396095605	0.0574119091735232	0.229690934429045	0.0483959078875596	0.0200942389745838	0.373877543969091	0.772697312708136	0.00449636204814844	0.189279736197600	0.0450442215693341	0.558353053266045	7.10931905317091e-05	0.147604722231805	1.17625611961560e-13	0.931264751848861	2.60916615900909e-29	0.0449449199461038
GO:0007602	phototransduction	2.77139411247133e-05	0.725214069821203	1	0.496658305300303	0.645378822563063	0.212806682586598	3.67207841412548e-22	2.19854139515786e-08	1.55458265744275e-12	0.0142426801325745	0.883906584078255	0.000350700152526952	1	0.981615796728595	2.28610278789969e-15	2.19149604011366e-11	0.69186264206269	0.567533474718917	4.33324066905891e-201	0.819720881721326	3.8179957939917e-209	1
GO:0045934	negative regulation of nucleobase, nucleoside, nucleotide and nucleic acid metabolic process	0.632106727856675	0.00522797681580721	0.0305665327875387	7.21179397578236e-24	3.02015390785405e-23	0.326929699794336	2.12085195800409e-30	2.58838972668977e-13	6.8825128335708e-131	5.03206655575581e-11	5.15284199398648e-20	1.85686531781459e-26	7.88192677489996e-18	1.11722775945471e-21	2.71402361823367e-24	8.02269136028178e-11	1.0348021771074e-65	1.10590115744016e-11	1.08289044269476e-281	7.80075959484985e-10	3.11270320546537e-169	1.81369556678079e-05
GO:0001700	embryonic development via the syncytial blastoderm	0.000515277624314418	0.00191376646564247	0.494142135344523	0.0184373746334247	8.51410392820282e-25	0.000248714264961251	1.04291945610170e-10	0.053433345733382	4.79492107302579e-18	1.22557584031603e-65	4.07840486302891e-16	2.11033351851527e-11	1.14566964224702e-11	4.23371697921065e-07	0.0104441422308609	0.201032639892400	2.26035816880915e-09	1.58165783844854e-15	1.61834336700304e-47	0.0351614722023471	0	1.61926548905193e-14
GO:0012502	induction of programmed cell death	0.0217195769349747	0.0485931055807191	1	0.0212450415803304	0.0586016288471977	0.0430941177456648	0.0724136759177223	0.700404616282409	0.66905764949447	0.0333015478795963	0.0212259347461248	5.17048456193423e-07	0.649541805190429	4.30302426379103e-05	0.484431341207586	0.577684517818798	0.0271777882585004	0.300278398243736	2.1671710472987e-27	6.07261858535715e-06	0	0.6179767366668
GO:0040003	chitin-based cuticle development	0.585869186767615	0.0228425260495368	1	0.97866020100418	0.204434676076707	0.131177256254934	0.37391658976649	0.566575996185329	0.497313772099136	3.27051328086002e-07	0.571490954342787	0.55513586209911	0.415815160032329	0.746007834301549	0.267493849708486	0.751558131010723	0.40634247146147	0.161614473825431	0.0268436451115516	0.851501223594628	0.0105184438870592	0.0843472407215053
GO:0048736	appendage development	0.0625350579304306	8.98104837665293e-08	0.886505739981384	0.348417852136161	2.48901655239274e-60	6.70766142115101e-06	0.000173309824963652	0.81921767304727	4.89071524043924e-21	3.47576768964289e-141	2.54890824842645e-43	1.4823225963525e-11	6.02625799896835e-09	0.00364526180858624	6.81545002086336e-05	0.90927446743811	3.25767604516336e-12	1.04926041819310e-19	4.50349255326584e-76	0.00118935885511658	0	5.96104666077826e-12
GO:0006281	DNA repair	0.0412206021794744	6.79641124363781e-27	1	2.66486409478352e-23	1.08928318821110e-28	0.130122245800010	1.43871252771293e-41	4.46214614471866e-44	2.04699800338118e-53	7.71114215042506e-11	3.59737004089487e-06	0.00484841789812169	0.157792984578923	2.42170375148603e-21	6.27151476494498e-61	4.65082556977671e-41	1.62031116610412e-19	0.0465519554533316	1.17004608939686e-13	0.00904990689918794	1.19699377653818e-58	0.303030844221325
GO:0006007	glucose catabolic process	8.66703524947102e-21	1	1.85289241963822e-09	0.350101528942639	1.49375888911416e-16	5.75552256443783e-31	0.000169288522811056	0.904114642243074	3.67454841207908e-86	5.16077955833378e-14	0.0559916005823942	1.64637078843774e-07	0.00605869516391715	0.954421072855344	1.75170974806288e-05	0.428994646145481	5.1252967926527e-06	0.0954351520070918	0.579493334246042	1.42240033204726e-05	1	1
GO:0051170	nuclear import	0.516389545552922	0.000300271756802112	1	0.000135242924791059	0.0729753459450416	0.148487342753874	7.16296601591599e-08	0.429785904163152	0.00159023069398389	0.0579578991306276	8.26549560019682e-09	0.000476084659645518	0.000132548827136130	3.4149073805482e-05	6.08138729714872e-05	0.392183342218215	1.18669659288627e-14	0.00128315346349270	5.3685206850074e-35	0.00508898437592569	3.73758786559759e-93	1.03398210413573e-06
GO:0031023	microtubule organizing center organization and biogenesis	0.000987147064363895	0.00522037117224502	1	1.29668222711900e-06	7.17627193395527e-05	0.298248131943191	7.99555217816149e-09	4.88038725075917e-05	2.76871913368407e-10	3.95933786007467e-08	1.14024191615249e-07	0.671274628815117	0.00572452210974571	5.86065686482204e-06	6.54300245161412e-17	9.79478939834472e-10	1.24661916024520e-06	0.000916921459168035	1.76214968865407e-06	0.57089745387504	3.36758123531839e-32	0.0379280659898963
GO:0007424	open tracheal system development	0.249180495138443	0.00151808282441411	0.801656097143062	0.643927170794283	9.72387083483828e-60	0.00244875381845995	1.23813936517920e-06	0.436970025856964	5.4707562545771e-19	1.05114274931525e-129	8.5396418123018e-22	4.80707828858032e-14	3.39724907329516e-05	0.0118591951312265	0.119565979823333	0.172231847766171	6.44260758492607e-08	8.62777612588636e-08	6.00187185526756e-50	0.0111736892880510	0	2.55557384617778e-11
GO:0051248	negative regulation of protein metabolic process	0.383708429867257	0.179000844786360	0.329069703169439	0.00165078044411511	0.000154445693109240	0.108992294191205	0.0260681322676868	0.138244774660998	0.115173244740404	0.000469686687887038	0.00043155025134372	0.074294138745285	0.00535194227324813	0.00866611759816728	0.00229388165657811	0.0389699259178833	0.0109413568505482	4.04331959436661e-09	1.11656376805347e-47	0.0750276585374874	2.51729155165867e-25	0.0149747926749694
GO:0007626	locomotory behavior	0.855913907482125	0.240219051219535	0.67073794915223	0.95144796878223	0.0407382441725852	0.454458248301862	0.352861431706722	0.888808777922693	0.327565166506290	1.54689569210946e-10	0.434118629280811	0.481980984256471	0.567476718628138	0.98231150728928	2.08263009304231e-09	0.667312836421928	0.199959431131010	0.0123336296963736	4.17438255232631e-31	0.811427079694397	1.76148245587175e-10	2.64369278762533e-10
GO:0042051	compound eye photoreceptor development	0.0785023479384273	6.55554105355067e-05	1	0.621428711554842	8.85025937174781e-09	0.680640315122324	0.0414160571083557	0.88347218411441	0.382042621102524	1.54613889601773e-08	6.46806146297461e-13	0.690820365925683	0.0425015633439803	0.166645301473277	0.0603517180392493	0.813535457196654	1.41146855142036e-06	1.13125334712050e-05	3.54461341244905e-94	0.407514278080379	2.34619931987728e-266	5.04037521711312e-06
GO:0007379	segment specification	1	1	1	0.87170708375085	1.29413652961664e-22	1	0.486683192027617	1	7.75115567926056e-11	1.97089185131692e-39	5.16512765081797e-12	1	1	0.912451225667945	0.144885736073071	1	7.09382540458447e-06	0.404521182749274	0.0584259885905365	1	0	9.79238789318806e-06
GO:0002168	instar larval development	0.0439608043882691	2.38567055197760e-10	1	0.398780363547611	0.000245668412432429	0.150750380734852	0.00635377052347267	0.88733440111553	8.66999634935054e-15	0.00244980711511202	0.0150141533850887	0.322556172992134	0.354191986412203	0.00257942936051219	0.468491239316840	0.576553690539549	0.0658362187432581	7.67375416109552e-05	1.96850304937245e-06	0.825475199222197	2.01721028333859e-127	6.71421418237443e-06
GO:0050767	regulation of neurogenesis	0.0145713085667253	0.00396234072107605	1	0.0416865864670215	0.00271046695003347	0.7454550315209	6.84101844009441e-10	0.00399285768428256	0.00510190763275361	1.04627417426851e-13	1.60364151416905e-19	0.0925095636403133	0.233031417461327	6.0337811379532e-05	0.0107899529004348	0.887150105870867	5.27749393515215e-08	7.12634325069335e-06	4.06242319109704e-123	0.606305390718317	0	2.39799006831524e-06
GO:0043413	biopolymer glycosylation	0.548217804941642	0.421697900572367	1	0.0207885077396827	0.812139134657917	1	0.732474304378531	1	0.525698425337259	0.133517083776379	0.806599731415248	0.535101301301562	0.382631707196777	0.0212903930765005	4.01432156065665e-05	1	0.433636257883542	0.111487602947956	0.592607707914556	0.628276471340739	1	1
GO:0046528	imaginal disc fusion	1	1	1	1	0.131838915731807	1	1	1	1	1	1	1	1	1	1	1	1	1	9.2871601602211e-106	1	1	1
GO:0065008	regulation of biological quality	0.246942201627572	5.79385539281718e-09	0.685260042681195	0.995144493168957	2.90714677519269e-12	0.760054666039219	0.0289205212636203	0.622051311376786	0.725659580471842	6.43980529980008e-21	1.03962138947401e-06	0.152739953932979	0.0183798019318127	0.84149299516636	0.25694127406116	0.646421625019637	0.476918137076757	0.00134867151105417	1.43378633775599e-22	0.931961177574123	2.09812931497594e-201	2.30505165005216e-07
GO:0022618	protein-RNA complex assembly	0.00203731840735049	0.00417142388517391	4.05949294106295e-46	9.66120352487073e-21	0.000469808595251642	1.16745904282252e-05	1.81410221668289e-12	0.502250866026091	3.99211795585676e-57	0.277308696996248	0.0215308972370335	0.000319417476182898	1.02243491488744e-39	4.38144738814823e-18	2.32995828290731e-18	0.81547754843756	3.07992896911956e-17	7.01251964365381e-07	7.09119955659286e-22	0.0134308442970556	0.0599094979755558	2.63012402508136e-06
GO:0008354	germ cell migration	0.290404433030838	0.576356939838087	1	0.0203796100963139	0.00118692750617793	0.0516367731280782	0.896104928968849	0.687687958907263	0.00230491657528833	1.80095555903854e-13	0.698178137627136	0.0081583259010585	0.25334039276212	0.0245136498826117	0.877950971576339	0.00182580133075711	9.39349275477192e-05	0.234012097321453	0.234511345658940	0.245434600935510	3.942192346321e-35	0.293378714676991
GO:0007420	brain development	0.00118407200234591	6.0028561324256e-08	1	0.231431182384276	3.36772653090304e-15	0.0122021040446060	0.384430991709916	0.194787022120963	0.000222835132478982	7.08525380166175e-42	4.38521637267437e-08	0.00278402731694738	6.04215091289108e-09	0.123881294182603	0.0691748448800805	0.49793003622801	0.000235374862492818	3.27356417285764e-08	1.56860595497637e-27	0.261519248952763	1.28755136697065e-71	2.10471629923215e-05
GO:0007465	R7 cell fate commitment	1	1	1	0.0409556867760705	0.352922327508386	1	0.0207040506335895	1	0.530542287462686	0.194921089788105	0.000319238140578716	0.319243582213391	1	0.00147477745525493	0.000522293768248546	1	0.184343144990887	1.87271630518886e-06	5.49735750792542e-271	0.172330880801929	0	1
GO:0032989	cellular structure morphogenesis	5.75967033490683e-06	2.60662540722977e-19	0.418309129967993	1	1	5.86137708592147e-06	1	0.46568645938641	1	1	1	7.54101371128472e-06	7.54014010097231e-29	1	1	0.242231680404175	1	1	1	0.442413308759778	1	2.69827842576163e-17
GO:0007390	germ-band shortening	1	1	1	0.804368153604663	6.4440850908915e-12	1	5.8357651575385e-05	1	0.115460886070473	6.44647987066759e-08	1.71690673049100e-07	1	1	0.0923319474336084	0.237347768089366	1	0.0154575725856112	0.0219509703610092	6.78726107319962e-10	1	5.58431060142003e-111	0.00569334519411572
GO:0045451	pole plasm oskar mRNA localization	0.754850162892892	0.575978006702926	1.20309318165738e-14	0.0237205870545444	0.00119483300300226	0.557711628263818	3.61291190829779e-08	0.604920880346458	0.695384154840384	0.052539158909423	0.1861662621146	0.666099728456308	7.33985582323743e-05	0.0675550056478094	0.000437620389187933	0.518495167776067	9.01553473485896e-07	0.0531988285790537	1.10768323869573e-15	0.342393489017392	1.60267424107936e-09	0.337205839488467
GO:0030237	female sex determination	1	1	1	0.00103069045205304	1	1	0.173934943640744	1	1	0.866936111501666	1	1	1	0.00144365072692979	0.000135002154271941	1	1	1	3.16859267564167e-47	1	0	1
GO:0015031	protein transport	3.65844978443329e-05	4.89420605111434e-05	1.59409784889788e-23	0.000172856680359673	0.86215950147117	0.00178747175430166	5.70332888415474e-06	0.839663756417784	0.0448121836380982	0.0949945958943361	1.78767169644649e-18	0.0414188034166967	3.20992440323609e-05	7.41636333099736e-06	0.000135031134053428	0.987380572931971	0.00048215696249766	0.00231380548161148	4.01496242920267e-11	0.240324260517249	1.17534285739279e-32	0.00912626909801732
GO:0008285	negative regulation of cell proliferation	0.312254011694810	0.000100104870390037	1	0.715724713990037	0.00031321274179549	0.540759034678578	0.000198248748408512	0.524549260139269	0.00634575370971574	0.142083060540145	0.0529700369801056	0.000218523961739002	1	0.142832284583594	0.11528113807818	0.891874049318764	0.00474066437849547	1.51181321915898e-07	2.18652061055362e-33	0.629432621334807	2.44849221387609e-56	0.0247963239641363
GO:0051187	cofactor catabolic process	1.44401634069773e-14	0.232602446352535	0.295517396600535	0.0857757895835808	2.077327393399e-13	1.71143099461045e-20	0.00257664287609138	4.16094230450158e-30	1.63286235261902e-291	8.27344283710257e-07	0.000125851345413049	0.000597355650389823	0.447756243727177	0.94773811959383	4.31542018305925e-11	1.73449575909246e-50	5.27013166939743e-07	0.222787205455266	0.661065764717049	0.0632253130739904	1	0.00199534085019025
GO:0007592	protein-based cuticle development	0.579854754696736	0.0252672175869972	1	0.980140467568795	0.189647290448654	0.124574076199807	0.364734141419789	0.585046142359441	0.519376971323411	7.66282046422944e-07	0.587150297766184	0.543631502382813	0.413199554664778	0.755400859169312	0.277449725897233	0.742173984482511	0.416237565778664	0.178247512371369	0.0305017231498595	0.849816225851583	0.0218704925046926	0.059120824686859
GO:0007178	transmembrane receptor protein serine/threonine kinase signaling pathway	0.097282435562235	0.000605733513127788	1	0.00383163767942278	0.065604236521691	0.071218761395681	0.0349341070328755	0.65587950226234	0.0133050527549981	0.000104414947871231	0.000473646378109796	0.0386891146009338	0.693248060297618	0.00418808948799178	4.98973404545674e-06	0.26365876943349	1.92546597427810e-05	0.000388493235989924	7.34545409336405e-75	0.187032625908556	0	0.0192965249051596
GO:0006364	rRNA processing	1	0.00682144334190039	6.78034755536343e-24	2.0768823207077e-12	9.18789333068326e-16	1	6.23429415704667e-56	0.00941163036047577	2.48718651840665e-190	0.00417881449995615	4.9954556952378e-74	1	1	4.38323146816029e-12	3.74191700226655e-88	0.447602454292042	6.06859207435551e-21	0.0691459459693624	0.604058240629408	1	1	0.0260675130550048
GO:0032787	monocarboxylic acid metabolic process	1.25363088839158e-06	0.378231889846423	0.000544195266444646	0.994063418587477	3.95505834204745e-27	2.4028117595047e-17	0.00149261919516747	0.824263908856464	6.38422018692036e-12	7.63150527283954e-12	0.417084836989245	2.73374837089029e-05	0.6736321425222	0.998112154738337	7.55133468028507e-06	0.847467222755118	1.47426716885475e-10	0.090089312896311	0.226280015850400	0.000808223589435173	1	1
GO:0035167	lymph gland hemopoiesis	1	1	1	1	1	1	1	1	1	1	1	1	1	1	1	1	0.457636471687834	1	2.81097394962179e-72	1	8.81875179462486e-43	1
GO:0007219	Notch signaling pathway	0.460322444709762	0.000125007735011740	1	4.11291133879715e-09	2.59147211443805e-13	0.788910138717837	0.709980384998737	0.180307604536728	1.27208174112799e-18	4.17375048356415e-12	3.60736007605368e-08	4.75154514620726e-06	7.36446197084455e-05	8.9266677420963e-06	0.335067033360219	0.498111891517482	1.55772077232122e-17	0.000119791629598344	1.05947170775701e-83	0.00170132138615374	0	0.00082772911871601
GO:0010002	cardioblast differentiation	1	1	1	1	9.13154537746133e-09	1	0.462063065694714	1	0.093574956274041	4.27738005619263e-76	0.000233394345090866	1	1	1	0.579937018734619	1	0.0290273288977219	0.69794413299181	1.25153544121942e-06	1	1.02453736461063e-205	1
GO:0051056	regulation of small GTPase mediated signal transduction	1	1	1	1	7.75074476763629e-06	1	0.664203219801977	1	1	1.26325615076328e-06	1	1	1	1	1	1	1	0.483055293657938	1	1	1	1
GO:0007354	zygotic determination of anterior/posterior axis, embryo	1	0.438678659024106	1	0.00469661536883234	0.0402786593966522	1	0.208353818581291	0.409674629934188	0.318407420074405	5.3683790524411e-09	4.23642428813541e-12	1	1	0.00793645858972602	0.0566913694798814	1	0.187197342163475	0.28188861324925	4.19880491878027e-42	1	0	0.0712665969776352
GO:0007399	nervous system development	0.0562951491270941	1.91606640216653e-12	0.0642924327352948	1	1	0.0456206519818062	1	0.00130563692927969	1	1	1	4.88212534373694e-08	6.75879317868637e-16	1	1	0.0202042601930842	1	1	1	0.0927832311244746	1	4.14634816113492e-21
GO:0006486	protein amino acid glycosylation	0.553235220946094	0.431181781604286	1	0.0156713305404489	0.820615279217621	1	0.753483162379027	1	0.529171139107344	0.146416480925229	0.802064916276256	0.533496374459898	0.384366652139516	0.0325151507479580	0.000129684396293322	1	0.406076720612914	0.111089120096194	0.597273312098111	0.603359161352415	1	1
GO:0048489	synaptic vesicle transport	0.0688998682024233	0.000115885565071503	6.47136338949871e-05	0.963884368700325	0.548411148443821	0.786029656209689	0.00192938448384551	0.703998110195904	0.703157193297505	0.120194112449408	1.13585832581368e-05	0.805158228562349	2.25832854635779e-18	0.62980144379985	3.17193924340050e-17	0.541358810603604	0.834669556125791	3.52275258691163e-08	1.48195231183668e-57	0.90256208442572	4.60925258449335e-45	0.300904896265893
GO:0016049	cell growth	0.167822164278127	0.00117493540814518	1	0.00147894428498767	0.0322867101569535	0.408077536899344	0.0109023478002071	0.292019963746428	0.263360270703016	0.188850076044923	0.000249552434389633	0.596571388476657	0.270411916504611	2.42005621571401e-05	5.0259170063653e-06	0.215822033236642	0.195026727849167	0.0215249066196171	1.58819077313787e-104	0.849619475941392	0	0.00256848310660535
GO:0001707	mesoderm formation	1	1	1	1	1.08425705801399e-10	1	0.68797869008164	1	0.120427763588919	2.86522153470773e-24	0.0232794116757924	1	1	1	0.271202344364960	1	0.00734189040463496	3.89599583545317e-05	0.000270488397465242	1	3.24452127521915e-24	0.000200907540458553
GO:0046942	carboxylic acid transport	1	1	1	1	1	1	0.208419214109380	1	1	1	1	1	1	1	1	1	1	1	1	1	1	1
GO:0032501	multicellular organismal process	1	1	0.445967823547689	1	1	1	1	1	1	1	1	1	1	1	1	1	1	1	1	1	1	1
GO:0016333	morphogenesis of follicular epithelium	0.0213642298479935	7.02460444350927e-10	1	0.0501991929579449	0.000221373022047759	0.280162105201057	4.32285883334534e-10	0.819055089904952	5.48664351614199e-08	0.0497903884505482	0.000178348879692426	2.87547013638691e-10	0.0069309277361713	0.00366581808953022	0.0173805427682841	0.476857434906813	4.50139903768418e-05	2.01734555556285e-08	1.74784312926887e-45	1.94321369791983e-05	2.22511701433780e-172	2.76197686575549e-06
GO:0007498	mesoderm development	0.805449174459122	3.48302180610217e-07	0.00149797924369948	0.985731392647212	1.48026592735443e-20	0.0816703527381688	0.000992536661659392	0.303230116222063	2.76740285110085e-06	5.89651340892389e-87	2.79751771901971e-08	2.98443213801274e-05	0.777863230568015	0.9257646650987	0.530045676163069	3.44537936868569e-05	3.3813236732322e-07	0.00210127738170215	1.51385922248493e-05	2.18083788379212e-06	2.31486832781109e-169	0.0169418303773101
GO:0055002	striated muscle cell development	0.0276434027678409	3.91182243280392e-11	1	0.168471661787526	0.000126153859465668	0.0209151867295583	8.56353847340662e-09	0.262454793146993	1.76994266368245e-13	1.41533688897946e-05	0.0310191395339294	1	1	0.793539299977895	2.22399554951727e-05	0.478376543430803	2.91036382744584e-08	0.146477186385568	3.40510584520456e-16	1	5.7227981248695e-77	1
GO:0048542	lymph gland development	1	0.0294922669278687	1	0.0423214626822656	0.000129251406125733	1	0.168990934256407	1	0.040445035539152	2.96703011861577e-06	0.000356763218123044	0.0970174857900302	1	0.0024481454879533	0.585047064161643	1	0.00281268844701554	0.107934819580563	2.64522750553357e-48	0.00733216078109442	7.51692111739217e-98	0.232470725118679
GO:0006473	protein amino acid acetylation	1	1	1	5.4159111212571e-05	2.24897916690124e-07	1	3.58715730834169e-05	1	1	0.0175122280797188	1.75808197237363e-07	1	1	0.000134447550419191	3.47441881116409e-06	1	0.359121381124252	0.154599617757833	1.25679797883598e-18	1	1	1
GO:0042330	taxis	0.684081363323196	0.323483516219171	1	0.96288400953724	0.00064778965135245	0.538830370842027	0.563282371821402	1	0.360488947847481	1.67539698167685e-10	0.207564869752551	0.297780366252641	0.604376338288855	0.90851857944437	0.0367759595881213	1	0.324451100088991	0.136808349714165	0.659104416872082	0.735631400023463	0.105172578133429	1
GO:0007309	oocyte axis determination	0.28119789519609	0.0441377298183183	2.82392792466094e-13	4.37737624026933e-07	8.17292056715363e-06	0.371878303870595	5.16189220474786e-23	0.436376051507346	0.0226283930425552	0.00066585700846014	1.12397402604275e-08	0.0376762704048275	5.67433243213116e-07	7.64333678545447e-07	1.53923704570055e-08	0.165888821957334	3.09890738511354e-14	1.06525921337634e-16	8.209227591599e-90	0.141657240318027	3.11984839646150e-113	0.014556149047616
GO:0006164	purine nucleotide biosynthetic process	1	1	1	0.0016051612975316	0.358257938107607	1	0.00099271805900508	1	1	0.194724629754332	0.316144608389906	1	1	0.158188795942259	0.0874349045523067	1	0.388601351241269	1	0.586178221797015	1	1	1
GO:0043687	post-translational protein modification	0.201431343064326	7.70709235180215e-08	0.0195623486991984	1	1	0.443096323283937	1	0.00261984250093726	3.74710323115894e-06	1	1	0.00387630497805918	6.00862350261658e-22	1	1	0.0188827917993674	1	2.39969720646265e-28	1	0.000741421655890293	6.68067071082175e-110	2.32091753148753e-06
GO:0022416	bristle development	0.184499721319013	0.0432594019554598	1	0.412487540803216	0.0618379699000067	0.288889607970399	0.877341927470392	0.161492618205257	4.35325372474646e-14	1.02961392296415e-15	3.20550504667984e-14	0.172516136348367	0.0857289844296401	0.347818410598026	0.121532994294881	0.491100414233771	0.388487039309178	0.00346765018364887	3.41786734483735e-40	0.9347025975684	4.90519065839553e-229	0.00159918925748114
GO:0007320	insemination	1	1	1	1	1	1	0.000646465830222336	1	1	1	1	1	1	1	0.09933292102907	1	1	1	1	1	1	1
GO:0006338	chromatin remodeling	0.0163546720118326	5.84487872024713e-06	1	7.49574462295238e-29	1.65129188634107e-11	6.25589631357244e-05	2.01197538985691e-31	1.95830978943933e-08	2.10790435790348e-59	0.000741239215838552	4.66572091453026e-16	0.000196133455860589	3.97727852467313e-09	5.04332499261259e-28	8.41648926580125e-40	0.00111211629326562	5.91542191086755e-49	4.80448217264124e-07	2.08013838666899e-220	0.00192857979145016	0	2.37824216480761e-09
GO:0050795	regulation of behavior	1	1	1	0.0153524109106819	1	1	0.135102584750233	1	1	1	1	1	1	0.622544725610048	1.38392289546586e-06	1	0.458681078871671	1	1	1	1	1
GO:0042706	eye photoreceptor cell fate commitment	0.00158668185711664	4.02321467712983e-07	1	0.121193890152102	2.59793003930946e-10	0.0516325477763745	0.00410761551820056	0.628798271079213	3.85742395565781e-07	1.78261331856187e-15	4.55875602095623e-18	0.0379448373533191	1.73938278650152e-06	0.000428754043078606	0.00105919947587712	0.117221382279753	5.9133201814377e-07	1.20836200243979e-05	7.06230736802047e-210	0.0436011677793267	0	1.11751370322886e-06
GO:0009628	response to abiotic stimulus	0.221308783468659	0.603009375742909	0.133924100733236	0.916747797497485	0.205908031138017	0.663771673464556	0.106293841703884	0.0306736399295262	5.70628032534868e-05	0.0100509284448529	0.452751343277484	0.074902421477979	0.0125177418405532	0.995183566117497	0.552023477685006	0.0036224164492899	0.0119719328588640	0.0617752471746123	1.01352882403357e-25	0.56795652521495	5.81903487287237e-44	0.0454229523597219
GO:0022410	circadian sleep/wake cycle process	1	1	1	1	1	1	1	1	1	1	1	1	1	1	0.0374096996959062	1	0.645563415469223	1	1	1	1	1
GO:0048613	embryonic ectodermal gut morphogenesis	1	0.00594466100096774	1	0.0189896142094149	0.0852647679565339	1	0.553578088183624	0.00253788424622393	4.77943275821703e-14	0.000248484163659706	0.0510603574115225	1	1	0.00698717417603335	0.636392789246124	0.0017151283200296	7.61954410873237e-07	0.553120639157193	0.000303590208916779	1	4.05483097126522e-31	0.559858817690351
GO:0007432	salivary gland boundary specification	1	1	1	0.934394653867235	2.78291208332627e-69	1	0.00274276723587602	1	5.73013254772988e-29	2.36202265814176e-47	1.06674797030124e-31	1	0.00653822087274713	0.450295641192929	0.0190032803912849	1	3.20671438317157e-05	0.0317283568032786	1.18174162797141e-144	1	0	0.000268044744193084
GO:0008045	motor axon guidance	1	1	1	0.922803928059856	9.65731759566972e-07	1	0.0625890971017869	1	0.00603211812057794	2.97940273289443e-11	0.0146052172028071	1	1	0.528855711195719	0.249339292775145	1	0.527058983816648	6.08724841061827e-09	0.000445169461816134	1	5.33377842924104e-145	0.130484628278682
GO:0007409	axonogenesis	0.0213362051248298	7.5023066721555e-05	0.533868502591968	0.325355219550425	1.34449809222280e-34	0.385141892997458	0.0389193531065951	0.732884091605845	1.99465078004889e-22	1.08587955222682e-169	1.63784295366206e-26	0.000198311237051953	9.48677490186473e-05	0.0327296244323198	0.00106806855228364	0.946401549997644	9.41626351061982e-10	5.89309856995568e-25	4.99751324359403e-46	0.465843470090788	8.88366365284374e-204	4.96018637356271e-12
GO:0051325	interphase	0.291080166501938	0.00879112992969806	1	8.76681075748378e-15	1.49617766120060e-07	1	2.36385880253592e-19	1.42414326794574e-12	4.38194865579405e-06	0.0660846101672803	0.244121675073640	4.75813337287213e-14	0.000182863447031482	1.56357456873265e-13	5.90963245201379e-27	0.0218079660928616	3.65600725571684e-07	2.55905096760043e-07	0	2.74283027181036e-19	0	0.278991283034847
GO:0007093	mitotic checkpoint	1	1	1	0.0676674312565452	4.07559970239085e-16	1	4.69524497839818e-09	1	1	2.99936714562984e-05	0.00424001992075581	1	1	0.208043299984004	1.33579930008470e-17	1	0.32968219762956	1	4.07843534879862e-43	1	5.60562460620593e-11	1
GO:0016481	negative regulation of transcription	0.342609865776733	0.00776539359797997	0.0786029797587026	4.64066374977042e-21	3.14249069353997e-21	0.196973451751874	3.64724175341554e-19	5.68046129268936e-13	1.03769410857223e-110	4.05854212837731e-10	1.06998408136819e-14	7.98974893683841e-29	4.40435059299998e-14	3.5505113746406e-19	1.93775104657386e-17	5.27833313197519e-11	3.34399610296047e-56	2.81625546237623e-11	2.38019260124257e-308	2.56995923463187e-10	1.23842946189582e-199	7.1937424651956e-05
GO:0016569	covalent chromatin modification	0.753169025665275	0.00158219540050875	1	5.48118185046789e-14	7.38140140913194e-13	0.0699313883157096	1.13597460976094e-18	1.74021102044321e-05	7.45025603138828e-70	4.57535608511257e-12	5.52158203813604e-10	1.08824203235699e-11	0.152220416517234	2.90584019058741e-19	3.44702979022488e-21	0.0189065272712879	4.13745491552337e-26	9.62162395304724e-07	2.44400763784593e-74	1.91260962334271e-13	3.61365609184281e-66	1.59214117943994e-05
GO:0007010	cytoskeleton organization and biogenesis	1.49416790038196e-05	3.56707049447954e-16	2.44806448591071e-05	5.50588913078643e-05	5.6737172382944e-05	0.307796986161686	1	0.0389710545595703	1.82496431593608e-15	3.06392644944526e-07	7.0577716437542e-15	0.000144261249587777	7.46161374302643e-20	1.14722168166340e-09	1	0.0189017342615313	1	1.62550003840604e-23	1	0.161263189093092	1.65908886535166e-99	4.45148343149451e-06
GO:0045449	regulation of transcription	0.118712235296071	0.00230151888046722	0.501458138543283	1.88279957336534e-27	1	5.74403381622864e-06	1	2.25505546071023e-07	4.59355407741286e-86	1	2.65624538092619e-30	3.10543540878217e-17	4.50122123552857e-21	2.51765984352916e-31	1	2.19622057339091e-08	1	7.68912307931319e-24	1	0.000327104293048004	1.26465334726118e-231	0.00331091885646447
GO:0008652	amino acid biosynthetic process	0.0910082410181583	1	1	0.85936472865611	0.00101498232075019	0.747053709918874	0.110303072291501	0.207531958848779	3.0060323017779e-07	1.76204256512467e-05	0.110250991765200	1	0.837026006886513	0.937561249339362	0.442045475897753	0.330465753024261	0.318960004833396	0.292801780095861	0.604319762372982	1	1	1
GO:0016042	lipid catabolic process	1	1	1	0.214272717050721	0.125564762936865	1	0.222931486924485	1	0.447517754555174	0.0117315446972097	0.666882448431393	1	1	0.62121395154123	0.50349060365951	1	0.467327264099806	1	1	1	1	1
GO:0042335	cuticle development	0.226490634708941	0.0900861279539121	0.56873201552605	0.984565359218537	0.00195653253289755	0.370975691492865	0.0805933771626294	0.0817192746217652	0.0224743115348703	2.05532296465171e-14	0.0230417697505253	0.761007384703237	0.166353430997662	0.459470968091292	0.590552746182405	0.43758079404692	0.272593110830173	0.0483095890081967	0.00719900964038234	0.821187276056583	7.03561727605988e-21	0.0030596389644914
GO:0016044	membrane organization and biogenesis	0.0329816341200935	2.75295505737013e-06	0.0151507415853867	0.646818112376266	0.0838801905129885	0.20707256770389	0.231695066500566	0.907837296739122	0.80220778924899	0.00090599363938361	3.58824722365639e-17	0.55236286669034	4.74410028519917e-08	0.0825805862612401	0.0574439786097615	0.510710769715358	0.399826912513618	4.78125948544249e-20	1.16493443074269e-21	0.622365884592187	1.05627297454717e-24	0.101630019322223
GO:0048731	system development	1	1	0.865658232902841	1	1	1	1	1	1	1	1	1	1	1	1	1	1	1	1	1	1	1
GO:0007472	wing disc morphogenesis	0.0215642411653229	7.94643825032156e-11	0.9164146478828	0.188741373788925	2.18076404888474e-40	0.000259960670963983	1.82082436671397e-05	0.784484005603069	4.75246551189279e-18	8.50298286939153e-98	9.80506614563519e-47	1.77777706008565e-09	4.26863246051651e-05	0.00225857010645606	4.43301401110545e-07	0.89808578749545	4.26227168022975e-12	1.96414055543249e-19	2.00756989244282e-80	0.00465343699435822	0	1.24987264853531e-11
GO:0030162	regulation of proteolysis	0.0662098732398964	1	1	0.0700900872005828	0.000465319294309362	6.06938586486087e-05	0.211005684264054	0.0779111881429368	0.398475371516879	0.0465645956734636	0.507898272445627	0.325510676649725	6.72103248356789e-05	0.596541863343998	0.315970167951511	0.049469575448158	0.000168489447858217	0.0202033600283858	6.46004233091114e-10	1	5.63493272048772e-58	0.000593796734312985
GO:0007017	microtubule-based process	0.000144768672228565	5.15569340284707e-08	6.2579569874705e-12	0.00937698232879384	0.00132537533470528	0.138659091435640	4.27906750650358e-12	2.23652295571031e-06	1.94878630241799e-20	4.14058624481944e-05	5.95777562986880e-11	0.00219978972740430	2.78332976696526e-12	4.99655711205977e-06	6.20997368875987e-14	8.62625775411296e-06	4.4855572046382e-09	9.96994770438954e-17	4.25481623738811e-49	0.238781113652116	3.96574097264996e-49	0.0287458985575039
GO:0045184	establishment of protein localization	6.39470594529936e-05	7.91546983084837e-05	2.40557294217043e-24	0.000462928637869556	0.821093067567836	0.00213237972809480	1.43526595365196e-05	0.883012653475578	0.0957012795543938	0.123905920543817	2.46661937357318e-18	0.0647595199082039	0.000119806157592321	1.15618100719397e-05	0.000468510260854671	0.9898395102079	0.000128808876729569	0.0037858820903008	8.02868401957468e-10	0.234607694766046	1.39381660141883e-40	0.0101902878873180
GO:0006041	glucosamine metabolic process	1	1	1	0.784520153272148	0.545396368417606	1	0.215708793781615	1	1	0.273734323466087	1	1	1	0.0802733590036036	0.77387508024075	1	0.560652544303521	1	1	1	1	1
GO:0030182	neuron differentiation	0.267763290659971	2.71091485080038e-08	0.000501437894405942	4.79165405796049e-07	1.47552083655416e-28	0.0129136535138974	0.000844535943906858	0.00326841942268000	6.76403615932758e-42	1.47608898418941e-98	4.1649614899645e-36	1.33051018570258e-05	1.83422248350413e-10	2.59161498312529e-10	3.03650077664058e-07	0.0350639336382552	7.4625439052847e-25	2.13702229216729e-31	2.87747262341717e-72	0.197495946025105	1.03409318493280e-135	9.23536418861065e-14
GO:0010160	formation of organ boundary	0.257734290336217	6.09884255021443e-07	1	0.884829535142786	3.6523276027216e-68	1	0.0417851459351563	0.710207022436403	1.10974086303264e-28	2.39028840931457e-75	1.16034647055042e-48	6.33518689320268e-10	0.00322759013862131	0.280048772742592	0.187435378037069	1	0.000559123787581530	2.37612280706318e-05	2.52882817385967e-91	0.00283363105688464	0	0.00556150868525514
GO:0051276	chromosome organization and biogenesis	0.234442473904130	1.08212438643381e-09	2.19473729846904e-09	2.87884461465589e-61	5.53117484522709e-50	0.139610773053124	9.23502133922635e-155	2.45960328102271e-48	0	5.39401011174575e-12	3.23464591619817e-76	4.73629602353448e-36	1.42275308535442e-12	9.23310346271085e-60	4.84248687867873e-156	3.77163738327053e-22	2.43523491342626e-174	8.25068281015633e-31	7.02167455884861e-64	1.54893135275638e-24	1.92319768336210e-217	1.24112101365070e-14
GO:0046822	regulation of nucleocytoplasmic transport	1	1	1	0.0630897515383724	0.699414912127606	1	0.0521056499441477	1	0.0318223164206121	0.0592055228712327	0.194896020344747	1	1	0.0160471240865912	0.0489502497040855	1	6.9299313482226e-07	0.512829882405945	1.540392154074e-28	1	9.92508817847792e-91	1
GO:0007480	imaginal disc-derived leg morphogenesis	1	1	1	0.571187255279816	1.63443171381046e-14	1	0.128916881481703	1	0.00544342080091420	4.47700196344647e-20	1.55304736388506e-13	1	0.000111640542426226	0.669701252450774	0.0504165421800631	1	0.214647649074133	0.00383836410974	9.95571539281824e-08	1	1.50200423941479e-46	1.12842111764830e-06
GO:0030111	regulation of Wnt receptor signaling pathway	1	1	1	0.929306956831308	0.187917230775087	1	0.66651163482012	1	0.0239953060786632	3.86644950014921e-08	0.00388798398075323	1	0.42388057777934	0.920859600517949	0.345456054261705	1	0.229530331296314	0.00126447267794953	1.80218951393181e-62	1	8.75555296787167e-71	5.24313381590638e-08
GO:0006811	ion transport	0.000396865971435781	0.057365373957164	0.290281718301973	0.962756017483692	0.243492921624178	1.26587841025726e-10	3.49116890567581e-11	1.05812616434942e-05	3.44620792439405e-06	0.236773263606242	0.00772376184113968	0.703821414768195	0.800982352046853	0.998928479252554	1.84828049075655e-06	8.76058841040497e-05	0.437759855207281	0.576679816242418	0.0134541107372258	0.897704717861331	1.27528269494292e-20	0.622339827398679
GO:0006900	membrane budding	0.513487209971625	1	1	0.0217437972069206	0.450020108190796	0.14178949700248	2.89539845475228e-07	0.832891594214545	0.829184238055223	0.0245232155936826	2.77002907773214e-07	1	2.93226947053045e-21	3.15051861578955e-05	2.98384375580248e-06	0.467649979539693	0.516555210236487	0.00257231894480353	0.00334145930220221	1	1	0.283739856518083
GO:0009950	dorsal/ventral axis specification	0.319043493021110	0.00306544347924327	1.06021360039474e-08	5.04865502439278e-09	0.000344892073533193	0.111616629495476	3.51409532961393e-18	0.199832623832567	0.384295860888466	9.17333080779501e-13	0.000506925932451585	2.24765549330794e-10	0.00113019836513973	7.20505169694146e-08	2.02261455005375e-08	0.044599577419912	1.43183696507171e-08	3.25554574483314e-09	1.31060275920425e-78	6.82532359433283e-07	5.44603194661615e-159	0.296358519229794
GO:0007315	pole plasm assembly	0.417097088699495	0.457954673230443	3.78428224375089e-10	8.95409602597847e-06	0.000138851092416495	0.565459378910261	6.56269602471867e-15	0.323799431342264	0.452249100010767	0.0450195911698189	0.035816696416442	0.296956155100054	0.000152091720606503	0.00236249606237239	3.50295770433862e-08	0.257663490623095	4.08555599967335e-08	0.00133671799773863	1.32364996714811e-30	0.271071794287954	6.66371140085642e-31	0.137082646588468
GO:0007605	sensory perception of sound	1	1	1	1	1	1	1	1	1	1	0.602470953276741	1	1	1	1	1	1	1	1	1	1	1
GO:0019320	hexose catabolic process	2.66697498022075e-21	1	1.15470702898777e-09	0.354165317279242	6.2937393820021e-15	5.01587067409755e-36	4.91405806900468e-05	0.891702812539114	5.39669692033553e-98	1.95129465194238e-14	0.0510484416122692	1.01646234114876e-07	0.00416520911283252	0.957308902395516	2.05522340587652e-05	0.457725062103481	5.43052712287301e-06	0.105047231133738	0.594369608039736	3.39741068584308e-05	1	1
GO:0046620	regulation of organ size	0.0484594196858209	6.78631369229508e-06	1	0.145025167982037	1.13857658104595e-05	1	0.000355558050519702	0.850050083257922	0.030497383967089	7.74636264926802e-10	7.267334999601e-11	0.0580125551069844	0.672889155019961	0.000157566154051801	5.15454781578102e-06	0.237253775902605	0.0394367448148832	0.0995602238424103	1.8779921761454e-145	0.555186960514708	0	1.06086448338732e-06
GO:0007444	imaginal disc development	0.000891627146365884	7.75191327124932e-18	0.737525172925544	0.000202521924009438	1	2.17802684453095e-08	1	0.440280924766584	3.94938286370951e-30	1	1.11141090787279e-45	5.25644889446276e-09	7.4711165988768e-11	3.08258613350241e-13	1	0.214643271540392	1	2.10341006932587e-42	1	0.0188857229815765	1	2.32279974671773e-23
GO:0006643	membrane lipid metabolic process	0.0818469832242607	0.237731142454861	1	0.567688447878056	3.26669700509365e-05	0.35977227438799	0.386740650906604	0.597951860983782	0.263014714918660	0.00676128766055192	0.172240813542297	0.992094866897522	0.521503117507283	0.334419975186902	0.902607654782981	0.351332440449785	0.805360333038292	0.138437018170468	0.0939468017850262	0.92147893818366	3.00653676888666e-31	0.596747557584327
GO:0019094	pole plasm mRNA localization	0.720888190880462	0.46577489338129	1.30296005839107e-15	0.000430159065684603	5.70802229267153e-05	0.686217590420135	2.94999591941001e-12	0.725287220823716	0.681968057851997	0.0126882854278370	0.127642338476840	0.288135251608918	0.000155769737514592	0.0372752088114817	3.19139857009987e-06	0.553971433082806	4.96559619962646e-07	0.0413547310284243	1.63561195617930e-30	0.155940744788176	7.2341483507261e-29	0.263606548840357
GO:0051129	negative regulation of cell organization and biogenesis	1	1	1	0.552523551067165	0.00627806979114073	1	0.404033262410028	0.861495978517008	1	0.379818778800382	1.43603274454247e-08	1	1	0.358948259007002	0.116448010083235	1	0.0957168287925274	1	4.39351760693191e-15	1	1	1
GO:0040023	establishment of nucleus localization	0.361794952101117	1	1	0.181102064694012	0.193623278535544	0.625136399524095	0.00690617161283204	0.310488482540668	0.519405078328616	0.00566412585240961	0.509726846638585	1	8.79971401329062e-07	0.0053319780059255	0.0439242756194141	0.148936103862275	1.61447607572686e-07	3.44054107547997e-20	2.74381827204724e-06	1	2.08347177920703e-73	0.176628907676441
GO:0006917	induction of apoptosis	1	0.104490709499387	1	0.254792683161422	0.0261286877394009	1	0.30902454149372	0.784969341270172	0.369859488820323	0.115837752592448	0.00407268945058997	4.41198274832672e-05	0.419045104707671	0.0365260967667026	0.898341800313815	1	0.0165473560252128	0.177884053740025	1.60189460532790e-15	2.04874354617074e-05	0	1
GO:0008543	fibroblast growth factor receptor signaling pathway	1	1	1	1	1	1	1	1	1	1.43446594225372e-12	1	1	1	1	0.0391625617830733	1	0.356967669576374	1	4.64140575375591e-72	1	0	1
GO:0046660	female sex differentiation	1	1	1	0.747295807954666	0.487490674177527	1	0.940980502503292	1	0.133968548007369	0.0430682928390319	1	1	1	0.688487511769197	0.876833084346311	1	0.00437592875165382	1	0.00150154622518674	1	3.89365012905188e-09	1
GO:0051234	establishment of localization	1	1.03285450370167e-10	1.26985595192111e-06	1	1	1	1	1	1	1	1	0.941436998468025	5.16425760644205e-05	1	1	0.890482328886665	1	1	1	0.94607921588803	1.20176527002870e-36	0.0442486649112708
GO:0006813	potassium ion transport	1	1	1	1	1	1	0.169097484404538	1	1	1	1	1	1	1	0.00883971521635328	1	0.500474223758126	1	7.84778222695396e-24	1	1	1
GO:0008105	asymmetric protein localization	0.201957682878377	0.0689147274466793	1	0.00376004411180319	0.0162797151772651	0.536304473908486	1.64872127650491e-11	0.255541820728277	7.94266131499941e-09	9.78451976447431e-09	0.059590648181176	7.10108585534608e-05	0.44911061887573	0.000250679337103797	0.0366938138504109	0.738060486521493	1.75534696412409e-08	5.75318483036621e-10	0	0.73887093604253	1.17492005924421e-63	0.101339350915886
GO:0051649	establishment of cellular localization	2.03726600625539e-06	5.1640865663604e-11	5.56989424692942e-44	1	0.697768929871495	0.201882498932834	1	0.326449803245857	0.00418822805885012	1	1	0.204375993813932	3.68781690527731e-21	1	1	0.455106762106353	1	5.15633943809474e-19	1	0.761161947488936	2.17952815173372e-28	0.00222431067937752
GO:0050657	nucleic acid transport	0.664089596747743	0.00622474255162612	1	5.07592202226679e-07	2.20383163985796e-06	0.534146809838329	1.95715938045426e-05	0.9424747305134	0.00319211962698265	0.000604901094034625	0.0101309716820714	1	1	1.89534502009465e-09	6.80718950631298e-11	0.0848842275499698	1.26869340870155e-06	4.33899115720146e-15	1.07608111044670e-24	1	1	0.194496756337225
GO:0006650	glycerophospholipid metabolic process	0.530580616734814	1	1	0.212662416005628	0.000412312289537092	1	0.337806683735309	0.936764543721163	0.380673686639696	0.00429166197224299	0.256970451437705	0.995310305932936	0.768148733213828	0.0438568136042999	0.301656350566365	1	0.590170663920847	0.199225362013183	0.000730632079683259	0.976374269662398	1	1
GO:0042441	eye pigment metabolic process	0.583516269096002	0.0202948424000449	1	0.905647206022025	0.823829730476854	0.523123477102748	0.301039508233438	0.682508447741301	0.594214117671513	0.82616821815372	2.6923242242058e-06	0.497367261903754	0.762360409957932	0.894109324826372	0.267387585258048	0.735179706071293	0.248168287319100	0.842425324169283	2.37788190409479e-21	0.401910972695743	0	1
GO:0042461	photoreceptor cell development	0.0367646705164662	5.09535795922723e-05	1	0.639410735187	6.5732495281189e-09	0.478769705142204	0.079371263239936	0.75621089737914	0.289847236178302	2.64789028979454e-20	2.91865317041718e-15	0.665434185866009	0.000105108965827032	0.198101665930845	0.0407278625893601	0.762708320915618	1.23207232054152e-05	1.84516374085905e-08	6.51708932273779e-81	0.301829890592070	8.06704304048123e-259	8.33275511623751e-09
GO:0006261	DNA-dependent DNA replication	0.81987539263693	7.33629009166525e-05	1	1.19620914910439e-34	2.43714738406834e-65	0.196813431484877	8.93608125753571e-109	3.10725033528331e-81	2.69185515294194e-245	1.95455091964648e-26	2.00523701614314e-65	3.73146388363483e-60	0.0534961797206619	1.9329913709794e-33	1.18681096918298e-163	2.18562403941139e-41	6.4990819816814e-39	0.000205819316896144	2.08917416032296e-97	5.30353315016152e-28	6.42125403764813e-21	0.00169281699511951
GO:0042158	lipoprotein biosynthetic process	1	1	1	0.0128900888557702	1	1	0.0351794550826676	1	1	0.0523965983140148	1	1	1	0.000438260960894659	0.529585728651747	1	0.0505540341179144	1	1	1	1	1
GO:0007167	enzyme linked receptor protein signaling pathway	0.350867492122754	0.000485770919810133	0.91737601208064	0.0566349888458167	3.47966195626683e-18	0.0320269269365608	0.0235844856961926	0.177714832434534	1.26167701040966e-13	1.18249948848576e-36	3.44356310210468e-21	9.32987596155612e-05	0.00448145314686123	3.95434485252594e-06	0.00190919151628638	0.00411118785400856	0.00342039625039367	4.34601760296935e-11	3.18890324629985e-154	0.198983002142207	0	0.00339121035307317
GO:0035220	wing disc development	0.00743945761423031	4.90452869671646e-14	0.874653485086096	0.0659430823901418	5.79532468846424e-41	0.00039505199360296	8.59674479159716e-07	0.74461985386156	1.11826979876016e-19	1.53370214379436e-107	1.04257949529171e-38	2.19370232276341e-10	1.95783233671554e-05	5.44405302368085e-05	7.8778758442967e-05	0.849534320243619	3.3580030136434e-15	2.51654882371517e-24	2.10836892834749e-107	0.00505994280135691	0	7.31032383727843e-12
GO:0035078	induction of programmed cell death by ecdysone	1	1	1	1	1	1	1	1	1	1	1	1	1	1	0.312502746411334	1	0.811344740367628	1	1	1	1	1
GO:0031032	actomyosin structure organization and biogenesis	0.0421880152167809	2.35466538190512e-10	0.0238239479344253	0.307312205926027	0.244716655582368	0.0662811668561683	0.000951793907700837	0.271848743017116	1.18648137838891e-06	0.467471459600563	0.0123220089001290	0.0290402467173079	0.0397767005530963	0.518892924638018	0.226143900208915	0.813159438325274	0.00512922589808657	0.046960717277607	2.81663967263506e-22	0.167614918161641	2.64457180348294e-77	0.428324979080333
GO:0050829	defense response to Gram-negative bacterium	2.16552517288339e-11	0.810840605753201	1	0.95646843830415	1	1	0.00226799575752200	1	0.58242395851814	1	0.558508230885907	1	1	1	0.112722546000887	1	0.451757959431402	1	2.76820519530643e-15	1	1	1
GO:0007600	sensory perception	0.00333184769825551	0.90876917623687	0.316825356722912	0.495409452796943	0.692167529524986	0.803446015341544	0.330447875657900	8.89029327355316e-11	0.8175559247561	0.0355466244989568	0.9961907333815	0.00713909339626208	0.887063204762364	0.99485621053056	0.000624720915789294	3.75000335932027e-08	0.947017308722964	0.325934450885663	3.85861454293475e-23	0.859622068793676	6.74777807171146e-96	0.000379184593532188
GO:0009888	tissue development	0.0150624076331366	8.8230023834179e-10	0.0397088577871174	0.85683059896471	2.49596327682781e-31	0.0155150577440905	0.00430794958234852	0.424571529721905	5.22605509471325e-06	1.86575334317707e-144	9.38955506058422e-10	0.000112737386719421	0.396122654535592	0.231949640968559	0.570223734763615	0.0881876412857652	1.33742373963430e-06	6.98609974708246e-17	6.98383150146058e-14	0.000153797944598218	0	0.0212549887167221
GO:0016332	establishment and/or maintenance of polarity of embryonic epithelium	1	1	1	1	1	1	1	1	1	1	1	1	1	1	1	1	1	1	0	1	1	1
GO:0006120	mitochondrial electron transport, NADH to ubiquinone	1.52705234316587e-187	1.01982441067081e-06	3.77594644187785e-57	8.27163720933733e-06	1.24887103824208e-09	0	9.40396783138788e-48	1.51891382086083e-207	4.96925108739899e-143	1.76617150751114e-65	1.03855704423234e-45	9.01045587551423e-08	6.25643200324305e-06	0.936603356319458	1.56559327969026e-212	5.81526073590302e-115	0.000759855860546499	2.03892231317608e-37	0.670836862089482	1	1	3.11497914673122e-55
GO:0032386	regulation of intracellular transport	1	1	1	0.179712289897622	0.853119728533815	1	0.0272234433457572	1	1	0.0924151081421436	0.192393333596260	1	1	0.0504696300539526	0.0056405974481341	1	8.57523681167344e-06	1	7.61292900467255e-24	1	7.3009314196618e-89	1
GO:0008593	regulation of Notch signaling pathway	1	1	1	0.0588933919236738	0.470287253181698	1	0.664699904580116	1	0.0851648341327168	0.117139845859703	0.442398837881685	1	1	0.0121861301393376	0.436200060952561	1	0.000117559833224647	1.47468836262352e-06	1.10870621537598e-59	1	0	0.000398624181031121
GO:0042221	response to chemical stimulus	0.179141142459754	0.0257803691192013	0.729993017407855	0.976118428590754	0.0695774167430167	0.263943309531976	0.823588548878518	0.971805235685336	0.763991649268354	1.86342712182155e-07	0.28317278945426	0.08703185109336	0.828963982765676	0.979518992289898	0.000139185616816558	0.919101699168138	0.609040330854042	0.0587550509022963	2.6042638934473e-22	0.882452996868503	4.3869173997965e-28	3.78595410540957e-07
GO:0050789	regulation of biological process	1	1	0.000847465087207298	1	1	1	1	1	1	1	1	1	1	1	1	1	1	1	1	1	1	1
GO:0048813	dendrite morphogenesis	0.189180877647442	2.36612738634336e-06	0.0167806185262221	1.01499850996229e-09	2.97971029426118e-14	0.00147235728252275	0.00241543762674669	0.00545765770393727	1.38713045784341e-28	7.41437753883071e-18	4.18675002480223e-10	0.0431283274525975	5.78969662442213e-08	2.5044200810799e-14	2.78530396956938e-13	2.12846487885987e-07	3.37454834413359e-19	1.82107949505261e-12	2.42138205083e-74	0.170404112656831	6.00856523538448e-74	2.74549589544546e-08
GO:0015980	energy derivation by oxidation of organic compounds	2.83485403092543e-21	0.0689064978463661	0.449500473865006	0.587054536511862	9.6380702993321e-24	1.51007597788867e-20	1.74814792797641e-05	1.69921695633983e-13	1.17656858995375e-287	7.37058740323736e-16	0.00065700138722563	0.00112985130071802	0.615065946248593	0.982555823054458	7.92204053868835e-11	5.38997704116891e-24	1.07554790000771e-12	0.273563593735562	0.689514064861583	0.00817331900510143	1	0.000514597112574843
GO:0045814	negative regulation of gene expression, epigenetic	1	0.000403827582803623	1	1.20793035171604e-23	1.49049329006930e-14	1	4.43694531603223e-26	0.00160240173374445	2.5030091839203e-45	0.000272969820755470	7.78278883171025e-07	2.14514152384861e-09	2.98420487235129e-05	1.69708569317643e-20	2.11529304255131e-40	0.00086445103165737	6.89453071890481e-28	5.437995723483e-10	5.97125937430204e-304	1	0	0.0115002669690201
GO:0006082	organic acid metabolic process	5.44441017436212e-06	0.135203411348176	1.80324903124888e-11	0.922940691306587	1.44393405535991e-27	3.23009083246082e-17	4.70175215893264e-08	0.375890294561544	1.03624805477429e-08	3.15869445226036e-63	0.0133507037482115	3.96694557736248e-06	0.944590272357587	0.992327480187632	0.307127416418684	0.953847705120468	6.29825865497863e-11	0.321539871581632	0.770535082847883	0.0237041017919906	0.000186692389133617	0.0170020970160348
GO:0048856	anatomical structure development	1	1	0.74779740433944	1	1	1	1	1	1	1	1	1	1	1	1	1	1	1	1	1	1	1
GO:0050954	sensory perception of mechanical stimulus	1	1	1	1	1	1	1	1	0.801621073131101	1	0.657078236019903	1	1	1	1	1	0.794919918359856	1	1	1	1	1
GO:0008344	adult locomotory behavior	0.179230473105005	0.712159358079253	1	0.538104907785028	0.682756330770521	0.70401182586201	0.360761790991614	0.532481979068572	0.441536878192701	0.199652425863535	0.687399868839719	0.669555180680122	1	0.907391475802271	2.43668262309265e-10	0.474590181701513	0.497423349432478	0.618403359338132	0.000501199394052447	0.636609159246378	0.0098615727831467	1
GO:0048568	embryonic organ development	0.0689200668974684	0.000375301606137412	1	0.000722229838586185	1.38091489288323e-07	4.94999827615682e-06	0.536317474127495	0.131310069328794	1.67048665006987e-07	3.24158346027948e-11	0.00296545286397027	0.000245520488500508	0.00192367791845875	0.000453197572940897	0.135323562159926	0.283904396562145	2.54954311102739e-08	0.118983706731338	1.30776518304037e-06	0.2027000881056	5.36397266242738e-149	0.167725516412948
GO:0045471	response to ethanol	1	1	1	1	1	1	0.771652952869001	1	1	1	1	1	1	0.903165502347209	0.00169487910869554	1	1	1	1	1	1	1
GO:0030003	cation homeostasis	0.393840737463401	1	1	0.653361860824887	0.769777153627009	0.354511076326417	0.0078239610025876	1	0.814250438728414	0.280790249059280	0.665394662070761	1	0.575957425709992	0.890159520063352	0.569582947982017	1	0.140080571603783	0.291521497128241	7.4721020034389e-05	1	1	1
GO:0031324	negative regulation of cellular metabolic process	0.702149325361195	0.0257544094216415	0.000156675844433735	6.69608278516239e-21	9.53053522641956e-26	0.430779501596505	1.64486193501259e-26	7.82486783572396e-12	1.37985701821413e-98	3.40300734505943e-11	1.13638146377306e-20	1.08448707055060e-21	6.83978525065655e-17	3.79076558496196e-17	2.17292599021434e-24	3.96693205944814e-10	3.72769974364665e-63	5.07615754476322e-16	1.43033654579701e-223	6.20074238844229e-08	2.96959997456042e-170	2.49975400671739e-05
GO:0016579	protein deubiquitination	0.105688220237825	1	1	0.270128660669609	0.0550024184954807	0.0154482500138494	3.13945147548544e-05	0.198482994221299	0.0466288183322291	0.000619987223532506	2.04182699541334e-09	0.344223362090064	1	0.292043434645586	0.0936824703438776	0.140652083464012	0.00202222132690685	0.0704384741756336	0.00165662718243726	0.0825313555685315	1	0.217292636752106
GO:0007367	segment polarity determination	1	0.000635835117522709	1	0.0396411290086549	0.364645763111575	1	0.329266238968401	1	0.0239678767775542	1.27233834476779e-11	0.00493915496498033	1	1	0.0668447475074443	0.812824345941711	1	0.0851563893908447	0.179861252957190	3.08124638384602e-11	1	1.61361683042911e-208	0.282929355805276
GO:0007127	meiosis I	1	7.1059583021772e-08	1	1.73158104896363e-07	4.89636656948073e-08	1	3.11397175390594e-15	1.08976248036046e-15	0.733451360335674	0.000247877435685462	0.590395106837123	0.176344085880376	1	0.000571185882866154	3.51480368493262e-26	4.46410919420528e-09	0.000577754950336306	0.0556180649671117	5.22136267877203e-13	0.0992932981988229	1.99678997104407e-75	0.326512428108463
GO:0006766	vitamin metabolic process	1	1	1	0.842421207191413	1	1	0.533669010387332	1	0.439552547906398	1	0.838928754538621	1	1	0.777829138098435	0.00185267025659299	1	0.0124588105923068	1	1	1	1	1
GO:0006730	one-carbon compound metabolic process	0.695812732350094	4.22294120586699e-07	1	7.88795955995878e-12	0.0799557806460074	1	3.42134286727062e-11	0.129480004715991	1	0.00177307023008513	5.74612429118584e-12	1	1	2.0279551448814e-12	4.55777878411665e-17	0.590119541045525	8.31501117572132e-06	0.0145618698161120	4.37998787663952e-120	1	1	2.49505335256155e-09
GO:0007281	germ cell development	0.204188975859750	0.000576034229688185	6.28941109733974e-10	5.89165368460564e-17	0.000193021079585078	0.0362646449813576	6.04457977421569e-30	0.227126082062392	6.45473243864193e-07	3.40976689611627e-05	5.80703104130103e-11	0.000314579742244688	7.30356679757513e-10	9.71818739553e-16	1.12933968763783e-12	0.0122939457868856	1.19380092788758e-27	7.87020949591046e-25	7.09045415116746e-93	0.0976468332892167	2.68453138800410e-164	0.000228080810254490
GO:0006508	proteolysis	0.138220534696151	0.0140791531275084	0.000316992448229684	0.932837793451084	8.17925922182582e-06	0.391692315234327	0.110367436699115	0.0784166591508094	0.214617398451029	3.14117748745511e-08	0.517092414468761	0.00639572041576661	0.000993744745335552	0.756277724609008	0.0795935160113585	0.114367992392593	0.00766744716544292	0.000358755838675307	2.91010684621652e-06	0.0187668943853294	4.39253878931974e-112	1.39128892000443e-07
GO:0042770	DNA damage response, signal transduction	1	1	1	1	2.13962262693885e-08	1	1	1	1	0.105614333439842	1	1	1	1	0.096185083715281	1	7.05954671252146e-14	1	9.87064398018424e-06	1	7.70319855752025e-152	1
GO:0000082	G1/S transition of mitotic cell cycle	1	1	1	8.69073534499159e-07	0.229209368921089	1	2.82854452577402e-06	1	1	0.225797089231673	0.119633703068350	1	1	1.72679383250285e-06	1.82853325915846e-07	1	1.53447767120537e-07	1	0	1	1.23193304735114e-256	1
GO:0033157	regulation of intracellular protein transport	1	1	1	0.205140065152694	0.855205994729746	1	0.0339778908214938	1	1	0.105074361918610	0.152302333462399	1	1	0.049869851475699	0.00795066092748577	1	2.06868515409762e-05	1	1.42120282230983e-23	1	3.01965975793559e-124	1
[truncated: 21 more rows]
