# Supplementary material for: Gene networks in Drosophila melanogaster: integrating experimental data to predict gene function
Source: Genome Biol. 2009 Sep 16;10(9):R97. doi: 10.1186/gb-2009-10-9-r97 (PMC2768986; doi:10.1186/gb-2009-10-9-r97)
Supplement: Additional data file 2 — All predictions meet the criteria of tp ≥ 0.1. [file gb-2009-10-9-r97-S2.XLS]

Predictions made from the MRF method using the integrated network with 20,000 gene pairs
Gene	Flybase Gene ID.
GOterm	GO term ID of predicted term.
Prob	Probability associated with the GO term to Gene prediction through the MRF method.
k	Value in the MRF equation representing the number of neighbors gene annotated with the GO term predicted. Also set as the filter, tn.
N	Number of neighbors the gene has.
freq	Frequency of the GO term in the network. Term f in the MRF equations.
p1	The probability that a gene annotated with a GO term will be connected to a neighbor with the same GO term.
p0	The probability that a gene annotated with a GO term will NOT be connected to a neighbor with the same GO term.
Gene	GOterm	Prob	k	N	freq	p1	p0
FBgn0002838	GO:0007143	2.84E-01	1	1	1.85E-02	1.40E-01	6.52E-03
FBgn0003416	GO:0007143	2.05E-01	1	4	1.85E-02	1.40E-01	6.52E-03
FBgn0004419	GO:0007143	6.68E-01	2	12	1.85E-02	1.40E-01	6.52E-03
FBgn0013349	GO:0007143	1.49E-01	2	29	1.85E-02	1.40E-01	6.52E-03
FBgn0015538	GO:0007143	2.84E-01	1	1	1.85E-02	1.40E-01	6.52E-03
FBgn0019808	GO:0007143	2.55E-01	1	2	1.85E-02	1.40E-01	6.52E-03
FBgn0022981	GO:0007143	5.06E-01	3	39	1.85E-02	1.40E-01	6.52E-03
FBgn0022987	GO:0007143	3.56E-01	2	21	1.85E-02	1.40E-01	6.52E-03
FBgn0023515	GO:0007143	2.55E-01	1	2	1.85E-02	1.40E-01	6.52E-03
FBgn0025733	GO:0007143	2.84E-01	1	1	1.85E-02	1.40E-01	6.52E-03
FBgn0025734	GO:0007143	2.84E-01	1	1	1.85E-02	1.40E-01	6.52E-03
FBgn0026149	GO:0007143	1.43E-01	1	7	1.85E-02	1.40E-01	6.52E-03
FBgn0027949	GO:0007143	9.92E-01	5	50	1.85E-02	1.40E-01	6.52E-03
FBgn0028425	GO:0007143	2.05E-01	1	4	1.85E-02	1.40E-01	6.52E-03
FBgn0029733	GO:0007143	1.82E-01	1	5	1.85E-02	1.40E-01	6.52E-03
FBgn0029957	GO:0007143	2.84E-01	1	1	1.85E-02	1.40E-01	6.52E-03
FBgn0030468	GO:0007143	4.35E-01	3	41	1.85E-02	1.40E-01	6.52E-03
FBgn0030506	GO:0007143	2.05E-01	1	4	1.85E-02	1.40E-01	6.52E-03
FBgn0030711	GO:0007143	1.16E-01	2	31	1.85E-02	1.40E-01	6.52E-03
FBgn0030803	GO:0007143	3.56E-01	2	21	1.85E-02	1.40E-01	6.52E-03
FBgn0030864	GO:0007143	6.87E-01	4	56	1.85E-02	1.40E-01	6.52E-03
FBgn0031216	GO:0007143	2.05E-01	1	4	1.85E-02	1.40E-01	6.52E-03
FBgn0031434	GO:0007143	1.31E-01	2	30	1.85E-02	1.40E-01	6.52E-03
FBgn0031776	GO:0007143	1.26E-01	1	8	1.85E-02	1.40E-01	6.52E-03
FBgn0031886	GO:0007143	3.23E-01	2	22	1.85E-02	1.40E-01	6.52E-03
FBgn0032136	GO:0007143	2.84E-01	1	1	1.85E-02	1.40E-01	6.52E-03
FBgn0032348	GO:0007143	1.43E-01	1	7	1.85E-02	1.40E-01	6.52E-03
FBgn0032488	GO:0007143	2.29E-01	1	3	1.85E-02	1.40E-01	6.52E-03
FBgn0033374	GO:0007143	1.43E-01	1	7	1.85E-02	1.40E-01	6.52E-03
FBgn0033845	GO:0007143	1.43E-01	1	7	1.85E-02	1.40E-01	6.52E-03
FBgn0033921	GO:0007143	2.37E-01	2	25	1.85E-02	1.40E-01	6.52E-03
FBgn0035959	GO:0007143	1.31E-01	2	30	1.85E-02	1.40E-01	6.52E-03
FBgn0035969	GO:0007143	1.26E-01	1	8	1.85E-02	1.40E-01	6.52E-03
FBgn0037025	GO:0007143	2.84E-01	1	1	1.85E-02	1.40E-01	6.52E-03
FBgn0037376	GO:0007143	4.70E-01	3	40	1.85E-02	1.40E-01	6.52E-03
FBgn0037958	GO:0007143	8.12E-01	3	29	1.85E-02	1.40E-01	6.52E-03
FBgn0037967	GO:0007143	2.05E-01	1	4	1.85E-02	1.40E-01	6.52E-03
FBgn0038251	GO:0007143	7.81E-01	2	8	1.85E-02	1.40E-01	6.52E-03
FBgn0041636	GO:0007143	2.55E-01	1	2	1.85E-02	1.40E-01	6.52E-03
FBgn0063596	GO:0007143	2.84E-01	1	1	1.85E-02	1.40E-01	6.52E-03
FBgn0063597	GO:0007143	2.84E-01	1	1	1.85E-02	1.40E-01	6.52E-03
FBgn0063598	GO:0007143	2.84E-01	1	1	1.85E-02	1.40E-01	6.52E-03
FBgn0063643	GO:0007143	2.84E-01	1	1	1.85E-02	1.40E-01	6.52E-03
FBgn0063644	GO:0007143	2.84E-01	1	1	1.85E-02	1.40E-01	6.52E-03
FBgn0063646	GO:0007143	2.84E-01	1	1	1.85E-02	1.40E-01	6.52E-03
FBgn0063647	GO:0007143	2.84E-01	1	1	1.85E-02	1.40E-01	6.52E-03
FBgn0086168	GO:0007143	2.84E-01	1	1	1.85E-02	1.40E-01	6.52E-03
FBgn0036124	GO:0006396	1.00E+00	8	46	4.12E-02	3.11E-01	1.46E-02
FBgn0001215	GO:0006396	9.31E-02	1	7	4.12E-02	3.11E-01	1.46E-02
FBgn0003278	GO:0006396	3.81E-01	1	2	4.12E-02	3.11E-01	1.46E-02
FBgn0004419	GO:0006396	3.43E-01	2	12	4.12E-02	3.11E-01	1.46E-02
FBgn0010292	GO:0006396	1.00E+00	11	37	4.12E-02	3.11E-01	1.46E-02
FBgn0010774	GO:0006396	8.18E-01	2	6	4.12E-02	3.11E-01	1.46E-02
FBgn0011638	GO:0006396	2.50E-01	7	61	4.12E-02	3.11E-01	1.46E-02
FBgn0013969	GO:0006396	1.00E+00	8	44	4.12E-02	3.11E-01	1.46E-02
FBgn0014184	GO:0006396	4.68E-01	1	1	4.12E-02	3.11E-01	1.46E-02
FBgn0014879	GO:0006396	1.18E-01	6	54	4.12E-02	3.11E-01	1.46E-02
FBgn0015694	GO:0006396	3.81E-01	1	2	4.12E-02	3.11E-01	1.46E-02
FBgn0019938	GO:0006396	1.00E+00	6	20	4.12E-02	3.11E-01	1.46E-02
FBgn0022288	GO:0006396	1.00E+00	11	64	4.12E-02	3.11E-01	1.46E-02
FBgn0022349	GO:0006396	6.87E-01	2	8	4.12E-02	3.11E-01	1.46E-02
FBgn0024191	GO:0006396	9.02E-01	2	4	4.12E-02	3.11E-01	1.46E-02
FBgn0024728	GO:0006396	1.74E-01	1	5	4.12E-02	3.11E-01	1.46E-02
FBgn0025140	GO:0006396	1.00E+00	11	71	4.12E-02	3.11E-01	1.46E-02
FBgn0025727	GO:0006396	4.68E-01	1	1	4.12E-02	3.11E-01	1.46E-02
FBgn0025728	GO:0006396	4.68E-01	1	1	4.12E-02	3.11E-01	1.46E-02
FBgn0025729	GO:0006396	4.68E-01	1	1	4.12E-02	3.11E-01	1.46E-02
FBgn0025871	GO:0006396	4.68E-01	1	1	4.12E-02	3.11E-01	1.46E-02
FBgn0025927	GO:0006396	3.01E-01	1	3	4.12E-02	3.11E-01	1.46E-02
FBgn0025935	GO:0006396	3.01E-01	1	3	4.12E-02	3.11E-01	1.46E-02
FBgn0026149	GO:0006396	9.31E-02	1	7	4.12E-02	3.11E-01	1.46E-02
FBgn0027567	GO:0006396	3.43E-01	2	12	4.12E-02	3.11E-01	1.46E-02
FBgn0028529	GO:0006396	1.00E+00	6	12	4.12E-02	3.11E-01	1.46E-02
FBgn0028982	GO:0006396	1.00E+00	5	8	4.12E-02	3.11E-01	1.46E-02
FBgn0029119	GO:0006396	4.68E-01	1	1	4.12E-02	3.11E-01	1.46E-02
FBgn0029120	GO:0006396	4.68E-01	1	1	4.12E-02	3.11E-01	1.46E-02
FBgn0029833	GO:0006396	1.74E-01	1	5	4.12E-02	3.11E-01	1.46E-02
FBgn0030060	GO:0006396	1.28E-01	1	6	4.12E-02	3.11E-01	1.46E-02
FBgn0030067	GO:0006396	1.00E+00	9	44	4.12E-02	3.11E-01	1.46E-02
FBgn0030504	GO:0006396	1.00E+00	11	49	4.12E-02	3.11E-01	1.46E-02
FBgn0030672	GO:0006396	4.68E-01	1	1	4.12E-02	3.11E-01	1.46E-02
FBgn0030851	GO:0006396	9.90E-01	5	26	4.12E-02	3.11E-01	1.46E-02
FBgn0030974	GO:0006396	4.68E-01	1	1	4.12E-02	3.11E-01	1.46E-02
FBgn0031057	GO:0006396	4.68E-01	1	1	4.12E-02	3.11E-01	1.46E-02
FBgn0031078	GO:0006396	1.00E+00	7	20	4.12E-02	3.11E-01	1.46E-02
FBgn0031149	GO:0006396	9.75E-01	4	19	4.12E-02	3.11E-01	1.46E-02
FBgn0031242	GO:0006396	1.00E+00	11	40	4.12E-02	3.11E-01	1.46E-02
FBgn0031822	GO:0006396	6.87E-01	2	8	4.12E-02	3.11E-01	1.46E-02
FBgn0031832	GO:0006396	3.81E-01	1	2	4.12E-02	3.11E-01	1.46E-02
FBgn0032050	GO:0006396	1.00E+00	11	49	4.12E-02	3.11E-01	1.46E-02
FBgn0032138	GO:0006396	3.01E-01	1	3	4.12E-02	3.11E-01	1.46E-02
FBgn0032166	GO:0006396	2.31E-01	1	4	4.12E-02	3.11E-01	1.46E-02
FBgn0032298	GO:0006396	3.15E-01	5	41	4.12E-02	3.11E-01	1.46E-02
FBgn0032329	GO:0006396	1.00E+00	8	30	4.12E-02	3.11E-01	1.46E-02
FBgn0032620	GO:0006396	1.00E+00	6	25	4.12E-02	3.11E-01	1.46E-02
FBgn0032701	GO:0006396	8.65E-01	2	5	4.12E-02	3.11E-01	1.46E-02
FBgn0032919	GO:0006396	1.00E+00	12	51	4.12E-02	3.11E-01	1.46E-02
FBgn0032925	GO:0006396	1.00E+00	13	57	4.12E-02	3.11E-01	1.46E-02
FBgn0033059	GO:0006396	1.00E+00	9	50	4.12E-02	3.11E-01	1.46E-02
FBgn0033241	GO:0006396	3.01E-01	1	3	4.12E-02	3.11E-01	1.46E-02
FBgn0033264	GO:0006396	9.94E-01	6	34	4.12E-02	3.11E-01	1.46E-02
FBgn0033374	GO:0006396	9.31E-02	1	7	4.12E-02	3.11E-01	1.46E-02
FBgn0033485	GO:0006396	9.91E-01	9	64	4.12E-02	3.11E-01	1.46E-02
FBgn0033548	GO:0006396	1.00E+00	9	46	4.12E-02	3.11E-01	1.46E-02
FBgn0033562	GO:0006396	9.65E-01	4	20	4.12E-02	3.11E-01	1.46E-02
FBgn0034528	GO:0006396	3.81E-01	1	2	4.12E-02	3.11E-01	1.46E-02
FBgn0035500	GO:0006396	3.01E-01	1	3	4.12E-02	3.11E-01	1.46E-02
FBgn0035541	GO:0006396	1.00E+00	8	39	4.12E-02	3.11E-01	1.46E-02
FBgn0036035	GO:0006396	1.78E-01	3	24	4.12E-02	3.11E-01	1.46E-02
FBgn0036111	GO:0006396	6.87E-01	2	8	4.12E-02	3.11E-01	1.46E-02
FBgn0036460	GO:0006396	1.83E-01	5	43	4.12E-02	3.11E-01	1.46E-02
FBgn0036514	GO:0006396	4.68E-01	1	1	4.12E-02	3.11E-01	1.46E-02
FBgn0036916	GO:0006396	3.81E-01	1	2	4.12E-02	3.11E-01	1.46E-02
FBgn0036967	GO:0006396	3.81E-01	1	2	4.12E-02	3.11E-01	1.46E-02
FBgn0037010	GO:0006396	3.01E-01	1	3	4.12E-02	3.11E-01	1.46E-02
FBgn0037073	GO:0006396	1.00E+00	10	40	4.12E-02	3.11E-01	1.46E-02
FBgn0037074	GO:0006396	4.68E-01	1	1	4.12E-02	3.11E-01	1.46E-02
FBgn0037543	GO:0006396	9.98E-01	5	22	4.12E-02	3.11E-01	1.46E-02
FBgn0037701	GO:0006396	7.58E-01	2	7	4.12E-02	3.11E-01	1.46E-02
FBgn0037874	GO:0006396	3.01E-01	1	3	4.12E-02	3.11E-01	1.46E-02
FBgn0038145	GO:0006396	2.31E-01	1	4	4.12E-02	3.11E-01	1.46E-02
FBgn0038146	GO:0006396	1.00E+00	10	41	4.12E-02	3.11E-01	1.46E-02
FBgn0038183	GO:0006396	9.51E-01	4	21	4.12E-02	3.11E-01	1.46E-02
FBgn0038269	GO:0006396	3.81E-01	1	2	4.12E-02	3.11E-01	1.46E-02
FBgn0038275	GO:0006396	1.00E+00	9	40	4.12E-02	3.11E-01	1.46E-02
FBgn0038473	GO:0006396	8.93E-01	7	52	4.12E-02	3.11E-01	1.46E-02
FBgn0038585	GO:0006396	6.94E-01	4	27	4.12E-02	3.11E-01	1.46E-02
FBgn0038601	GO:0006396	9.83E-01	6	37	4.12E-02	3.11E-01	1.46E-02
FBgn0038869	GO:0006396	9.86E-01	5	27	4.12E-02	3.11E-01	1.46E-02
FBgn0038903	GO:0006396	1.00E+00	5	7	4.12E-02	3.11E-01	1.46E-02
FBgn0038964	GO:0006396	1.00E+00	11	63	4.12E-02	3.11E-01	1.46E-02
FBgn0038989	GO:0006396	2.37E-01	3	23	4.12E-02	3.11E-01	1.46E-02
FBgn0039163	GO:0006396	9.02E-01	2	4	4.12E-02	3.11E-01	1.46E-02
FBgn0039233	GO:0006396	9.98E-01	9	59	4.12E-02	3.11E-01	1.46E-02
FBgn0039302	GO:0006396	9.97E-01	6	32	4.12E-02	3.11E-01	1.46E-02
FBgn0039554	GO:0006396	4.68E-01	1	1	4.12E-02	3.11E-01	1.46E-02
FBgn0039581	GO:0006396	4.68E-01	1	1	4.12E-02	3.11E-01	1.46E-02
FBgn0039929	GO:0006396	1.00E+00	6	24	4.12E-02	3.11E-01	1.46E-02
FBgn0040072	GO:0006396	4.68E-01	1	1	4.12E-02	3.11E-01	1.46E-02
FBgn0040273	GO:0006396	3.81E-01	1	2	4.12E-02	3.11E-01	1.46E-02
FBgn0043456	GO:0006396	1.00E+00	6	23	4.12E-02	3.11E-01	1.46E-02
FBgn0046214	GO:0006396	2.37E-01	3	23	4.12E-02	3.11E-01	1.46E-02
FBgn0050122	GO:0006396	7.58E-01	2	7	4.12E-02	3.11E-01	1.46E-02
FBgn0050349	GO:0006396	9.99E-01	7	39	4.12E-02	3.11E-01	1.46E-02
FBgn0051301	GO:0006396	9.90E-01	3	7	4.12E-02	3.11E-01	1.46E-02
FBgn0061200	GO:0006396	8.18E-01	2	6	4.12E-02	3.11E-01	1.46E-02
FBgn0069242	GO:0006396	3.81E-01	1	2	4.12E-02	3.11E-01	1.46E-02
FBgn0086447	GO:0006396	3.97E-01	5	40	4.12E-02	3.11E-01	1.46E-02
FBgn0000176	GO:0009968	1.39E-01	1	1	2.73E-02	1.48E-01	2.50E-02
FBgn0000209	GO:0009968	1.24E-01	1	2	2.73E-02	1.48E-01	2.50E-02
FBgn0000394	GO:0009968	9.75E-02	1	4	2.73E-02	1.48E-01	2.50E-02
FBgn0000398	GO:0009968	1.39E-01	1	1	2.73E-02	1.48E-01	2.50E-02
FBgn0000618	GO:0009968	9.75E-02	1	4	2.73E-02	1.48E-01	2.50E-02
FBgn0001238	GO:0009968	1.39E-01	1	1	2.73E-02	1.48E-01	2.50E-02
FBgn0002285	GO:0009968	8.32E-01	3	4	2.73E-02	1.48E-01	2.50E-02
FBgn0002524	GO:0009968	2.99E-01	2	8	2.73E-02	1.48E-01	2.50E-02
FBgn0002632	GO:0009968	1.24E-01	1	2	2.73E-02	1.48E-01	2.50E-02
FBgn0002719	GO:0009968	1.24E-01	1	2	2.73E-02	1.48E-01	2.50E-02
FBgn0003206	GO:0009968	7.68E-01	3	7	2.73E-02	1.48E-01	2.50E-02
FBgn0003585	GO:0009968	9.75E-02	1	4	2.73E-02	1.48E-01	2.50E-02
FBgn0004660	GO:0009968	9.75E-02	1	4	2.73E-02	1.48E-01	2.50E-02
FBgn0004677	GO:0009968	1.39E-01	1	1	2.73E-02	1.48E-01	2.50E-02
FBgn0004879	GO:0009968	1.39E-01	1	1	2.73E-02	1.48E-01	2.50E-02
FBgn0005032	GO:0009968	1.39E-01	1	1	2.73E-02	1.48E-01	2.50E-02
FBgn0005285	GO:0009968	1.39E-01	1	1	2.73E-02	1.48E-01	2.50E-02
FBgn0005354	GO:0009968	1.39E-01	1	1	2.73E-02	1.48E-01	2.50E-02
FBgn0010461	GO:0009968	1.39E-01	1	1	2.73E-02	1.48E-01	2.50E-02
FBgn0010547	GO:0009968	1.39E-01	1	1	2.73E-02	1.48E-01	2.50E-02
FBgn0010609	GO:0009968	4.55E-01	2	3	2.73E-02	1.48E-01	2.50E-02
FBgn0010680	GO:0009968	1.39E-01	1	1	2.73E-02	1.48E-01	2.50E-02
FBgn0013455	GO:0009968	1.39E-01	1	1	2.73E-02	1.48E-01	2.50E-02
FBgn0013632	GO:0009968	1.39E-01	1	1	2.73E-02	1.48E-01	2.50E-02
FBgn0013671	GO:0009968	1.39E-01	1	1	2.73E-02	1.48E-01	2.50E-02
FBgn0013820	GO:0009968	1.24E-01	1	2	2.73E-02	1.48E-01	2.50E-02
FBgn0013936	GO:0009968	4.55E-01	2	3	2.73E-02	1.48E-01	2.50E-02
FBgn0014053	GO:0009968	1.10E-01	1	3	2.73E-02	1.48E-01	2.50E-02
FBgn0015797	GO:0009968	1.10E-01	1	3	2.73E-02	1.48E-01	2.50E-02
FBgn0015820	GO:0009968	1.39E-01	1	1	2.73E-02	1.48E-01	2.50E-02
FBgn0017550	GO:0009968	1.10E-01	1	3	2.73E-02	1.48E-01	2.50E-02
FBgn0019650	GO:0009968	1.24E-01	1	2	2.73E-02	1.48E-01	2.50E-02
FBgn0019653	GO:0009968	1.39E-01	1	1	2.73E-02	1.48E-01	2.50E-02
FBgn0019657	GO:0009968	1.39E-01	1	1	2.73E-02	1.48E-01	2.50E-02
FBgn0019658	GO:0009968	1.39E-01	1	1	2.73E-02	1.48E-01	2.50E-02
FBgn0019683	GO:0009968	1.39E-01	1	1	2.73E-02	1.48E-01	2.50E-02
FBgn0019821	GO:0009968	1.39E-01	1	1	2.73E-02	1.48E-01	2.50E-02
FBgn0019822	GO:0009968	1.39E-01	1	1	2.73E-02	1.48E-01	2.50E-02
FBgn0019823	GO:0009968	1.39E-01	1	1	2.73E-02	1.48E-01	2.50E-02
FBgn0019844	GO:0009968	1.39E-01	1	1	2.73E-02	1.48E-01	2.50E-02
FBgn0019845	GO:0009968	1.39E-01	1	1	2.73E-02	1.48E-01	2.50E-02
FBgn0019846	GO:0009968	1.39E-01	1	1	2.73E-02	1.48E-01	2.50E-02
FBgn0019847	GO:0009968	1.39E-01	1	1	2.73E-02	1.48E-01	2.50E-02
FBgn0019848	GO:0009968	1.39E-01	1	1	2.73E-02	1.48E-01	2.50E-02
FBgn0019849	GO:0009968	1.39E-01	1	1	2.73E-02	1.48E-01	2.50E-02
FBgn0019850	GO:0009968	1.39E-01	1	1	2.73E-02	1.48E-01	2.50E-02
FBgn0019851	GO:0009968	1.39E-01	1	1	2.73E-02	1.48E-01	2.50E-02
FBgn0019852	GO:0009968	1.39E-01	1	1	2.73E-02	1.48E-01	2.50E-02
FBgn0019853	GO:0009968	1.39E-01	1	1	2.73E-02	1.48E-01	2.50E-02
FBgn0019855	GO:0009968	1.39E-01	1	1	2.73E-02	1.48E-01	2.50E-02
FBgn0020367	GO:0009968	1.39E-01	1	1	2.73E-02	1.48E-01	2.50E-02
FBgn0021832	GO:0009968	1.39E-01	1	1	2.73E-02	1.48E-01	2.50E-02
FBgn0021867	GO:0009968	1.39E-01	1	1	2.73E-02	1.48E-01	2.50E-02
FBgn0021891	GO:0009968	1.39E-01	1	1	2.73E-02	1.48E-01	2.50E-02
FBgn0021961	GO:0009968	4.22E-01	2	4	2.73E-02	1.48E-01	2.50E-02
FBgn0021972	GO:0009968	1.39E-01	1	1	2.73E-02	1.48E-01	2.50E-02
FBgn0022120	GO:0009968	1.39E-01	1	1	2.73E-02	1.48E-01	2.50E-02
FBgn0022265	GO:0009968	1.39E-01	1	1	2.73E-02	1.48E-01	2.50E-02
FBgn0022267	GO:0009968	1.39E-01	1	1	2.73E-02	1.48E-01	2.50E-02
FBgn0022739	GO:0009968	1.27E-01	2	16	2.73E-02	1.48E-01	2.50E-02
FBgn0022960	GO:0009968	1.24E-01	1	2	2.73E-02	1.48E-01	2.50E-02
FBgn0023030	GO:0009968	1.24E-01	1	2	2.73E-02	1.48E-01	2.50E-02
FBgn0023222	GO:0009968	4.22E-01	2	4	2.73E-02	1.48E-01	2.50E-02
FBgn0023223	GO:0009968	9.75E-02	1	4	2.73E-02	1.48E-01	2.50E-02
FBgn0023224	GO:0009968	9.75E-02	1	4	2.73E-02	1.48E-01	2.50E-02
FBgn0023426	GO:0009968	1.24E-01	1	2	2.73E-02	1.48E-01	2.50E-02
FBgn0024550	GO:0009968	1.39E-01	1	1	2.73E-02	1.48E-01	2.50E-02
FBgn0024948	GO:0009968	1.39E-01	1	1	2.73E-02	1.48E-01	2.50E-02
FBgn0024987	GO:0009968	1.24E-01	1	2	2.73E-02	1.48E-01	2.50E-02
FBgn0025864	GO:0009968	1.39E-01	1	1	2.73E-02	1.48E-01	2.50E-02
FBgn0026335	GO:0009968	1.39E-01	1	1	2.73E-02	1.48E-01	2.50E-02
FBgn0026336	GO:0009968	1.39E-01	1	1	2.73E-02	1.48E-01	2.50E-02
FBgn0026341	GO:0009968	1.39E-01	1	1	2.73E-02	1.48E-01	2.50E-02
FBgn0026342	GO:0009968	1.39E-01	1	1	2.73E-02	1.48E-01	2.50E-02
FBgn0026351	GO:0009968	1.10E-01	1	3	2.73E-02	1.48E-01	2.50E-02
FBgn0026352	GO:0009968	1.39E-01	1	1	2.73E-02	1.48E-01	2.50E-02
FBgn0026353	GO:0009968	1.39E-01	1	1	2.73E-02	1.48E-01	2.50E-02
FBgn0026354	GO:0009968	1.39E-01	1	1	2.73E-02	1.48E-01	2.50E-02
FBgn0026355	GO:0009968	1.39E-01	1	1	2.73E-02	1.48E-01	2.50E-02
FBgn0026356	GO:0009968	1.39E-01	1	1	2.73E-02	1.48E-01	2.50E-02
FBgn0026357	GO:0009968	1.39E-01	1	1	2.73E-02	1.48E-01	2.50E-02
FBgn0026358	GO:0009968	1.39E-01	1	1	2.73E-02	1.48E-01	2.50E-02
FBgn0026376	GO:0009968	1.39E-01	1	1	2.73E-02	1.48E-01	2.50E-02
FBgn0027102	GO:0009968	1.39E-01	1	1	2.73E-02	1.48E-01	2.50E-02
FBgn0027499	GO:0009968	1.24E-01	1	2	2.73E-02	1.48E-01	2.50E-02
FBgn0028375	GO:0009968	4.89E-01	2	2	2.73E-02	1.48E-01	2.50E-02
FBgn0028471	GO:0009968	1.24E-01	1	2	2.73E-02	1.48E-01	2.50E-02
FBgn0028622	GO:0009968	1.24E-01	1	2	2.73E-02	1.48E-01	2.50E-02
FBgn0028955	GO:0009968	1.39E-01	1	1	2.73E-02	1.48E-01	2.50E-02
FBgn0028988	GO:0009968	1.39E-01	1	1	2.73E-02	1.48E-01	2.50E-02
FBgn0030328	GO:0009968	2.72E-01	2	9	2.73E-02	1.48E-01	2.50E-02
FBgn0031216	GO:0009968	9.75E-02	1	4	2.73E-02	1.48E-01	2.50E-02
FBgn0031239	GO:0009968	1.39E-01	1	1	2.73E-02	1.48E-01	2.50E-02
FBgn0031434	GO:0009968	1.30E-01	3	30	2.73E-02	1.48E-01	2.50E-02
FBgn0031923	GO:0009968	1.10E-01	1	3	2.73E-02	1.48E-01	2.50E-02
FBgn0032213	GO:0009968	1.24E-01	1	2	2.73E-02	1.48E-01	2.50E-02
FBgn0032704	GO:0009968	1.39E-01	1	1	2.73E-02	1.48E-01	2.50E-02
FBgn0032835	GO:0009968	1.39E-01	1	1	2.73E-02	1.48E-01	2.50E-02
FBgn0032908	GO:0009968	1.39E-01	1	1	2.73E-02	1.48E-01	2.50E-02
FBgn0033108	GO:0009968	1.39E-01	1	1	2.73E-02	1.48E-01	2.50E-02
FBgn0033260	GO:0009968	1.24E-01	1	2	2.73E-02	1.48E-01	2.50E-02
FBgn0033274	GO:0009968	1.39E-01	1	1	2.73E-02	1.48E-01	2.50E-02
FBgn0033310	GO:0009968	1.24E-01	1	2	2.73E-02	1.48E-01	2.50E-02
FBgn0033421	GO:0009968	1.24E-01	1	2	2.73E-02	1.48E-01	2.50E-02
FBgn0033504	GO:0009968	1.39E-01	1	1	2.73E-02	1.48E-01	2.50E-02
FBgn0033607	GO:0009968	9.75E-02	1	4	2.73E-02	1.48E-01	2.50E-02
FBgn0034240	GO:0009968	1.27E-01	2	16	2.73E-02	1.48E-01	2.50E-02
FBgn0034590	GO:0009968	1.39E-01	1	1	2.73E-02	1.48E-01	2.50E-02
FBgn0035427	GO:0009968	1.24E-01	1	2	2.73E-02	1.48E-01	2.50E-02
FBgn0036285	GO:0009968	4.55E-01	2	3	2.73E-02	1.48E-01	2.50E-02
FBgn0036312	GO:0009968	4.22E-01	2	4	2.73E-02	1.48E-01	2.50E-02
FBgn0038465	GO:0009968	9.75E-02	1	4	2.73E-02	1.48E-01	2.50E-02
FBgn0039227	GO:0009968	1.39E-01	1	1	2.73E-02	1.48E-01	2.50E-02
FBgn0039737	GO:0009968	1.24E-01	1	2	2.73E-02	1.48E-01	2.50E-02
FBgn0040399	GO:0009968	1.39E-01	1	1	2.73E-02	1.48E-01	2.50E-02
FBgn0041099	GO:0009968	1.24E-01	1	2	2.73E-02	1.48E-01	2.50E-02
FBgn0041615	GO:0009968	1.24E-01	1	2	2.73E-02	1.48E-01	2.50E-02
FBgn0041616	GO:0009968	1.24E-01	1	2	2.73E-02	1.48E-01	2.50E-02
FBgn0041617	GO:0009968	1.24E-01	1	2	2.73E-02	1.48E-01	2.50E-02
FBgn0041618	GO:0009968	1.10E-01	1	3	2.73E-02	1.48E-01	2.50E-02
FBgn0041619	GO:0009968	1.24E-01	1	2	2.73E-02	1.48E-01	2.50E-02
FBgn0041635	GO:0009968	1.24E-01	1	2	2.73E-02	1.48E-01	2.50E-02
FBgn0043070	GO:0009968	9.75E-02	1	4	2.73E-02	1.48E-01	2.50E-02
FBgn0043353	GO:0009968	1.39E-01	1	1	2.73E-02	1.48E-01	2.50E-02
FBgn0043383	GO:0009968	1.39E-01	1	1	2.73E-02	1.48E-01	2.50E-02
FBgn0043388	GO:0009968	4.89E-01	2	2	2.73E-02	1.48E-01	2.50E-02
FBgn0043454	GO:0009968	1.24E-01	1	2	2.73E-02	1.48E-01	2.50E-02
FBgn0043455	GO:0009968	1.24E-01	1	2	2.73E-02	1.48E-01	2.50E-02
FBgn0043458	GO:0009968	4.22E-01	2	4	2.73E-02	1.48E-01	2.50E-02
FBgn0043460	GO:0009968	3.28E-01	2	7	2.73E-02	1.48E-01	2.50E-02
FBgn0043586	GO:0009968	1.10E-01	1	3	2.73E-02	1.48E-01	2.50E-02
FBgn0043587	GO:0009968	1.39E-01	1	1	2.73E-02	1.48E-01	2.50E-02
FBgn0050497	GO:0009968	1.24E-01	1	2	2.73E-02	1.48E-01	2.50E-02
FBgn0051782	GO:0009968	1.39E-01	1	1	2.73E-02	1.48E-01	2.50E-02
FBgn0053967	GO:0009968	1.10E-01	1	3	2.73E-02	1.48E-01	2.50E-02
FBgn0062681	GO:0009968	1.24E-01	1	2	2.73E-02	1.48E-01	2.50E-02
FBgn0063909	GO:0009968	1.39E-01	1	1	2.73E-02	1.48E-01	2.50E-02
FBgn0069242	GO:0009968	1.24E-01	1	2	2.73E-02	1.48E-01	2.50E-02
FBgn0083083	GO:0009968	1.39E-01	1	1	2.73E-02	1.48E-01	2.50E-02
FBgn0084135	GO:0009968	1.24E-01	1	2	2.73E-02	1.48E-01	2.50E-02
FBgn0086129	GO:0009968	1.10E-01	1	3	2.73E-02	1.48E-01	2.50E-02
FBgn0086201	GO:0009968	1.39E-01	1	1	2.73E-02	1.48E-01	2.50E-02
FBgn0086202	GO:0009968	1.39E-01	1	1	2.73E-02	1.48E-01	2.50E-02
FBgn0086203	GO:0009968	1.39E-01	1	1	2.73E-02	1.48E-01	2.50E-02
FBgn0086204	GO:0009968	1.39E-01	1	1	2.73E-02	1.48E-01	2.50E-02
FBgn0086205	GO:0009968	1.39E-01	1	1	2.73E-02	1.48E-01	2.50E-02
FBgn0086206	GO:0009968	1.39E-01	1	1	2.73E-02	1.48E-01	2.50E-02
FBgn0086207	GO:0009968	1.39E-01	1	1	2.73E-02	1.48E-01	2.50E-02
FBgn0086532	GO:0009968	1.39E-01	1	1	2.73E-02	1.48E-01	2.50E-02
FBgn0013969	GO:0051168	1.74E-01	2	44	5.89E-03	6.84E-02	2.73E-03
FBgn0014879	GO:0051168	9.66E-02	2	54	5.89E-03	6.84E-02	2.73E-03
FBgn0031822	GO:0051168	7.10E-01	2	8	5.89E-03	6.84E-02	2.73E-03
FBgn0033264	GO:0051168	2.94E-01	2	34	5.89E-03	6.84E-02	2.73E-03
FBgn0034918	GO:0051168	7.87E-01	2	2	5.89E-03	6.84E-02	2.73E-03
FBgn0036696	GO:0051168	1.14E-01	1	3	5.89E-03	6.84E-02	2.73E-03
FBgn0039163	GO:0051168	1.07E-01	1	4	5.89E-03	6.84E-02	2.73E-03
FBgn0013936	GO:0007478	3.06E-01	2	3	1.14E-02	8.13E-02	1.26E-02
FBgn0086129	GO:0007478	3.06E-01	2	3	1.14E-02	8.13E-02	1.26E-02
FBgn0004865	GO:0030041	1.39E-01	1	5	2.95E-03	1.07E-01	1.25E-03
FBgn0025628	GO:0030041	2.02E-01	1	1	2.95E-03	1.07E-01	1.25E-03
FBgn0031968	GO:0030041	1.53E-01	1	4	2.95E-03	1.07E-01	1.25E-03
FBgn0033529	GO:0030041	1.84E-01	1	2	2.95E-03	1.07E-01	1.25E-03
FBgn0039373	GO:0030041	2.02E-01	1	1	2.95E-03	1.07E-01	1.25E-03
FBgn0043460	GO:0030041	1.14E-01	1	7	2.95E-03	1.07E-01	1.25E-03
FBgn0086709	GO:0030041	1.14E-01	1	7	2.95E-03	1.07E-01	1.25E-03
FBgn0008654	GO:0008406	2.65E-01	2	11	9.68E-03	6.74E-02	8.37E-03
FBgn0014963	GO:0008406	2.77E-01	2	10	9.68E-03	6.74E-02	8.37E-03
FBgn0033718	GO:0007026	3.20E-01	1	1	3.39E-03	8.00E-02	5.75E-04
FBgn0034249	GO:0007026	2.69E-01	1	4	3.39E-03	8.00E-02	5.75E-04
FBgn0036601	GO:0007026	1.11E-01	1	17	3.39E-03	8.00E-02	5.75E-04
FBgn0000514	GO:0007400	1.33E-01	1	3	1.72E-02	1.49E-01	1.25E-02
FBgn0000618	GO:0007400	1.16E-01	1	4	1.72E-02	1.49E-01	1.25E-02
FBgn0001433	GO:0007400	1.71E-01	1	1	1.72E-02	1.49E-01	1.25E-02
FBgn0001578	GO:0007400	1.71E-01	1	1	1.72E-02	1.49E-01	1.25E-02
FBgn0002586	GO:0007400	1.71E-01	1	1	1.72E-02	1.49E-01	1.25E-02
FBgn0002591	GO:0007400	1.51E-01	1	2	1.72E-02	1.49E-01	1.25E-02
FBgn0002595	GO:0007400	1.16E-01	1	4	1.72E-02	1.49E-01	1.25E-02
FBgn0002597	GO:0007400	1.51E-01	1	2	1.72E-02	1.49E-01	1.25E-02
FBgn0002603	GO:0007400	1.71E-01	1	1	1.72E-02	1.49E-01	1.25E-02
FBgn0002616	GO:0007400	1.16E-01	1	4	1.72E-02	1.49E-01	1.25E-02
FBgn0002981	GO:0007400	1.71E-01	1	1	1.72E-02	1.49E-01	1.25E-02
FBgn0003129	GO:0007400	1.51E-01	1	2	1.72E-02	1.49E-01	1.25E-02
FBgn0003577	GO:0007400	7.10E-01	2	2	1.72E-02	1.49E-01	1.25E-02
FBgn0003960	GO:0007400	1.16E-01	1	4	1.72E-02	1.49E-01	1.25E-02
FBgn0004481	GO:0007400	1.71E-01	1	1	1.72E-02	1.49E-01	1.25E-02
FBgn0004483	GO:0007400	1.71E-01	1	1	1.72E-02	1.49E-01	1.25E-02
FBgn0004660	GO:0007400	6.46E-01	2	4	1.72E-02	1.49E-01	1.25E-02
FBgn0004857	GO:0007400	1.33E-01	1	3	1.72E-02	1.49E-01	1.25E-02
FBgn0005361	GO:0007400	1.71E-01	1	1	1.72E-02	1.49E-01	1.25E-02
FBgn0005543	GO:0007400	1.71E-01	1	1	1.72E-02	1.49E-01	1.25E-02
FBgn0005562	GO:0007400	1.33E-01	1	3	1.72E-02	1.49E-01	1.25E-02
FBgn0010609	GO:0007400	1.33E-01	1	3	1.72E-02	1.49E-01	1.25E-02
FBgn0010881	GO:0007400	1.71E-01	1	1	1.72E-02	1.49E-01	1.25E-02
FBgn0010883	GO:0007400	1.71E-01	1	1	1.72E-02	1.49E-01	1.25E-02
FBgn0010907	GO:0007400	1.71E-01	1	1	1.72E-02	1.49E-01	1.25E-02
FBgn0010934	GO:0007400	1.51E-01	1	2	1.72E-02	1.49E-01	1.25E-02
FBgn0011330	GO:0007400	1.71E-01	1	1	1.72E-02	1.49E-01	1.25E-02
FBgn0011447	GO:0007400	1.71E-01	1	1	1.72E-02	1.49E-01	1.25E-02
FBgn0011472	GO:0007400	1.71E-01	1	1	1.72E-02	1.49E-01	1.25E-02
FBgn0011480	GO:0007400	1.71E-01	1	1	1.72E-02	1.49E-01	1.25E-02
FBgn0011481	GO:0007400	1.02E-01	1	5	1.72E-02	1.49E-01	1.25E-02
FBgn0015797	GO:0007400	1.33E-01	1	3	1.72E-02	1.49E-01	1.25E-02
FBgn0020060	GO:0007400	1.71E-01	1	1	1.72E-02	1.49E-01	1.25E-02
FBgn0020529	GO:0007400	1.71E-01	1	1	1.72E-02	1.49E-01	1.25E-02
FBgn0023161	GO:0007400	1.51E-01	1	2	1.72E-02	1.49E-01	1.25E-02
FBgn0023515	GO:0007400	1.51E-01	1	2	1.72E-02	1.49E-01	1.25E-02
FBgn0023522	GO:0007400	3.57E-01	2	12	1.72E-02	1.49E-01	1.25E-02
FBgn0025927	GO:0007400	1.33E-01	1	3	1.72E-02	1.49E-01	1.25E-02
FBgn0025935	GO:0007400	1.33E-01	1	3	1.72E-02	1.49E-01	1.25E-02
FBgn0027548	GO:0007400	1.51E-01	1	2	1.72E-02	1.49E-01	1.25E-02
FBgn0027647	GO:0007400	1.51E-01	1	2	1.72E-02	1.49E-01	1.25E-02
FBgn0027845	GO:0007400	1.71E-01	1	1	1.72E-02	1.49E-01	1.25E-02
FBgn0028383	GO:0007400	1.71E-01	1	1	1.72E-02	1.49E-01	1.25E-02
FBgn0029177	GO:0007400	1.33E-01	1	3	1.72E-02	1.49E-01	1.25E-02
FBgn0030269	GO:0007400	1.71E-01	1	1	1.72E-02	1.49E-01	1.25E-02
FBgn0031544	GO:0007400	1.71E-01	1	1	1.72E-02	1.49E-01	1.25E-02
FBgn0031759	GO:0007400	1.16E-01	1	4	1.72E-02	1.49E-01	1.25E-02
FBgn0033352	GO:0007400	1.16E-01	1	4	1.72E-02	1.49E-01	1.25E-02
FBgn0033889	GO:0007400	1.33E-01	1	3	1.72E-02	1.49E-01	1.25E-02
FBgn0034962	GO:0007400	5.01E-01	2	8	1.72E-02	1.49E-01	1.25E-02
FBgn0035471	GO:0007400	1.51E-01	1	2	1.72E-02	1.49E-01	1.25E-02
FBgn0036312	GO:0007400	1.16E-01	1	4	1.72E-02	1.49E-01	1.25E-02
FBgn0036354	GO:0007400	1.71E-01	1	1	1.72E-02	1.49E-01	1.25E-02
FBgn0041093	GO:0007400	9.67E-01	3	3	1.72E-02	1.49E-01	1.25E-02
FBgn0041782	GO:0007400	1.71E-01	1	1	1.72E-02	1.49E-01	1.25E-02
FBgn0041783	GO:0007400	1.71E-01	1	1	1.72E-02	1.49E-01	1.25E-02
FBgn0041784	GO:0007400	1.71E-01	1	1	1.72E-02	1.49E-01	1.25E-02
FBgn0041785	GO:0007400	1.71E-01	1	1	1.72E-02	1.49E-01	1.25E-02
FBgn0041786	GO:0007400	1.71E-01	1	1	1.72E-02	1.49E-01	1.25E-02
FBgn0041839	GO:0007400	1.71E-01	1	1	1.72E-02	1.49E-01	1.25E-02
FBgn0041841	GO:0007400	1.71E-01	1	1	1.72E-02	1.49E-01	1.25E-02
FBgn0041842	GO:0007400	1.71E-01	1	1	1.72E-02	1.49E-01	1.25E-02
FBgn0041843	GO:0007400	1.71E-01	1	1	1.72E-02	1.49E-01	1.25E-02
FBgn0041844	GO:0007400	1.71E-01	1	1	1.72E-02	1.49E-01	1.25E-02
FBgn0041845	GO:0007400	1.71E-01	1	1	1.72E-02	1.49E-01	1.25E-02
FBgn0043458	GO:0007400	1.16E-01	1	4	1.72E-02	1.49E-01	1.25E-02
FBgn0053967	GO:0007400	1.33E-01	1	3	1.72E-02	1.49E-01	1.25E-02
FBgn0064243	GO:0007400	1.71E-01	1	1	1.72E-02	1.49E-01	1.25E-02
FBgn0066333	GO:0007400	1.71E-01	1	1	1.72E-02	1.49E-01	1.25E-02
FBgn0069081	GO:0007400	1.71E-01	1	1	1.72E-02	1.49E-01	1.25E-02
FBgn0082167	GO:0007400	1.51E-01	1	2	1.72E-02	1.49E-01	1.25E-02
FBgn0082616	GO:0007400	1.71E-01	1	1	1.72E-02	1.49E-01	1.25E-02
FBgn0082617	GO:0007400	1.71E-01	1	1	1.72E-02	1.49E-01	1.25E-02
FBgn0082618	GO:0007400	1.71E-01	1	1	1.72E-02	1.49E-01	1.25E-02
FBgn0082619	GO:0007400	1.71E-01	1	1	1.72E-02	1.49E-01	1.25E-02
FBgn0082620	GO:0007400	1.71E-01	1	1	1.72E-02	1.49E-01	1.25E-02
FBgn0082621	GO:0007400	1.71E-01	1	1	1.72E-02	1.49E-01	1.25E-02
FBgn0082622	GO:0007400	1.71E-01	1	1	1.72E-02	1.49E-01	1.25E-02
FBgn0082623	GO:0007400	1.71E-01	1	1	1.72E-02	1.49E-01	1.25E-02
FBgn0082624	GO:0007400	1.71E-01	1	1	1.72E-02	1.49E-01	1.25E-02
FBgn0082625	GO:0007400	1.71E-01	1	1	1.72E-02	1.49E-01	1.25E-02
FBgn0082626	GO:0007400	1.71E-01	1	1	1.72E-02	1.49E-01	1.25E-02
FBgn0082627	GO:0007400	1.71E-01	1	1	1.72E-02	1.49E-01	1.25E-02
FBgn0082628	GO:0007400	1.71E-01	1	1	1.72E-02	1.49E-01	1.25E-02
FBgn0082629	GO:0007400	1.51E-01	1	2	1.72E-02	1.49E-01	1.25E-02
FBgn0082630	GO:0007400	1.71E-01	1	1	1.72E-02	1.49E-01	1.25E-02
FBgn0082631	GO:0007400	1.71E-01	1	1	1.72E-02	1.49E-01	1.25E-02
FBgn0082632	GO:0007400	1.71E-01	1	1	1.72E-02	1.49E-01	1.25E-02
FBgn0082633	GO:0007400	1.51E-01	1	2	1.72E-02	1.49E-01	1.25E-02
FBgn0082634	GO:0007400	1.71E-01	1	1	1.72E-02	1.49E-01	1.25E-02
FBgn0082635	GO:0007400	1.71E-01	1	1	1.72E-02	1.49E-01	1.25E-02
FBgn0082636	GO:0007400	1.71E-01	1	1	1.72E-02	1.49E-01	1.25E-02
FBgn0082637	GO:0007400	1.71E-01	1	1	1.72E-02	1.49E-01	1.25E-02
FBgn0083237	GO:0007400	1.71E-01	1	1	1.72E-02	1.49E-01	1.25E-02
FBgn0084325	GO:0007400	1.71E-01	1	1	1.72E-02	1.49E-01	1.25E-02
FBgn0084638	GO:0007400	1.71E-01	1	1	1.72E-02	1.49E-01	1.25E-02
FBgn0003598	GO:0007041	6.25E-01	1	2	3.79E-03	3.64E-01	5.25E-04
FBgn0003914	GO:0007041	7.24E-01	1	1	3.79E-03	3.64E-01	5.25E-04
FBgn0004849	GO:0007041	4.03E-01	1	4	3.79E-03	3.64E-01	5.25E-04
FBgn0026091	GO:0007041	7.24E-01	1	1	3.79E-03	3.64E-01	5.25E-04
FBgn0026092	GO:0007041	7.24E-01	1	1	3.79E-03	3.64E-01	5.25E-04
FBgn0037261	GO:0007041	1.49E-01	1	7	3.79E-03	3.64E-01	5.25E-04
FBgn0067784	GO:0007041	6.25E-01	1	2	3.79E-03	3.64E-01	5.25E-04
FBgn0015557	GO:0050830	4.22E-01	1	2	4.22E-03	1.86E-01	8.76E-04
FBgn0042097	GO:0050830	4.22E-01	1	2	4.22E-03	1.86E-01	8.76E-04
FBgn0044128	GO:0016337	1.31E-01	1	1	1.77E-02	1.43E-01	1.68E-02
FBgn0044127	GO:0016337	1.31E-01	1	1	1.77E-02	1.43E-01	1.68E-02
FBgn0044126	GO:0016337	1.31E-01	1	1	1.77E-02	1.43E-01	1.68E-02
FBgn0044125	GO:0016337	1.31E-01	1	1	1.77E-02	1.43E-01	1.68E-02
FBgn0044124	GO:0016337	1.31E-01	1	1	1.77E-02	1.43E-01	1.68E-02
FBgn0044123	GO:0016337	1.31E-01	1	1	1.77E-02	1.43E-01	1.68E-02
FBgn0044122	GO:0016337	1.31E-01	1	1	1.77E-02	1.43E-01	1.68E-02
FBgn0044121	GO:0016337	1.31E-01	1	1	1.77E-02	1.43E-01	1.68E-02
FBgn0044120	GO:0016337	1.31E-01	1	1	1.77E-02	1.43E-01	1.68E-02
FBgn0044119	GO:0016337	1.31E-01	1	1	1.77E-02	1.43E-01	1.68E-02
FBgn0044118	GO:0016337	1.31E-01	1	1	1.77E-02	1.43E-01	1.68E-02
FBgn0044117	GO:0016337	1.31E-01	1	1	1.77E-02	1.43E-01	1.68E-02
FBgn0044116	GO:0016337	1.31E-01	1	1	1.77E-02	1.43E-01	1.68E-02
FBgn0044115	GO:0016337	1.31E-01	1	1	1.77E-02	1.43E-01	1.68E-02
FBgn0044114	GO:0016337	1.31E-01	1	1	1.77E-02	1.43E-01	1.68E-02
FBgn0044113	GO:0016337	1.31E-01	1	1	1.77E-02	1.43E-01	1.68E-02
FBgn0044112	GO:0016337	1.31E-01	1	1	1.77E-02	1.43E-01	1.68E-02
FBgn0044111	GO:0016337	1.31E-01	1	1	1.77E-02	1.43E-01	1.68E-02
FBgn0044110	GO:0016337	1.31E-01	1	1	1.77E-02	1.43E-01	1.68E-02
FBgn0044109	GO:0016337	1.31E-01	1	1	1.77E-02	1.43E-01	1.68E-02
FBgn0044108	GO:0016337	1.31E-01	1	1	1.77E-02	1.43E-01	1.68E-02
FBgn0044107	GO:0016337	1.31E-01	1	1	1.77E-02	1.43E-01	1.68E-02
FBgn0044106	GO:0016337	1.31E-01	1	1	1.77E-02	1.43E-01	1.68E-02
FBgn0044105	GO:0016337	1.31E-01	1	1	1.77E-02	1.43E-01	1.68E-02
FBgn0044104	GO:0016337	1.31E-01	1	1	1.77E-02	1.43E-01	1.68E-02
FBgn0044103	GO:0016337	1.31E-01	1	1	1.77E-02	1.43E-01	1.68E-02
FBgn0044102	GO:0016337	1.31E-01	1	1	1.77E-02	1.43E-01	1.68E-02
FBgn0044101	GO:0016337	1.31E-01	1	1	1.77E-02	1.43E-01	1.68E-02
FBgn0044100	GO:0016337	1.31E-01	1	1	1.77E-02	1.43E-01	1.68E-02
FBgn0044099	GO:0016337	1.31E-01	1	1	1.77E-02	1.43E-01	1.68E-02
FBgn0044098	GO:0016337	1.31E-01	1	1	1.77E-02	1.43E-01	1.68E-02
FBgn0044097	GO:0016337	1.31E-01	1	1	1.77E-02	1.43E-01	1.68E-02
FBgn0044096	GO:0016337	1.31E-01	1	1	1.77E-02	1.43E-01	1.68E-02
FBgn0044095	GO:0016337	1.31E-01	1	1	1.77E-02	1.43E-01	1.68E-02
FBgn0044094	GO:0016337	1.31E-01	1	1	1.77E-02	1.43E-01	1.68E-02
FBgn0044093	GO:0016337	1.31E-01	1	1	1.77E-02	1.43E-01	1.68E-02
FBgn0044092	GO:0016337	1.31E-01	1	1	1.77E-02	1.43E-01	1.68E-02
FBgn0044091	GO:0016337	1.31E-01	1	1	1.77E-02	1.43E-01	1.68E-02
FBgn0044090	GO:0016337	1.31E-01	1	1	1.77E-02	1.43E-01	1.68E-02
FBgn0044089	GO:0016337	1.31E-01	1	1	1.77E-02	1.43E-01	1.68E-02
FBgn0044088	GO:0016337	1.31E-01	1	1	1.77E-02	1.43E-01	1.68E-02
FBgn0044087	GO:0016337	1.31E-01	1	1	1.77E-02	1.43E-01	1.68E-02
FBgn0044086	GO:0016337	1.31E-01	1	1	1.77E-02	1.43E-01	1.68E-02
FBgn0044085	GO:0016337	1.31E-01	1	1	1.77E-02	1.43E-01	1.68E-02
FBgn0044084	GO:0016337	1.31E-01	1	1	1.77E-02	1.43E-01	1.68E-02
FBgn0044083	GO:0016337	1.31E-01	1	1	1.77E-02	1.43E-01	1.68E-02
FBgn0044082	GO:0016337	1.31E-01	1	1	1.77E-02	1.43E-01	1.68E-02
FBgn0044081	GO:0016337	1.16E-01	1	2	1.77E-02	1.43E-01	1.68E-02
FBgn0044080	GO:0016337	1.31E-01	1	1	1.77E-02	1.43E-01	1.68E-02
FBgn0044079	GO:0016337	1.31E-01	1	1	1.77E-02	1.43E-01	1.68E-02
FBgn0044078	GO:0016337	1.31E-01	1	1	1.77E-02	1.43E-01	1.68E-02
FBgn0044077	GO:0016337	1.31E-01	1	1	1.77E-02	1.43E-01	1.68E-02
FBgn0044076	GO:0016337	1.31E-01	1	1	1.77E-02	1.43E-01	1.68E-02
FBgn0044075	GO:0016337	1.31E-01	1	1	1.77E-02	1.43E-01	1.68E-02
FBgn0044074	GO:0016337	1.31E-01	1	1	1.77E-02	1.43E-01	1.68E-02
FBgn0044073	GO:0016337	1.31E-01	1	1	1.77E-02	1.43E-01	1.68E-02
FBgn0044072	GO:0016337	1.31E-01	1	1	1.77E-02	1.43E-01	1.68E-02
FBgn0044071	GO:0016337	1.31E-01	1	1	1.77E-02	1.43E-01	1.68E-02
FBgn0044070	GO:0016337	1.31E-01	1	1	1.77E-02	1.43E-01	1.68E-02
FBgn0044069	GO:0016337	1.31E-01	1	1	1.77E-02	1.43E-01	1.68E-02
FBgn0000176	GO:0016337	1.31E-01	1	1	1.77E-02	1.43E-01	1.68E-02
FBgn0000209	GO:0016337	1.16E-01	1	2	1.77E-02	1.43E-01	1.68E-02
FBgn0000309	GO:0016337	1.31E-01	1	1	1.77E-02	1.43E-01	1.68E-02
FBgn0000502	GO:0016337	1.31E-01	1	1	1.77E-02	1.43E-01	1.68E-02
FBgn0002975	GO:0016337	1.31E-01	1	1	1.77E-02	1.43E-01	1.68E-02
FBgn0003416	GO:0016337	9.05E-02	1	4	1.77E-02	1.43E-01	1.68E-02
FBgn0003522	GO:0016337	1.31E-01	1	1	1.77E-02	1.43E-01	1.68E-02
FBgn0003585	GO:0016337	4.92E-01	2	4	1.77E-02	1.43E-01	1.68E-02
FBgn0003690	GO:0016337	1.31E-01	1	1	1.77E-02	1.43E-01	1.68E-02
FBgn0003712	GO:0016337	1.31E-01	1	1	1.77E-02	1.43E-01	1.68E-02
FBgn0003868	GO:0016337	5.27E-01	2	3	1.77E-02	1.43E-01	1.68E-02
FBgn0003988	GO:0016337	5.61E-01	2	2	1.77E-02	1.43E-01	1.68E-02
FBgn0003990	GO:0016337	1.31E-01	1	1	1.77E-02	1.43E-01	1.68E-02
FBgn0004677	GO:0016337	1.31E-01	1	1	1.77E-02	1.43E-01	1.68E-02
FBgn0005032	GO:0016337	1.31E-01	1	1	1.77E-02	1.43E-01	1.68E-02
FBgn0005325	GO:0016337	1.31E-01	1	1	1.77E-02	1.43E-01	1.68E-02
FBgn0005354	GO:0016337	1.31E-01	1	1	1.77E-02	1.43E-01	1.68E-02
FBgn0010609	GO:0016337	1.02E-01	1	3	1.77E-02	1.43E-01	1.68E-02
FBgn0010902	GO:0016337	1.16E-01	1	2	1.77E-02	1.43E-01	1.68E-02
FBgn0010934	GO:0016337	5.61E-01	2	2	1.77E-02	1.43E-01	1.68E-02
FBgn0013936	GO:0016337	1.02E-01	1	3	1.77E-02	1.43E-01	1.68E-02
FBgn0014038	GO:0016337	1.16E-01	1	2	1.77E-02	1.43E-01	1.68E-02
FBgn0014044	GO:0016337	1.16E-01	1	2	1.77E-02	1.43E-01	1.68E-02
FBgn0014048	GO:0016337	1.16E-01	1	2	1.77E-02	1.43E-01	1.68E-02
FBgn0014049	GO:0016337	1.16E-01	1	2	1.77E-02	1.43E-01	1.68E-02
FBgn0014052	GO:0016337	1.16E-01	1	2	1.77E-02	1.43E-01	1.68E-02
FBgn0014053	GO:0016337	1.02E-01	1	3	1.77E-02	1.43E-01	1.68E-02
FBgn0014057	GO:0016337	1.16E-01	1	2	1.77E-02	1.43E-01	1.68E-02
FBgn0014062	GO:0016337	1.16E-01	1	2	1.77E-02	1.43E-01	1.68E-02
FBgn0015587	GO:0016337	1.97E-01	2	14	1.77E-02	1.43E-01	1.68E-02
FBgn0015797	GO:0016337	1.02E-01	1	3	1.77E-02	1.43E-01	1.68E-02
FBgn0015820	GO:0016337	1.31E-01	1	1	1.77E-02	1.43E-01	1.68E-02
FBgn0019650	GO:0016337	1.16E-01	1	2	1.77E-02	1.43E-01	1.68E-02
FBgn0019653	GO:0016337	1.31E-01	1	1	1.77E-02	1.43E-01	1.68E-02
FBgn0019657	GO:0016337	1.31E-01	1	1	1.77E-02	1.43E-01	1.68E-02
FBgn0019658	GO:0016337	1.31E-01	1	1	1.77E-02	1.43E-01	1.68E-02
FBgn0019683	GO:0016337	1.31E-01	1	1	1.77E-02	1.43E-01	1.68E-02
FBgn0019821	GO:0016337	1.31E-01	1	1	1.77E-02	1.43E-01	1.68E-02
FBgn0019822	GO:0016337	1.31E-01	1	1	1.77E-02	1.43E-01	1.68E-02
FBgn0019823	GO:0016337	1.31E-01	1	1	1.77E-02	1.43E-01	1.68E-02
FBgn0019844	GO:0016337	1.31E-01	1	1	1.77E-02	1.43E-01	1.68E-02
FBgn0019845	GO:0016337	1.31E-01	1	1	1.77E-02	1.43E-01	1.68E-02
FBgn0019846	GO:0016337	1.31E-01	1	1	1.77E-02	1.43E-01	1.68E-02
FBgn0019847	GO:0016337	1.31E-01	1	1	1.77E-02	1.43E-01	1.68E-02
FBgn0019848	GO:0016337	1.31E-01	1	1	1.77E-02	1.43E-01	1.68E-02
FBgn0019849	GO:0016337	1.31E-01	1	1	1.77E-02	1.43E-01	1.68E-02
FBgn0019850	GO:0016337	1.31E-01	1	1	1.77E-02	1.43E-01	1.68E-02
FBgn0019851	GO:0016337	1.31E-01	1	1	1.77E-02	1.43E-01	1.68E-02
FBgn0019852	GO:0016337	1.31E-01	1	1	1.77E-02	1.43E-01	1.68E-02
FBgn0019853	GO:0016337	1.31E-01	1	1	1.77E-02	1.43E-01	1.68E-02
FBgn0019855	GO:0016337	1.31E-01	1	1	1.77E-02	1.43E-01	1.68E-02
FBgn0019876	GO:0016337	1.31E-01	1	1	1.77E-02	1.43E-01	1.68E-02
FBgn0020849	GO:0016337	1.31E-01	1	1	1.77E-02	1.43E-01	1.68E-02
FBgn0023222	GO:0016337	4.92E-01	2	4	1.77E-02	1.43E-01	1.68E-02
FBgn0023223	GO:0016337	4.92E-01	2	4	1.77E-02	1.43E-01	1.68E-02
FBgn0023224	GO:0016337	4.92E-01	2	4	1.77E-02	1.43E-01	1.68E-02
FBgn0024523	GO:0016337	1.16E-01	1	2	1.77E-02	1.43E-01	1.68E-02
FBgn0024696	GO:0016337	1.31E-01	1	1	1.77E-02	1.43E-01	1.68E-02
FBgn0024948	GO:0016337	1.31E-01	1	1	1.77E-02	1.43E-01	1.68E-02
FBgn0026158	GO:0016337	1.16E-01	1	2	1.77E-02	1.43E-01	1.68E-02
FBgn0027102	GO:0016337	1.31E-01	1	1	1.77E-02	1.43E-01	1.68E-02
FBgn0027647	GO:0016337	5.61E-01	2	2	1.77E-02	1.43E-01	1.68E-02
FBgn0028232	GO:0016337	1.16E-01	1	2	1.77E-02	1.43E-01	1.68E-02
FBgn0028242	GO:0016337	1.16E-01	1	2	1.77E-02	1.43E-01	1.68E-02
FBgn0029177	GO:0016337	5.27E-01	2	3	1.77E-02	1.43E-01	1.68E-02
FBgn0033352	GO:0016337	9.05E-02	1	4	1.77E-02	1.43E-01	1.68E-02
FBgn0035190	GO:0016337	1.31E-01	1	1	1.77E-02	1.43E-01	1.68E-02
FBgn0035247	GO:0016337	1.31E-01	1	1	1.77E-02	1.43E-01	1.68E-02
FBgn0036285	GO:0016337	1.02E-01	1	3	1.77E-02	1.43E-01	1.68E-02
FBgn0036312	GO:0016337	9.05E-02	1	4	1.77E-02	1.43E-01	1.68E-02
FBgn0038465	GO:0016337	9.05E-02	1	4	1.77E-02	1.43E-01	1.68E-02
FBgn0039244	GO:0016337	1.16E-01	1	2	1.77E-02	1.43E-01	1.68E-02
FBgn0040078	GO:0016337	1.24E-01	2	18	1.77E-02	1.43E-01	1.68E-02
FBgn0040273	GO:0016337	1.16E-01	1	2	1.77E-02	1.43E-01	1.68E-02
FBgn0040399	GO:0016337	1.31E-01	1	1	1.77E-02	1.43E-01	1.68E-02
FBgn0042640	GO:0016337	1.31E-01	1	1	1.77E-02	1.43E-01	1.68E-02
FBgn0043388	GO:0016337	1.16E-01	1	2	1.77E-02	1.43E-01	1.68E-02
FBgn0043458	GO:0016337	9.05E-02	1	4	1.77E-02	1.43E-01	1.68E-02
FBgn0043586	GO:0016337	1.02E-01	1	3	1.77E-02	1.43E-01	1.68E-02
FBgn0043587	GO:0016337	1.31E-01	1	1	1.77E-02	1.43E-01	1.68E-02
FBgn0043888	GO:0016337	1.31E-01	1	1	1.77E-02	1.43E-01	1.68E-02
FBgn0043889	GO:0016337	1.31E-01	1	1	1.77E-02	1.43E-01	1.68E-02
FBgn0043890	GO:0016337	1.31E-01	1	1	1.77E-02	1.43E-01	1.68E-02
FBgn0043980	GO:0016337	1.31E-01	1	1	1.77E-02	1.43E-01	1.68E-02
FBgn0043981	GO:0016337	1.31E-01	1	1	1.77E-02	1.43E-01	1.68E-02
FBgn0043982	GO:0016337	1.31E-01	1	1	1.77E-02	1.43E-01	1.68E-02
FBgn0043983	GO:0016337	1.31E-01	1	1	1.77E-02	1.43E-01	1.68E-02
FBgn0043984	GO:0016337	1.31E-01	1	1	1.77E-02	1.43E-01	1.68E-02
FBgn0043985	GO:0016337	1.31E-01	1	1	1.77E-02	1.43E-01	1.68E-02
FBgn0043986	GO:0016337	1.31E-01	1	1	1.77E-02	1.43E-01	1.68E-02
FBgn0043987	GO:0016337	1.31E-01	1	1	1.77E-02	1.43E-01	1.68E-02
FBgn0043988	GO:0016337	1.31E-01	1	1	1.77E-02	1.43E-01	1.68E-02
FBgn0043989	GO:0016337	1.31E-01	1	1	1.77E-02	1.43E-01	1.68E-02
FBgn0043990	GO:0016337	1.31E-01	1	1	1.77E-02	1.43E-01	1.68E-02
FBgn0043991	GO:0016337	1.31E-01	1	1	1.77E-02	1.43E-01	1.68E-02
FBgn0043992	GO:0016337	1.31E-01	1	1	1.77E-02	1.43E-01	1.68E-02
FBgn0043993	GO:0016337	1.31E-01	1	1	1.77E-02	1.43E-01	1.68E-02
FBgn0043994	GO:0016337	1.31E-01	1	1	1.77E-02	1.43E-01	1.68E-02
FBgn0043995	GO:0016337	1.31E-01	1	1	1.77E-02	1.43E-01	1.68E-02
FBgn0043996	GO:0016337	1.31E-01	1	1	1.77E-02	1.43E-01	1.68E-02
FBgn0043997	GO:0016337	1.31E-01	1	1	1.77E-02	1.43E-01	1.68E-02
FBgn0043998	GO:0016337	1.31E-01	1	1	1.77E-02	1.43E-01	1.68E-02
FBgn0043999	GO:0016337	1.31E-01	1	1	1.77E-02	1.43E-01	1.68E-02
FBgn0044000	GO:0016337	1.31E-01	1	1	1.77E-02	1.43E-01	1.68E-02
FBgn0044001	GO:0016337	1.31E-01	1	1	1.77E-02	1.43E-01	1.68E-02
FBgn0044002	GO:0016337	1.31E-01	1	1	1.77E-02	1.43E-01	1.68E-02
FBgn0044003	GO:0016337	1.31E-01	1	1	1.77E-02	1.43E-01	1.68E-02
FBgn0044004	GO:0016337	1.31E-01	1	1	1.77E-02	1.43E-01	1.68E-02
FBgn0044005	GO:0016337	1.31E-01	1	1	1.77E-02	1.43E-01	1.68E-02
FBgn0044006	GO:0016337	1.31E-01	1	1	1.77E-02	1.43E-01	1.68E-02
FBgn0044007	GO:0016337	1.31E-01	1	1	1.77E-02	1.43E-01	1.68E-02
FBgn0044008	GO:0016337	1.31E-01	1	1	1.77E-02	1.43E-01	1.68E-02
FBgn0044009	GO:0016337	1.31E-01	1	1	1.77E-02	1.43E-01	1.68E-02
FBgn0044010	GO:0016337	1.31E-01	1	1	1.77E-02	1.43E-01	1.68E-02
FBgn0044031	GO:0016337	1.31E-01	1	1	1.77E-02	1.43E-01	1.68E-02
FBgn0044032	GO:0016337	1.31E-01	1	1	1.77E-02	1.43E-01	1.68E-02
FBgn0044033	GO:0016337	1.31E-01	1	1	1.77E-02	1.43E-01	1.68E-02
FBgn0044034	GO:0016337	1.31E-01	1	1	1.77E-02	1.43E-01	1.68E-02
FBgn0044035	GO:0016337	1.31E-01	1	1	1.77E-02	1.43E-01	1.68E-02
FBgn0044036	GO:0016337	1.31E-01	1	1	1.77E-02	1.43E-01	1.68E-02
FBgn0044037	GO:0016337	1.31E-01	1	1	1.77E-02	1.43E-01	1.68E-02
FBgn0052677	GO:0016337	1.31E-01	1	1	1.77E-02	1.43E-01	1.68E-02
FBgn0063909	GO:0016337	1.31E-01	1	1	1.77E-02	1.43E-01	1.68E-02
FBgn0067913	GO:0016337	1.31E-01	1	1	1.77E-02	1.43E-01	1.68E-02
FBgn0082167	GO:0016337	1.16E-01	1	2	1.77E-02	1.43E-01	1.68E-02
FBgn0084848	GO:0016337	1.16E-01	1	2	1.77E-02	1.43E-01	1.68E-02
FBgn0086129	GO:0016337	1.02E-01	1	3	1.77E-02	1.43E-01	1.68E-02
FBgn0034497	GO:0006812	1.35E-01	1	6	1.73E-02	1.88E-01	7.62E-03
FBgn0000710	GO:0006812	2.99E-01	1	1	1.73E-02	1.88E-01	7.62E-03
FBgn0010808	GO:0006812	9.90E-01	3	8	1.73E-02	1.88E-01	7.62E-03
FBgn0011603	GO:0006812	8.76E-01	2	4	1.73E-02	1.88E-01	7.62E-03
FBgn0014377	GO:0006812	9.95E-01	3	4	1.73E-02	1.88E-01	7.62E-03
FBgn0022344	GO:0006812	1.35E-01	1	6	1.73E-02	1.88E-01	7.62E-03
FBgn0024728	GO:0006812	1.60E-01	1	5	1.73E-02	1.88E-01	7.62E-03
FBgn0027785	GO:0006812	1.00E+00	9	49	1.73E-02	1.88E-01	7.62E-03
FBgn0030292	GO:0006812	9.84E-01	4	27	1.73E-02	1.88E-01	7.62E-03
FBgn0031066	GO:0006812	1.00E+00	6	17	1.73E-02	1.88E-01	7.62E-03
FBgn0032111	GO:0006812	1.89E-01	1	4	1.73E-02	1.88E-01	7.62E-03
FBgn0033364	GO:0006812	2.22E-01	1	3	1.73E-02	1.88E-01	7.62E-03
FBgn0033393	GO:0006812	8.96E-01	2	3	1.73E-02	1.88E-01	7.62E-03
FBgn0033751	GO:0006812	2.22E-01	1	3	1.73E-02	1.88E-01	7.62E-03
FBgn0034420	GO:0006812	2.99E-01	1	1	1.73E-02	1.88E-01	7.62E-03
FBgn0034576	GO:0006812	9.93E-01	5	40	1.73E-02	1.88E-01	7.62E-03
FBgn0035420	GO:0006812	2.99E-01	1	1	1.73E-02	1.88E-01	7.62E-03
FBgn0035517	GO:0006812	6.79E-01	2	10	1.73E-02	1.88E-01	7.62E-03
FBgn0036726	GO:0006812	9.98E-01	4	16	1.73E-02	1.88E-01	7.62E-03
FBgn0040793	GO:0006812	9.91E-01	4	24	1.73E-02	1.88E-01	7.62E-03
FBgn0067422	GO:0006812	2.99E-01	1	1	1.73E-02	1.88E-01	7.62E-03
FBgn0083167	GO:0006812	1.00E+00	8	46	1.73E-02	1.88E-01	7.62E-03
FBgn0084463	GO:0006812	2.22E-01	1	3	1.73E-02	1.88E-01	7.62E-03
FBgn0084551	GO:0006812	2.22E-01	1	3	1.73E-02	1.88E-01	7.62E-03
FBgn0020263	GO:0051223	6.63E-01	2	6	5.47E-03	1.03E-01	4.40E-03
FBgn0023426	GO:0051223	1.03E-01	1	2	5.47E-03	1.03E-01	4.40E-03
FBgn0024283	GO:0051223	1.13E-01	1	1	5.47E-03	1.03E-01	4.40E-03
FBgn0038721	GO:0051223	1.03E-01	1	2	5.47E-03	1.03E-01	4.40E-03
FBgn0043560	GO:0051223	1.03E-01	1	2	5.47E-03	1.03E-01	4.40E-03
FBgn0043561	GO:0051223	1.13E-01	1	1	5.47E-03	1.03E-01	4.40E-03
FBgn0043562	GO:0051223	1.13E-01	1	1	5.47E-03	1.03E-01	4.40E-03
FBgn0043563	GO:0051223	9.40E-02	1	3	5.47E-03	1.03E-01	4.40E-03
FBgn0043564	GO:0051223	1.03E-01	1	2	5.47E-03	1.03E-01	4.40E-03
FBgn0043565	GO:0051223	9.40E-02	1	3	5.47E-03	1.03E-01	4.40E-03
FBgn0043566	GO:0051223	1.03E-01	1	2	5.47E-03	1.03E-01	4.40E-03
FBgn0045861	GO:0051223	1.13E-01	1	1	5.47E-03	1.03E-01	4.40E-03
FBgn0086129	GO:0051223	9.40E-02	1	3	5.47E-03	1.03E-01	4.40E-03
FBgn0044128	GO:0048637	2.47E-01	1	1	2.53E-02	1.88E-01	1.45E-02
FBgn0044127	GO:0048637	2.47E-01	1	1	2.53E-02	1.88E-01	1.45E-02
FBgn0044126	GO:0048637	2.47E-01	1	1	2.53E-02	1.88E-01	1.45E-02
FBgn0044125	GO:0048637	2.47E-01	1	1	2.53E-02	1.88E-01	1.45E-02
FBgn0044124	GO:0048637	2.47E-01	1	1	2.53E-02	1.88E-01	1.45E-02
FBgn0044123	GO:0048637	2.47E-01	1	1	2.53E-02	1.88E-01	1.45E-02
FBgn0044122	GO:0048637	2.47E-01	1	1	2.53E-02	1.88E-01	1.45E-02
FBgn0044121	GO:0048637	2.47E-01	1	1	2.53E-02	1.88E-01	1.45E-02
FBgn0044120	GO:0048637	2.47E-01	1	1	2.53E-02	1.88E-01	1.45E-02
FBgn0044119	GO:0048637	2.47E-01	1	1	2.53E-02	1.88E-01	1.45E-02
FBgn0044118	GO:0048637	2.47E-01	1	1	2.53E-02	1.88E-01	1.45E-02
FBgn0044117	GO:0048637	2.47E-01	1	1	2.53E-02	1.88E-01	1.45E-02
FBgn0044116	GO:0048637	2.47E-01	1	1	2.53E-02	1.88E-01	1.45E-02
FBgn0044115	GO:0048637	2.47E-01	1	1	2.53E-02	1.88E-01	1.45E-02
FBgn0044114	GO:0048637	2.47E-01	1	1	2.53E-02	1.88E-01	1.45E-02
FBgn0044113	GO:0048637	2.47E-01	1	1	2.53E-02	1.88E-01	1.45E-02
FBgn0044112	GO:0048637	2.47E-01	1	1	2.53E-02	1.88E-01	1.45E-02
FBgn0044111	GO:0048637	2.47E-01	1	1	2.53E-02	1.88E-01	1.45E-02
FBgn0044110	GO:0048637	2.47E-01	1	1	2.53E-02	1.88E-01	1.45E-02
FBgn0044109	GO:0048637	2.47E-01	1	1	2.53E-02	1.88E-01	1.45E-02
FBgn0044108	GO:0048637	2.47E-01	1	1	2.53E-02	1.88E-01	1.45E-02
FBgn0044107	GO:0048637	2.47E-01	1	1	2.53E-02	1.88E-01	1.45E-02
FBgn0044106	GO:0048637	2.47E-01	1	1	2.53E-02	1.88E-01	1.45E-02
FBgn0044105	GO:0048637	2.47E-01	1	1	2.53E-02	1.88E-01	1.45E-02
FBgn0044104	GO:0048637	2.47E-01	1	1	2.53E-02	1.88E-01	1.45E-02
FBgn0044103	GO:0048637	2.47E-01	1	1	2.53E-02	1.88E-01	1.45E-02
FBgn0044102	GO:0048637	2.47E-01	1	1	2.53E-02	1.88E-01	1.45E-02
FBgn0044101	GO:0048637	2.47E-01	1	1	2.53E-02	1.88E-01	1.45E-02
FBgn0044100	GO:0048637	2.47E-01	1	1	2.53E-02	1.88E-01	1.45E-02
FBgn0044099	GO:0048637	2.47E-01	1	1	2.53E-02	1.88E-01	1.45E-02
FBgn0044098	GO:0048637	2.47E-01	1	1	2.53E-02	1.88E-01	1.45E-02
FBgn0044097	GO:0048637	2.47E-01	1	1	2.53E-02	1.88E-01	1.45E-02
FBgn0044096	GO:0048637	2.47E-01	1	1	2.53E-02	1.88E-01	1.45E-02
FBgn0044095	GO:0048637	2.47E-01	1	1	2.53E-02	1.88E-01	1.45E-02
FBgn0044094	GO:0048637	2.47E-01	1	1	2.53E-02	1.88E-01	1.45E-02
FBgn0044093	GO:0048637	2.47E-01	1	1	2.53E-02	1.88E-01	1.45E-02
FBgn0044092	GO:0048637	2.47E-01	1	1	2.53E-02	1.88E-01	1.45E-02
FBgn0044091	GO:0048637	2.47E-01	1	1	2.53E-02	1.88E-01	1.45E-02
FBgn0044090	GO:0048637	2.47E-01	1	1	2.53E-02	1.88E-01	1.45E-02
FBgn0044089	GO:0048637	2.47E-01	1	1	2.53E-02	1.88E-01	1.45E-02
FBgn0044088	GO:0048637	2.47E-01	1	1	2.53E-02	1.88E-01	1.45E-02
FBgn0044087	GO:0048637	2.47E-01	1	1	2.53E-02	1.88E-01	1.45E-02
FBgn0044086	GO:0048637	2.47E-01	1	1	2.53E-02	1.88E-01	1.45E-02
FBgn0044085	GO:0048637	2.47E-01	1	1	2.53E-02	1.88E-01	1.45E-02
FBgn0044084	GO:0048637	2.47E-01	1	1	2.53E-02	1.88E-01	1.45E-02
FBgn0044083	GO:0048637	2.47E-01	1	1	2.53E-02	1.88E-01	1.45E-02
FBgn0044082	GO:0048637	2.47E-01	1	1	2.53E-02	1.88E-01	1.45E-02
FBgn0044081	GO:0048637	2.13E-01	1	2	2.53E-02	1.88E-01	1.45E-02
FBgn0044080	GO:0048637	2.47E-01	1	1	2.53E-02	1.88E-01	1.45E-02
FBgn0044079	GO:0048637	2.47E-01	1	1	2.53E-02	1.88E-01	1.45E-02
FBgn0044078	GO:0048637	2.47E-01	1	1	2.53E-02	1.88E-01	1.45E-02
FBgn0044077	GO:0048637	2.47E-01	1	1	2.53E-02	1.88E-01	1.45E-02
FBgn0044076	GO:0048637	2.47E-01	1	1	2.53E-02	1.88E-01	1.45E-02
FBgn0044075	GO:0048637	2.47E-01	1	1	2.53E-02	1.88E-01	1.45E-02
FBgn0044074	GO:0048637	2.47E-01	1	1	2.53E-02	1.88E-01	1.45E-02
FBgn0044073	GO:0048637	2.47E-01	1	1	2.53E-02	1.88E-01	1.45E-02
FBgn0044072	GO:0048637	2.47E-01	1	1	2.53E-02	1.88E-01	1.45E-02
FBgn0044071	GO:0048637	2.47E-01	1	1	2.53E-02	1.88E-01	1.45E-02
FBgn0044070	GO:0048637	2.47E-01	1	1	2.53E-02	1.88E-01	1.45E-02
FBgn0044069	GO:0048637	2.47E-01	1	1	2.53E-02	1.88E-01	1.45E-02
FBgn0004865	GO:0048637	1.31E-01	1	5	2.53E-02	1.88E-01	1.45E-02
FBgn0001548	GO:0048637	2.47E-01	1	1	2.53E-02	1.88E-01	1.45E-02
FBgn0001549	GO:0048637	2.47E-01	1	1	2.53E-02	1.88E-01	1.45E-02
FBgn0003206	GO:0048637	9.31E-02	1	7	2.53E-02	1.88E-01	1.45E-02
FBgn0003416	GO:0048637	1.55E-01	1	4	2.53E-02	1.88E-01	1.45E-02
FBgn0003585	GO:0048637	1.55E-01	1	4	2.53E-02	1.88E-01	1.45E-02
FBgn0003868	GO:0048637	1.82E-01	1	3	2.53E-02	1.88E-01	1.45E-02
FBgn0003988	GO:0048637	2.13E-01	1	2	2.53E-02	1.88E-01	1.45E-02
FBgn0004095	GO:0048637	2.13E-01	1	2	2.53E-02	1.88E-01	1.45E-02
FBgn0005669	GO:0048637	2.47E-01	1	1	2.53E-02	1.88E-01	1.45E-02
FBgn0010118	GO:0048637	2.47E-01	1	1	2.53E-02	1.88E-01	1.45E-02
FBgn0010424	GO:0048637	1.82E-01	1	3	2.53E-02	1.88E-01	1.45E-02
FBgn0010579	GO:0048637	2.47E-01	1	1	2.53E-02	1.88E-01	1.45E-02
FBgn0010609	GO:0048637	1.82E-01	1	3	2.53E-02	1.88E-01	1.45E-02
FBgn0010902	GO:0048637	2.13E-01	1	2	2.53E-02	1.88E-01	1.45E-02
FBgn0014038	GO:0048637	2.13E-01	1	2	2.53E-02	1.88E-01	1.45E-02
FBgn0014044	GO:0048637	2.13E-01	1	2	2.53E-02	1.88E-01	1.45E-02
FBgn0014048	GO:0048637	2.13E-01	1	2	2.53E-02	1.88E-01	1.45E-02
FBgn0014049	GO:0048637	2.13E-01	1	2	2.53E-02	1.88E-01	1.45E-02
FBgn0014052	GO:0048637	2.13E-01	1	2	2.53E-02	1.88E-01	1.45E-02
FBgn0014053	GO:0048637	1.82E-01	1	3	2.53E-02	1.88E-01	1.45E-02
FBgn0014057	GO:0048637	2.13E-01	1	2	2.53E-02	1.88E-01	1.45E-02
FBgn0014062	GO:0048637	2.13E-01	1	2	2.53E-02	1.88E-01	1.45E-02
FBgn0014199	GO:0048637	2.47E-01	1	1	2.53E-02	1.88E-01	1.45E-02
FBgn0014205	GO:0048637	2.47E-01	1	1	2.53E-02	1.88E-01	1.45E-02
FBgn0014863	GO:0048637	4.75E-01	2	10	2.53E-02	1.88E-01	1.45E-02
FBgn0016075	GO:0048637	3.36E-01	2	13	2.53E-02	1.88E-01	1.45E-02
FBgn0017418	GO:0048637	2.13E-01	1	2	2.53E-02	1.88E-01	1.45E-02
FBgn0019876	GO:0048637	2.47E-01	1	1	2.53E-02	1.88E-01	1.45E-02
FBgn0020439	GO:0048637	8.17E-01	3	16	2.53E-02	1.88E-01	1.45E-02
FBgn0023222	GO:0048637	1.55E-01	1	4	2.53E-02	1.88E-01	1.45E-02
FBgn0023223	GO:0048637	7.44E-01	2	4	2.53E-02	1.88E-01	1.45E-02
FBgn0023224	GO:0048637	7.44E-01	2	4	2.53E-02	1.88E-01	1.45E-02
FBgn0024523	GO:0048637	2.13E-01	1	2	2.53E-02	1.88E-01	1.45E-02
FBgn0024696	GO:0048637	2.47E-01	1	1	2.53E-02	1.88E-01	1.45E-02
FBgn0025008	GO:0048637	7.44E-01	2	4	2.53E-02	1.88E-01	1.45E-02
FBgn0025009	GO:0048637	7.05E-01	2	5	2.53E-02	1.88E-01	1.45E-02
FBgn0025883	GO:0048637	2.47E-01	1	1	2.53E-02	1.88E-01	1.45E-02
FBgn0026158	GO:0048637	2.13E-01	1	2	2.53E-02	1.88E-01	1.45E-02
FBgn0026228	GO:0048637	2.47E-01	1	1	2.53E-02	1.88E-01	1.45E-02
FBgn0026359	GO:0048637	1.31E-01	1	5	2.53E-02	1.88E-01	1.45E-02
FBgn0028232	GO:0048637	2.13E-01	1	2	2.53E-02	1.88E-01	1.45E-02
FBgn0028242	GO:0048637	2.13E-01	1	2	2.53E-02	1.88E-01	1.45E-02
FBgn0028640	GO:0048637	2.47E-01	1	1	2.53E-02	1.88E-01	1.45E-02
FBgn0028724	GO:0048637	2.47E-01	1	1	2.53E-02	1.88E-01	1.45E-02
FBgn0030745	GO:0048637	2.47E-01	1	1	2.53E-02	1.88E-01	1.45E-02
FBgn0031692	GO:0048637	9.86E-01	4	16	2.53E-02	1.88E-01	1.45E-02
FBgn0031908	GO:0048637	9.31E-02	1	7	2.53E-02	1.88E-01	1.45E-02
FBgn0031968	GO:0048637	1.55E-01	1	4	2.53E-02	1.88E-01	1.45E-02
FBgn0033027	GO:0048637	1.55E-01	1	4	2.53E-02	1.88E-01	1.45E-02
FBgn0033109	GO:0048637	1.55E-01	1	4	2.53E-02	1.88E-01	1.45E-02
FBgn0033224	GO:0048637	1.55E-01	1	4	2.53E-02	1.88E-01	1.45E-02
FBgn0033679	GO:0048637	5.72E-01	2	8	2.53E-02	1.88E-01	1.45E-02
FBgn0033728	GO:0048637	7.44E-01	2	4	2.53E-02	1.88E-01	1.45E-02
FBgn0033857	GO:0048637	1.31E-01	1	5	2.53E-02	1.88E-01	1.45E-02
FBgn0035688	GO:0048637	2.13E-01	1	2	2.53E-02	1.88E-01	1.45E-02
FBgn0036672	GO:0048637	9.95E-01	4	11	2.53E-02	1.88E-01	1.45E-02
FBgn0042643	GO:0048637	2.47E-01	1	1	2.53E-02	1.88E-01	1.45E-02
FBgn0043460	GO:0048637	9.31E-02	1	7	2.53E-02	1.88E-01	1.45E-02
FBgn0043888	GO:0048637	2.47E-01	1	1	2.53E-02	1.88E-01	1.45E-02
FBgn0043889	GO:0048637	2.47E-01	1	1	2.53E-02	1.88E-01	1.45E-02
FBgn0043890	GO:0048637	2.47E-01	1	1	2.53E-02	1.88E-01	1.45E-02
FBgn0043980	GO:0048637	2.47E-01	1	1	2.53E-02	1.88E-01	1.45E-02
FBgn0043981	GO:0048637	2.47E-01	1	1	2.53E-02	1.88E-01	1.45E-02
FBgn0043982	GO:0048637	2.47E-01	1	1	2.53E-02	1.88E-01	1.45E-02
FBgn0043983	GO:0048637	2.47E-01	1	1	2.53E-02	1.88E-01	1.45E-02
FBgn0043984	GO:0048637	2.47E-01	1	1	2.53E-02	1.88E-01	1.45E-02
FBgn0043985	GO:0048637	2.47E-01	1	1	2.53E-02	1.88E-01	1.45E-02
FBgn0043986	GO:0048637	2.47E-01	1	1	2.53E-02	1.88E-01	1.45E-02
FBgn0043987	GO:0048637	2.47E-01	1	1	2.53E-02	1.88E-01	1.45E-02
FBgn0043988	GO:0048637	2.47E-01	1	1	2.53E-02	1.88E-01	1.45E-02
FBgn0043989	GO:0048637	2.47E-01	1	1	2.53E-02	1.88E-01	1.45E-02
FBgn0043990	GO:0048637	2.47E-01	1	1	2.53E-02	1.88E-01	1.45E-02
FBgn0043991	GO:0048637	2.47E-01	1	1	2.53E-02	1.88E-01	1.45E-02
FBgn0043992	GO:0048637	2.47E-01	1	1	2.53E-02	1.88E-01	1.45E-02
FBgn0043993	GO:0048637	2.47E-01	1	1	2.53E-02	1.88E-01	1.45E-02
FBgn0043994	GO:0048637	2.47E-01	1	1	2.53E-02	1.88E-01	1.45E-02
FBgn0043995	GO:0048637	2.47E-01	1	1	2.53E-02	1.88E-01	1.45E-02
FBgn0043996	GO:0048637	2.47E-01	1	1	2.53E-02	1.88E-01	1.45E-02
FBgn0043997	GO:0048637	2.47E-01	1	1	2.53E-02	1.88E-01	1.45E-02
FBgn0043998	GO:0048637	2.47E-01	1	1	2.53E-02	1.88E-01	1.45E-02
FBgn0043999	GO:0048637	2.47E-01	1	1	2.53E-02	1.88E-01	1.45E-02
FBgn0044000	GO:0048637	2.47E-01	1	1	2.53E-02	1.88E-01	1.45E-02
FBgn0044001	GO:0048637	2.47E-01	1	1	2.53E-02	1.88E-01	1.45E-02
FBgn0044002	GO:0048637	2.47E-01	1	1	2.53E-02	1.88E-01	1.45E-02
FBgn0044003	GO:0048637	2.47E-01	1	1	2.53E-02	1.88E-01	1.45E-02
FBgn0044004	GO:0048637	2.47E-01	1	1	2.53E-02	1.88E-01	1.45E-02
FBgn0044005	GO:0048637	2.47E-01	1	1	2.53E-02	1.88E-01	1.45E-02
FBgn0044006	GO:0048637	2.47E-01	1	1	2.53E-02	1.88E-01	1.45E-02
FBgn0044007	GO:0048637	2.47E-01	1	1	2.53E-02	1.88E-01	1.45E-02
FBgn0044008	GO:0048637	2.47E-01	1	1	2.53E-02	1.88E-01	1.45E-02
FBgn0044009	GO:0048637	2.47E-01	1	1	2.53E-02	1.88E-01	1.45E-02
FBgn0044010	GO:0048637	2.47E-01	1	1	2.53E-02	1.88E-01	1.45E-02
FBgn0044031	GO:0048637	2.47E-01	1	1	2.53E-02	1.88E-01	1.45E-02
FBgn0044032	GO:0048637	2.47E-01	1	1	2.53E-02	1.88E-01	1.45E-02
FBgn0044033	GO:0048637	2.47E-01	1	1	2.53E-02	1.88E-01	1.45E-02
FBgn0044034	GO:0048637	2.47E-01	1	1	2.53E-02	1.88E-01	1.45E-02
FBgn0044035	GO:0048637	2.47E-01	1	1	2.53E-02	1.88E-01	1.45E-02
FBgn0044036	GO:0048637	2.47E-01	1	1	2.53E-02	1.88E-01	1.45E-02
FBgn0044037	GO:0048637	2.47E-01	1	1	2.53E-02	1.88E-01	1.45E-02
FBgn0052677	GO:0048637	2.47E-01	1	1	2.53E-02	1.88E-01	1.45E-02
FBgn0067398	GO:0048637	2.47E-01	1	1	2.53E-02	1.88E-01	1.45E-02
FBgn0067422	GO:0048637	2.47E-01	1	1	2.53E-02	1.88E-01	1.45E-02
FBgn0067913	GO:0048637	2.47E-01	1	1	2.53E-02	1.88E-01	1.45E-02
FBgn0069077	GO:0048637	2.47E-01	1	1	2.53E-02	1.88E-01	1.45E-02
FBgn0069440	GO:0048637	6.63E-01	2	6	2.53E-02	1.88E-01	1.45E-02
FBgn0069441	GO:0048637	6.63E-01	2	6	2.53E-02	1.88E-01	1.45E-02
FBgn0069442	GO:0048637	6.63E-01	2	6	2.53E-02	1.88E-01	1.45E-02
FBgn0069445	GO:0048637	7.44E-01	2	4	2.53E-02	1.88E-01	1.45E-02
FBgn0069446	GO:0048637	2.13E-01	1	2	2.53E-02	1.88E-01	1.45E-02
FBgn0069451	GO:0048637	2.13E-01	1	2	2.53E-02	1.88E-01	1.45E-02
FBgn0069453	GO:0048637	7.44E-01	2	4	2.53E-02	1.88E-01	1.45E-02
FBgn0083240	GO:0048637	1.82E-01	1	3	2.53E-02	1.88E-01	1.45E-02
FBgn0083243	GO:0048637	1.82E-01	1	3	2.53E-02	1.88E-01	1.45E-02
FBgn0084463	GO:0048637	1.82E-01	1	3	2.53E-02	1.88E-01	1.45E-02
FBgn0084551	GO:0048637	1.82E-01	1	3	2.53E-02	1.88E-01	1.45E-02
FBgn0084848	GO:0048637	2.13E-01	1	2	2.53E-02	1.88E-01	1.45E-02
FBgn0086215	GO:0048637	2.47E-01	1	1	2.53E-02	1.88E-01	1.45E-02
FBgn0086709	GO:0048637	9.31E-02	1	7	2.53E-02	1.88E-01	1.45E-02
FBgn0000176	GO:0035110	1.25E-01	1	1	1.51E-02	1.27E-01	1.36E-02
FBgn0000197	GO:0035110	1.25E-01	1	1	1.51E-02	1.27E-01	1.36E-02
FBgn0000209	GO:0035110	1.12E-01	1	2	1.51E-02	1.27E-01	1.36E-02
FBgn0000539	GO:0035110	1.25E-01	1	1	1.51E-02	1.27E-01	1.36E-02
FBgn0001330	GO:0035110	1.25E-01	1	1	1.51E-02	1.27E-01	1.36E-02
FBgn0002591	GO:0035110	1.12E-01	1	2	1.51E-02	1.27E-01	1.36E-02
FBgn0002597	GO:0035110	1.12E-01	1	2	1.51E-02	1.27E-01	1.36E-02
FBgn0002624	GO:0035110	1.00E-01	1	3	1.51E-02	1.27E-01	1.36E-02
FBgn0002625	GO:0035110	1.12E-01	1	2	1.51E-02	1.27E-01	1.36E-02
FBgn0002627	GO:0035110	1.12E-01	1	2	1.51E-02	1.27E-01	1.36E-02
FBgn0002685	GO:0035110	1.25E-01	1	1	1.51E-02	1.27E-01	1.36E-02
FBgn0003176	GO:0035110	1.25E-01	1	1	1.51E-02	1.27E-01	1.36E-02
FBgn0003547	GO:0035110	1.25E-01	1	1	1.51E-02	1.27E-01	1.36E-02
FBgn0004677	GO:0035110	1.25E-01	1	1	1.51E-02	1.27E-01	1.36E-02
FBgn0005032	GO:0035110	1.25E-01	1	1	1.51E-02	1.27E-01	1.36E-02
FBgn0005337	GO:0035110	1.25E-01	1	1	1.51E-02	1.27E-01	1.36E-02
FBgn0005354	GO:0035110	1.25E-01	1	1	1.51E-02	1.27E-01	1.36E-02
FBgn0005520	GO:0035110	1.25E-01	1	1	1.51E-02	1.27E-01	1.36E-02
FBgn0010020	GO:0035110	1.25E-01	1	1	1.51E-02	1.27E-01	1.36E-02
FBgn0010021	GO:0035110	1.25E-01	1	1	1.51E-02	1.27E-01	1.36E-02
FBgn0010022	GO:0035110	1.25E-01	1	1	1.51E-02	1.27E-01	1.36E-02
FBgn0010024	GO:0035110	1.25E-01	1	1	1.51E-02	1.27E-01	1.36E-02
FBgn0010025	GO:0035110	1.25E-01	1	1	1.51E-02	1.27E-01	1.36E-02
FBgn0010026	GO:0035110	1.25E-01	1	1	1.51E-02	1.27E-01	1.36E-02
FBgn0010027	GO:0035110	1.25E-01	1	1	1.51E-02	1.27E-01	1.36E-02
FBgn0010028	GO:0035110	1.25E-01	1	1	1.51E-02	1.27E-01	1.36E-02
FBgn0010029	GO:0035110	1.25E-01	1	1	1.51E-02	1.27E-01	1.36E-02
FBgn0010031	GO:0035110	1.25E-01	1	1	1.51E-02	1.27E-01	1.36E-02
FBgn0010032	GO:0035110	1.25E-01	1	1	1.51E-02	1.27E-01	1.36E-02
FBgn0010076	GO:0035110	1.25E-01	1	1	1.51E-02	1.27E-01	1.36E-02
FBgn0010087	GO:0035110	1.25E-01	1	1	1.51E-02	1.27E-01	1.36E-02
FBgn0010088	GO:0035110	1.25E-01	1	1	1.51E-02	1.27E-01	1.36E-02
FBgn0010609	GO:0035110	1.00E-01	1	3	1.51E-02	1.27E-01	1.36E-02
FBgn0011785	GO:0035110	1.12E-01	1	2	1.51E-02	1.27E-01	1.36E-02
FBgn0013224	GO:0035110	1.25E-01	1	1	1.51E-02	1.27E-01	1.36E-02
FBgn0013820	GO:0035110	1.12E-01	1	2	1.51E-02	1.27E-01	1.36E-02
FBgn0013936	GO:0035110	5.42E-01	2	3	1.51E-02	1.27E-01	1.36E-02
FBgn0015797	GO:0035110	1.00E-01	1	3	1.51E-02	1.27E-01	1.36E-02
FBgn0015820	GO:0035110	1.25E-01	1	1	1.51E-02	1.27E-01	1.36E-02
FBgn0015894	GO:0035110	1.25E-01	1	1	1.51E-02	1.27E-01	1.36E-02
FBgn0019650	GO:0035110	1.12E-01	1	2	1.51E-02	1.27E-01	1.36E-02
FBgn0019653	GO:0035110	1.25E-01	1	1	1.51E-02	1.27E-01	1.36E-02
FBgn0019657	GO:0035110	1.25E-01	1	1	1.51E-02	1.27E-01	1.36E-02
FBgn0019658	GO:0035110	1.25E-01	1	1	1.51E-02	1.27E-01	1.36E-02
FBgn0019683	GO:0035110	1.25E-01	1	1	1.51E-02	1.27E-01	1.36E-02
FBgn0019821	GO:0035110	1.25E-01	1	1	1.51E-02	1.27E-01	1.36E-02
FBgn0019822	GO:0035110	1.25E-01	1	1	1.51E-02	1.27E-01	1.36E-02
FBgn0019823	GO:0035110	1.25E-01	1	1	1.51E-02	1.27E-01	1.36E-02
FBgn0019844	GO:0035110	1.25E-01	1	1	1.51E-02	1.27E-01	1.36E-02
FBgn0019845	GO:0035110	1.25E-01	1	1	1.51E-02	1.27E-01	1.36E-02
FBgn0019846	GO:0035110	1.25E-01	1	1	1.51E-02	1.27E-01	1.36E-02
FBgn0019847	GO:0035110	1.25E-01	1	1	1.51E-02	1.27E-01	1.36E-02
FBgn0019848	GO:0035110	1.25E-01	1	1	1.51E-02	1.27E-01	1.36E-02
FBgn0019849	GO:0035110	1.25E-01	1	1	1.51E-02	1.27E-01	1.36E-02
FBgn0019850	GO:0035110	1.25E-01	1	1	1.51E-02	1.27E-01	1.36E-02
FBgn0019851	GO:0035110	1.25E-01	1	1	1.51E-02	1.27E-01	1.36E-02
FBgn0019852	GO:0035110	1.25E-01	1	1	1.51E-02	1.27E-01	1.36E-02
FBgn0019853	GO:0035110	1.25E-01	1	1	1.51E-02	1.27E-01	1.36E-02
FBgn0019855	GO:0035110	1.25E-01	1	1	1.51E-02	1.27E-01	1.36E-02
FBgn0023438	GO:0035110	1.25E-01	1	1	1.51E-02	1.27E-01	1.36E-02
FBgn0024807	GO:0035110	1.12E-01	1	2	1.51E-02	1.27E-01	1.36E-02
FBgn0024948	GO:0035110	1.25E-01	1	1	1.51E-02	1.27E-01	1.36E-02
FBgn0025674	GO:0035110	1.25E-01	1	1	1.51E-02	1.27E-01	1.36E-02
FBgn0025790	GO:0035110	1.00E-01	1	3	1.51E-02	1.27E-01	1.36E-02
FBgn0026267	GO:0035110	1.25E-01	1	1	1.51E-02	1.27E-01	1.36E-02
FBgn0027102	GO:0035110	1.25E-01	1	1	1.51E-02	1.27E-01	1.36E-02
FBgn0027495	GO:0035110	1.25E-01	1	1	1.51E-02	1.27E-01	1.36E-02
FBgn0027548	GO:0035110	1.12E-01	1	2	1.51E-02	1.27E-01	1.36E-02
FBgn0029096	GO:0035110	5.12E-01	2	4	1.51E-02	1.27E-01	1.36E-02
FBgn0032956	GO:0035110	1.00E-01	1	3	1.51E-02	1.27E-01	1.36E-02
FBgn0036285	GO:0035110	5.42E-01	2	3	1.51E-02	1.27E-01	1.36E-02
FBgn0039283	GO:0035110	1.12E-01	1	2	1.51E-02	1.27E-01	1.36E-02
FBgn0039286	GO:0035110	1.12E-01	1	2	1.51E-02	1.27E-01	1.36E-02
FBgn0040231	GO:0035110	1.25E-01	1	1	1.51E-02	1.27E-01	1.36E-02
FBgn0040399	GO:0035110	1.25E-01	1	1	1.51E-02	1.27E-01	1.36E-02
FBgn0043388	GO:0035110	1.12E-01	1	2	1.51E-02	1.27E-01	1.36E-02
FBgn0043586	GO:0035110	1.00E-01	1	3	1.51E-02	1.27E-01	1.36E-02
FBgn0043587	GO:0035110	1.25E-01	1	1	1.51E-02	1.27E-01	1.36E-02
FBgn0046334	GO:0035110	1.25E-01	1	1	1.51E-02	1.27E-01	1.36E-02
FBgn0046335	GO:0035110	1.25E-01	1	1	1.51E-02	1.27E-01	1.36E-02
FBgn0052425	GO:0035110	1.25E-01	1	1	1.51E-02	1.27E-01	1.36E-02
FBgn0061178	GO:0035110	5.72E-01	2	2	1.51E-02	1.27E-01	1.36E-02
FBgn0063909	GO:0035110	1.25E-01	1	1	1.51E-02	1.27E-01	1.36E-02
FBgn0083083	GO:0035110	1.25E-01	1	1	1.51E-02	1.27E-01	1.36E-02
FBgn0086129	GO:0035110	1.00E-01	1	3	1.51E-02	1.27E-01	1.36E-02
FBgn0016755	GO:0042220	1.49E-01	1	1	4.21E-03	7.59E-02	1.83E-03
FBgn0024842	GO:0042220	1.49E-01	1	1	4.21E-03	7.59E-02	1.83E-03
FBgn0029096	GO:0042220	1.22E-01	1	4	4.21E-03	7.59E-02	1.83E-03
FBgn0061178	GO:0042220	1.39E-01	1	2	4.21E-03	7.59E-02	1.83E-03
FBgn0025700	GO:0065002	8.83E-01	3	24	2.53E-03	5.45E-02	2.61E-03
FBgn0027095	GO:0065002	1.90E-01	2	31	2.53E-03	5.45E-02	2.61E-03
FBgn0028327	GO:0065002	4.32E-01	2	9	2.53E-03	5.45E-02	2.61E-03
FBgn0028419	GO:0065002	9.47E-01	3	8	2.53E-03	5.45E-02	2.61E-03
FBgn0029709	GO:0065002	3.43E-01	2	16	2.53E-03	5.45E-02	2.61E-03
FBgn0032015	GO:0065002	8.77E-01	3	25	2.53E-03	5.45E-02	2.61E-03
FBgn0034061	GO:0065002	5.12E-01	2	3	2.53E-03	5.45E-02	2.61E-03
FBgn0035121	GO:0065002	3.68E-01	2	14	2.53E-03	5.45E-02	2.61E-03
FBgn0035771	GO:0065002	2.65E-01	2	23	2.53E-03	5.45E-02	2.61E-03
FBgn0038863	GO:0065002	2.86E-01	2	21	2.53E-03	5.45E-02	2.61E-03
FBgn0039450	GO:0065002	3.20E-01	2	18	2.53E-03	5.45E-02	2.61E-03
FBgn0004419	GO:0017148	4.41E-01	2	12	9.19E-03	9.32E-02	6.37E-03
FBgn0014184	GO:0017148	1.18E-01	1	1	9.19E-03	9.32E-02	6.37E-03
FBgn0015694	GO:0017148	1.09E-01	1	2	9.19E-03	9.32E-02	6.37E-03
FBgn0025927	GO:0017148	1.01E-01	1	3	9.19E-03	9.32E-02	6.37E-03
FBgn0025935	GO:0017148	1.01E-01	1	3	9.19E-03	9.32E-02	6.37E-03
FBgn0026087	GO:0017148	5.77E-01	2	6	9.19E-03	9.32E-02	6.37E-03
FBgn0029119	GO:0017148	1.18E-01	1	1	9.19E-03	9.32E-02	6.37E-03
FBgn0029120	GO:0017148	1.18E-01	1	1	9.19E-03	9.32E-02	6.37E-03
FBgn0029865	GO:0017148	1.01E-01	1	3	9.19E-03	9.32E-02	6.37E-03
FBgn0030235	GO:0017148	5.99E-01	2	5	9.19E-03	9.32E-02	6.37E-03
FBgn0031149	GO:0017148	2.94E-01	2	19	9.19E-03	9.32E-02	6.37E-03
FBgn0031923	GO:0017148	6.42E-01	2	3	9.19E-03	9.32E-02	6.37E-03
FBgn0033264	GO:0017148	9.54E-02	2	34	9.19E-03	9.32E-02	6.37E-03
FBgn0033757	GO:0017148	1.01E-01	1	3	9.19E-03	9.32E-02	6.37E-03
FBgn0034371	GO:0017148	1.09E-01	1	2	9.19E-03	9.32E-02	6.37E-03
FBgn0036111	GO:0017148	5.32E-01	2	8	9.19E-03	9.32E-02	6.37E-03
FBgn0036187	GO:0017148	1.09E-01	1	2	9.19E-03	9.32E-02	6.37E-03
FBgn0039302	GO:0017148	1.12E-01	2	32	9.19E-03	9.32E-02	6.37E-03
FBgn0041618	GO:0017148	1.01E-01	1	3	9.19E-03	9.32E-02	6.37E-03
FBgn0043456	GO:0017148	2.24E-01	2	23	9.19E-03	9.32E-02	6.37E-03
FBgn0052521	GO:0017148	5.99E-01	2	5	9.19E-03	9.32E-02	6.37E-03
FBgn0064225	GO:0017148	1.09E-01	1	2	9.19E-03	9.32E-02	6.37E-03
FBgn0028425	GO:0030722	1.41E-01	1	4	2.96E-03	1.52E-01	1.68E-03
FBgn0030318	GO:0030722	1.41E-01	1	4	2.96E-03	1.52E-01	1.68E-03
FBgn0033607	GO:0030722	1.41E-01	1	4	2.96E-03	1.52E-01	1.68E-03
FBgn0034918	GO:0030722	1.85E-01	1	2	2.96E-03	1.52E-01	1.68E-03
FBgn0036248	GO:0030722	9.14E-02	1	7	2.96E-03	1.52E-01	1.68E-03
FBgn0036696	GO:0030722	1.62E-01	1	3	2.96E-03	1.52E-01	1.68E-03
FBgn0037245	GO:0030722	1.62E-01	1	3	2.96E-03	1.52E-01	1.68E-03
FBgn0038786	GO:0030722	1.62E-01	1	3	2.96E-03	1.52E-01	1.68E-03
FBgn0039712	GO:0030722	1.22E-01	1	5	2.96E-03	1.52E-01	1.68E-03
FBgn0045056	GO:0030722	2.11E-01	1	1	2.96E-03	1.52E-01	1.68E-03
FBgn0051108	GO:0030722	1.85E-01	1	2	2.96E-03	1.52E-01	1.68E-03
FBgn0000710	GO:0009584	8.86E-01	1	1	1.64E-02	6.54E-01	1.38E-03
FBgn0002524	GO:0009584	8.64E-01	2	8	1.64E-02	6.54E-01	1.38E-03
FBgn0004879	GO:0009584	8.86E-01	1	1	1.64E-02	6.54E-01	1.38E-03
FBgn0011603	GO:0009584	2.44E-01	1	4	1.64E-02	6.54E-01	1.38E-03
FBgn0014377	GO:0009584	2.44E-01	1	4	1.64E-02	6.54E-01	1.38E-03
FBgn0015797	GO:0009584	4.83E-01	1	3	1.64E-02	6.54E-01	1.38E-03
FBgn0023030	GO:0009584	7.29E-01	1	2	1.64E-02	6.54E-01	1.38E-03
FBgn0025864	GO:0009584	8.86E-01	1	1	1.64E-02	6.54E-01	1.38E-03
FBgn0026166	GO:0009584	8.86E-01	1	1	1.64E-02	6.54E-01	1.38E-03
FBgn0026344	GO:0009584	8.86E-01	1	1	1.64E-02	6.54E-01	1.38E-03
FBgn0026345	GO:0009584	8.86E-01	1	1	1.64E-02	6.54E-01	1.38E-03
FBgn0027106	GO:0009584	8.86E-01	1	1	1.64E-02	6.54E-01	1.38E-03
FBgn0032237	GO:0009584	1.01E-01	1	5	1.64E-02	6.54E-01	1.38E-03
FBgn0033132	GO:0009584	7.29E-01	1	2	1.64E-02	6.54E-01	1.38E-03
FBgn0035978	GO:0009584	7.29E-01	1	2	1.64E-02	6.54E-01	1.38E-03
FBgn0067422	GO:0009584	8.86E-01	1	1	1.64E-02	6.54E-01	1.38E-03
FBgn0083071	GO:0009584	1.00E+00	2	2	1.64E-02	6.54E-01	1.38E-03
FBgn0086704	GO:0009584	8.86E-01	1	1	1.64E-02	6.54E-01	1.38E-03
FBgn0003206	GO:0035215	6.82E-01	3	7	1.09E-02	1.18E-01	1.76E-02
FBgn0003868	GO:0035215	3.06E-01	2	3	1.09E-02	1.18E-01	1.76E-02
FBgn0003988	GO:0035215	3.30E-01	2	2	1.09E-02	1.18E-01	1.76E-02
FBgn0008654	GO:0035215	1.57E-01	2	11	1.09E-02	1.18E-01	1.76E-02
FBgn0013724	GO:0035215	1.53E-01	3	30	1.09E-02	1.18E-01	1.76E-02
FBgn0014963	GO:0035215	1.72E-01	2	10	1.09E-02	1.18E-01	1.76E-02
FBgn0020263	GO:0035215	7.05E-01	3	6	1.09E-02	1.18E-01	1.76E-02
FBgn0024208	GO:0035215	2.63E-01	2	5	1.09E-02	1.18E-01	1.76E-02
FBgn0025008	GO:0035215	2.84E-01	2	4	1.09E-02	1.18E-01	1.76E-02
FBgn0025009	GO:0035215	2.63E-01	2	5	1.09E-02	1.18E-01	1.76E-02
FBgn0030318	GO:0035215	2.84E-01	2	4	1.09E-02	1.18E-01	1.76E-02
FBgn0033109	GO:0035215	2.84E-01	2	4	1.09E-02	1.18E-01	1.76E-02
FBgn0043560	GO:0035215	3.30E-01	2	2	1.09E-02	1.18E-01	1.76E-02
FBgn0043563	GO:0035215	7.67E-01	3	3	1.09E-02	1.18E-01	1.76E-02
FBgn0043564	GO:0035215	3.30E-01	2	2	1.09E-02	1.18E-01	1.76E-02
FBgn0043565	GO:0035215	7.67E-01	3	3	1.09E-02	1.18E-01	1.76E-02
FBgn0043566	GO:0035215	3.30E-01	2	2	1.09E-02	1.18E-01	1.76E-02
FBgn0086129	GO:0035215	3.06E-01	2	3	1.09E-02	1.18E-01	1.76E-02
FBgn0030500	GO:0006267	1.69E-01	1	4	2.95E-03	2.28E-01	1.53E-03
FBgn0034922	GO:0006267	3.06E-01	1	1	2.95E-03	2.28E-01	1.53E-03
FBgn0036641	GO:0006267	2.54E-01	1	2	2.95E-03	2.28E-01	1.53E-03
FBgn0004865	GO:0009605	1.91E-01	1	5	4.63E-02	2.36E-01	1.69E-02
FBgn0000412	GO:0009605	2.10E-01	2	16	4.63E-02	2.36E-01	1.69E-02
FBgn0000608	GO:0009605	2.33E-01	1	4	4.63E-02	2.36E-01	1.69E-02
FBgn0000710	GO:0009605	3.93E-01	1	1	4.63E-02	2.36E-01	1.69E-02
FBgn0002524	GO:0009605	9.98E-01	4	8	4.63E-02	2.36E-01	1.69E-02
FBgn0003568	GO:0009605	3.93E-01	1	1	4.63E-02	2.36E-01	1.69E-02
FBgn0003573	GO:0009605	3.34E-01	1	2	4.63E-02	2.36E-01	1.69E-02
FBgn0003583	GO:0009605	3.34E-01	1	2	4.63E-02	2.36E-01	1.69E-02
FBgn0003993	GO:0009605	1.25E-01	1	7	4.63E-02	2.36E-01	1.69E-02
FBgn0004879	GO:0009605	3.93E-01	1	1	4.63E-02	2.36E-01	1.69E-02
FBgn0011481	GO:0009605	1.91E-01	1	5	4.63E-02	2.36E-01	1.69E-02
FBgn0011603	GO:0009605	2.33E-01	1	4	4.63E-02	2.36E-01	1.69E-02
FBgn0014377	GO:0009605	2.33E-01	1	4	4.63E-02	2.36E-01	1.69E-02
FBgn0014948	GO:0009605	3.93E-01	1	1	4.63E-02	2.36E-01	1.69E-02
FBgn0015797	GO:0009605	2.81E-01	1	3	4.63E-02	2.36E-01	1.69E-02
FBgn0016625	GO:0009605	3.93E-01	1	1	4.63E-02	2.36E-01	1.69E-02
FBgn0016626	GO:0009605	3.93E-01	1	1	4.63E-02	2.36E-01	1.69E-02
FBgn0016627	GO:0009605	3.93E-01	1	1	4.63E-02	2.36E-01	1.69E-02
FBgn0016628	GO:0009605	3.93E-01	1	1	4.63E-02	2.36E-01	1.69E-02
FBgn0016629	GO:0009605	3.93E-01	1	1	4.63E-02	2.36E-01	1.69E-02
FBgn0016630	GO:0009605	3.93E-01	1	1	4.63E-02	2.36E-01	1.69E-02
FBgn0016632	GO:0009605	3.93E-01	1	1	4.63E-02	2.36E-01	1.69E-02
FBgn0016633	GO:0009605	3.93E-01	1	1	4.63E-02	2.36E-01	1.69E-02
FBgn0016634	GO:0009605	3.93E-01	1	1	4.63E-02	2.36E-01	1.69E-02
FBgn0016635	GO:0009605	3.93E-01	1	1	4.63E-02	2.36E-01	1.69E-02
FBgn0016636	GO:0009605	3.93E-01	1	1	4.63E-02	2.36E-01	1.69E-02
FBgn0016755	GO:0009605	3.93E-01	1	1	4.63E-02	2.36E-01	1.69E-02
FBgn0020263	GO:0009605	1.55E-01	1	6	4.63E-02	2.36E-01	1.69E-02
FBgn0023030	GO:0009605	3.34E-01	1	2	4.63E-02	2.36E-01	1.69E-02
FBgn0023217	GO:0009605	3.93E-01	1	1	4.63E-02	2.36E-01	1.69E-02
FBgn0023218	GO:0009605	3.93E-01	1	1	4.63E-02	2.36E-01	1.69E-02
FBgn0023219	GO:0009605	3.93E-01	1	1	4.63E-02	2.36E-01	1.69E-02
FBgn0023220	GO:0009605	3.93E-01	1	1	4.63E-02	2.36E-01	1.69E-02
FBgn0023221	GO:0009605	3.93E-01	1	1	4.63E-02	2.36E-01	1.69E-02
FBgn0024275	GO:0009605	2.81E-01	1	3	4.63E-02	2.36E-01	1.69E-02
FBgn0024283	GO:0009605	3.93E-01	1	1	4.63E-02	2.36E-01	1.69E-02
FBgn0024842	GO:0009605	3.93E-01	1	1	4.63E-02	2.36E-01	1.69E-02
FBgn0025864	GO:0009605	3.93E-01	1	1	4.63E-02	2.36E-01	1.69E-02
FBgn0026087	GO:0009605	1.55E-01	1	6	4.63E-02	2.36E-01	1.69E-02
FBgn0026166	GO:0009605	3.93E-01	1	1	4.63E-02	2.36E-01	1.69E-02
FBgn0026344	GO:0009605	3.93E-01	1	1	4.63E-02	2.36E-01	1.69E-02
FBgn0026345	GO:0009605	3.93E-01	1	1	4.63E-02	2.36E-01	1.69E-02
FBgn0027106	GO:0009605	3.93E-01	1	1	4.63E-02	2.36E-01	1.69E-02
FBgn0027492	GO:0009605	1.91E-01	1	5	4.63E-02	2.36E-01	1.69E-02
FBgn0030235	GO:0009605	1.91E-01	1	5	4.63E-02	2.36E-01	1.69E-02
FBgn0030891	GO:0009605	9.97E-02	1	8	4.63E-02	2.36E-01	1.69E-02
FBgn0031968	GO:0009605	2.33E-01	1	4	4.63E-02	2.36E-01	1.69E-02
FBgn0032237	GO:0009605	1.91E-01	1	5	4.63E-02	2.36E-01	1.69E-02
FBgn0033132	GO:0009605	3.34E-01	1	2	4.63E-02	2.36E-01	1.69E-02
FBgn0034583	GO:0009605	3.93E-01	1	1	4.63E-02	2.36E-01	1.69E-02
FBgn0035978	GO:0009605	3.34E-01	1	2	4.63E-02	2.36E-01	1.69E-02
FBgn0037777	GO:0009605	2.81E-01	1	3	4.63E-02	2.36E-01	1.69E-02
FBgn0038136	GO:0009605	3.34E-01	1	2	4.63E-02	2.36E-01	1.69E-02
FBgn0038465	GO:0009605	2.33E-01	1	4	4.63E-02	2.36E-01	1.69E-02
FBgn0038523	GO:0009605	1.91E-01	1	5	4.63E-02	2.36E-01	1.69E-02
FBgn0039350	GO:0009605	7.19E-01	2	7	4.63E-02	2.36E-01	1.69E-02
FBgn0043460	GO:0009605	1.25E-01	1	7	4.63E-02	2.36E-01	1.69E-02
FBgn0043560	GO:0009605	3.34E-01	1	2	4.63E-02	2.36E-01	1.69E-02
FBgn0043561	GO:0009605	3.93E-01	1	1	4.63E-02	2.36E-01	1.69E-02
FBgn0043562	GO:0009605	3.93E-01	1	1	4.63E-02	2.36E-01	1.69E-02
FBgn0043563	GO:0009605	2.81E-01	1	3	4.63E-02	2.36E-01	1.69E-02
FBgn0043564	GO:0009605	3.34E-01	1	2	4.63E-02	2.36E-01	1.69E-02
FBgn0043565	GO:0009605	2.81E-01	1	3	4.63E-02	2.36E-01	1.69E-02
FBgn0043566	GO:0009605	3.34E-01	1	2	4.63E-02	2.36E-01	1.69E-02
FBgn0043852	GO:0009605	3.93E-01	1	1	4.63E-02	2.36E-01	1.69E-02
FBgn0044461	GO:0009605	3.34E-01	1	2	4.63E-02	2.36E-01	1.69E-02
FBgn0045854	GO:0009605	3.93E-01	1	1	4.63E-02	2.36E-01	1.69E-02
FBgn0046999	GO:0009605	3.93E-01	1	1	4.63E-02	2.36E-01	1.69E-02
FBgn0052137	GO:0009605	7.67E-01	2	6	4.63E-02	2.36E-01	1.69E-02
FBgn0052521	GO:0009605	1.91E-01	1	5	4.63E-02	2.36E-01	1.69E-02
FBgn0063925	GO:0009605	3.34E-01	1	2	4.63E-02	2.36E-01	1.69E-02
FBgn0066122	GO:0009605	3.93E-01	1	1	4.63E-02	2.36E-01	1.69E-02
FBgn0066123	GO:0009605	3.93E-01	1	1	4.63E-02	2.36E-01	1.69E-02
FBgn0066125	GO:0009605	3.93E-01	1	1	4.63E-02	2.36E-01	1.69E-02
FBgn0066126	GO:0009605	3.93E-01	1	1	4.63E-02	2.36E-01	1.69E-02
FBgn0066127	GO:0009605	3.93E-01	1	1	4.63E-02	2.36E-01	1.69E-02
FBgn0066130	GO:0009605	3.93E-01	1	1	4.63E-02	2.36E-01	1.69E-02
FBgn0066131	GO:0009605	3.93E-01	1	1	4.63E-02	2.36E-01	1.69E-02
FBgn0067422	GO:0009605	3.93E-01	1	1	4.63E-02	2.36E-01	1.69E-02
FBgn0069440	GO:0009605	1.55E-01	1	6	4.63E-02	2.36E-01	1.69E-02
FBgn0069441	GO:0009605	1.55E-01	1	6	4.63E-02	2.36E-01	1.69E-02
FBgn0069442	GO:0009605	1.55E-01	1	6	4.63E-02	2.36E-01	1.69E-02
FBgn0069445	GO:0009605	2.33E-01	1	4	4.63E-02	2.36E-01	1.69E-02
FBgn0069446	GO:0009605	3.34E-01	1	2	4.63E-02	2.36E-01	1.69E-02
FBgn0069453	GO:0009605	2.33E-01	1	4	4.63E-02	2.36E-01	1.69E-02
FBgn0083071	GO:0009605	9.00E-01	2	2	4.63E-02	2.36E-01	1.69E-02
FBgn0083237	GO:0009605	3.93E-01	1	1	4.63E-02	2.36E-01	1.69E-02
FBgn0084325	GO:0009605	3.93E-01	1	1	4.63E-02	2.36E-01	1.69E-02
FBgn0084638	GO:0009605	3.93E-01	1	1	4.63E-02	2.36E-01	1.69E-02
FBgn0086129	GO:0009605	2.81E-01	1	3	4.63E-02	2.36E-01	1.69E-02
FBgn0086254	GO:0009605	3.34E-01	1	2	4.63E-02	2.36E-01	1.69E-02
FBgn0086375	GO:0009605	3.34E-01	1	2	4.63E-02	2.36E-01	1.69E-02
FBgn0086704	GO:0009605	3.93E-01	1	1	4.63E-02	2.36E-01	1.69E-02
FBgn0086709	GO:0009605	1.25E-01	1	7	4.63E-02	2.36E-01	1.69E-02
FBgn0013820	GO:0035017	1.99E-01	2	2	4.63E-03	4.20E-02	5.73E-03
FBgn0000176	GO:0007293	1.16E-01	1	1	2.15E-02	1.10E-01	1.81E-02
FBgn0000209	GO:0007293	1.06E-01	1	2	2.15E-02	1.10E-01	1.81E-02
FBgn0002591	GO:0007293	1.06E-01	1	2	2.15E-02	1.10E-01	1.81E-02
FBgn0002597	GO:0007293	1.06E-01	1	2	2.15E-02	1.10E-01	1.81E-02
FBgn0002606	GO:0007293	1.06E-01	1	2	2.15E-02	1.10E-01	1.81E-02
FBgn0002624	GO:0007293	9.74E-02	1	3	2.15E-02	1.10E-01	1.81E-02
FBgn0002625	GO:0007293	1.06E-01	1	2	2.15E-02	1.10E-01	1.81E-02
FBgn0002627	GO:0007293	1.06E-01	1	2	2.15E-02	1.10E-01	1.81E-02
FBgn0002738	GO:0007293	1.16E-01	1	1	2.15E-02	1.10E-01	1.81E-02
FBgn0003176	GO:0007293	1.16E-01	1	1	2.15E-02	1.10E-01	1.81E-02
FBgn0004677	GO:0007293	1.16E-01	1	1	2.15E-02	1.10E-01	1.81E-02
FBgn0005032	GO:0007293	1.16E-01	1	1	2.15E-02	1.10E-01	1.81E-02
FBgn0005354	GO:0007293	1.16E-01	1	1	2.15E-02	1.10E-01	1.81E-02
FBgn0005520	GO:0007293	1.16E-01	1	1	2.15E-02	1.10E-01	1.81E-02
FBgn0005596	GO:0007293	1.16E-01	1	1	2.15E-02	1.10E-01	1.81E-02
FBgn0010020	GO:0007293	1.16E-01	1	1	2.15E-02	1.10E-01	1.81E-02
FBgn0010021	GO:0007293	1.16E-01	1	1	2.15E-02	1.10E-01	1.81E-02
FBgn0010022	GO:0007293	1.16E-01	1	1	2.15E-02	1.10E-01	1.81E-02
FBgn0010024	GO:0007293	1.16E-01	1	1	2.15E-02	1.10E-01	1.81E-02
FBgn0010025	GO:0007293	1.16E-01	1	1	2.15E-02	1.10E-01	1.81E-02
FBgn0010026	GO:0007293	1.16E-01	1	1	2.15E-02	1.10E-01	1.81E-02
FBgn0010027	GO:0007293	1.16E-01	1	1	2.15E-02	1.10E-01	1.81E-02
FBgn0010028	GO:0007293	1.16E-01	1	1	2.15E-02	1.10E-01	1.81E-02
FBgn0010029	GO:0007293	1.16E-01	1	1	2.15E-02	1.10E-01	1.81E-02
FBgn0010031	GO:0007293	1.16E-01	1	1	2.15E-02	1.10E-01	1.81E-02
FBgn0010032	GO:0007293	1.16E-01	1	1	2.15E-02	1.10E-01	1.81E-02
FBgn0010076	GO:0007293	1.16E-01	1	1	2.15E-02	1.10E-01	1.81E-02
FBgn0010087	GO:0007293	1.16E-01	1	1	2.15E-02	1.10E-01	1.81E-02
FBgn0010088	GO:0007293	1.16E-01	1	1	2.15E-02	1.10E-01	1.81E-02
FBgn0010313	GO:0007293	1.54E-01	2	17	2.15E-02	1.10E-01	1.81E-02
FBgn0010609	GO:0007293	9.74E-02	1	3	2.15E-02	1.10E-01	1.81E-02
FBgn0010934	GO:0007293	4.45E-01	2	2	2.15E-02	1.10E-01	1.81E-02
FBgn0013820	GO:0007293	1.06E-01	1	2	2.15E-02	1.10E-01	1.81E-02
FBgn0013933	GO:0007293	1.06E-01	1	2	2.15E-02	1.10E-01	1.81E-02
FBgn0013934	GO:0007293	1.06E-01	1	2	2.15E-02	1.10E-01	1.81E-02
FBgn0013936	GO:0007293	4.21E-01	2	3	2.15E-02	1.10E-01	1.81E-02
FBgn0014389	GO:0007293	1.16E-01	1	1	2.15E-02	1.10E-01	1.81E-02
FBgn0014963	GO:0007293	2.67E-01	2	10	2.15E-02	1.10E-01	1.81E-02
FBgn0015509	GO:0007293	3.07E-01	2	8	2.15E-02	1.10E-01	1.81E-02
FBgn0015797	GO:0007293	9.74E-02	1	3	2.15E-02	1.10E-01	1.81E-02
FBgn0015820	GO:0007293	1.16E-01	1	1	2.15E-02	1.10E-01	1.81E-02
FBgn0015921	GO:0007293	1.16E-01	1	1	2.15E-02	1.10E-01	1.81E-02
FBgn0019650	GO:0007293	1.06E-01	1	2	2.15E-02	1.10E-01	1.81E-02
FBgn0019653	GO:0007293	1.16E-01	1	1	2.15E-02	1.10E-01	1.81E-02
FBgn0019657	GO:0007293	1.16E-01	1	1	2.15E-02	1.10E-01	1.81E-02
FBgn0019658	GO:0007293	1.16E-01	1	1	2.15E-02	1.10E-01	1.81E-02
FBgn0019683	GO:0007293	1.16E-01	1	1	2.15E-02	1.10E-01	1.81E-02
FBgn0019821	GO:0007293	1.16E-01	1	1	2.15E-02	1.10E-01	1.81E-02
FBgn0019822	GO:0007293	1.16E-01	1	1	2.15E-02	1.10E-01	1.81E-02
FBgn0019823	GO:0007293	1.16E-01	1	1	2.15E-02	1.10E-01	1.81E-02
FBgn0019844	GO:0007293	1.16E-01	1	1	2.15E-02	1.10E-01	1.81E-02
FBgn0019845	GO:0007293	1.16E-01	1	1	2.15E-02	1.10E-01	1.81E-02
FBgn0019846	GO:0007293	1.16E-01	1	1	2.15E-02	1.10E-01	1.81E-02
FBgn0019847	GO:0007293	1.16E-01	1	1	2.15E-02	1.10E-01	1.81E-02
FBgn0019848	GO:0007293	1.16E-01	1	1	2.15E-02	1.10E-01	1.81E-02
FBgn0019849	GO:0007293	1.16E-01	1	1	2.15E-02	1.10E-01	1.81E-02
FBgn0019850	GO:0007293	1.16E-01	1	1	2.15E-02	1.10E-01	1.81E-02
FBgn0019851	GO:0007293	1.16E-01	1	1	2.15E-02	1.10E-01	1.81E-02
FBgn0019852	GO:0007293	1.16E-01	1	1	2.15E-02	1.10E-01	1.81E-02
FBgn0019853	GO:0007293	1.16E-01	1	1	2.15E-02	1.10E-01	1.81E-02
FBgn0019855	GO:0007293	1.16E-01	1	1	2.15E-02	1.10E-01	1.81E-02
FBgn0022959	GO:0007293	9.74E-02	1	3	2.15E-02	1.10E-01	1.81E-02
FBgn0023426	GO:0007293	1.06E-01	1	2	2.15E-02	1.10E-01	1.81E-02
FBgn0023515	GO:0007293	1.06E-01	1	2	2.15E-02	1.10E-01	1.81E-02
FBgn0024948	GO:0007293	1.16E-01	1	1	2.15E-02	1.10E-01	1.81E-02
FBgn0027102	GO:0007293	1.16E-01	1	1	2.15E-02	1.10E-01	1.81E-02
FBgn0027548	GO:0007293	1.06E-01	1	2	2.15E-02	1.10E-01	1.81E-02
FBgn0027647	GO:0007293	4.45E-01	2	2	2.15E-02	1.10E-01	1.81E-02
FBgn0027781	GO:0007293	1.16E-01	1	1	2.15E-02	1.10E-01	1.81E-02
FBgn0027782	GO:0007293	1.16E-01	1	1	2.15E-02	1.10E-01	1.81E-02
FBgn0029177	GO:0007293	4.21E-01	2	3	2.15E-02	1.10E-01	1.81E-02
FBgn0032956	GO:0007293	9.74E-02	1	3	2.15E-02	1.10E-01	1.81E-02
FBgn0036285	GO:0007293	4.21E-01	2	3	2.15E-02	1.10E-01	1.81E-02
FBgn0036354	GO:0007293	1.16E-01	1	1	2.15E-02	1.10E-01	1.81E-02
FBgn0038786	GO:0007293	9.74E-02	1	3	2.15E-02	1.10E-01	1.81E-02
FBgn0040078	GO:0007293	1.42E-01	2	18	2.15E-02	1.10E-01	1.81E-02
FBgn0040399	GO:0007293	1.16E-01	1	1	2.15E-02	1.10E-01	1.81E-02
FBgn0043388	GO:0007293	1.06E-01	1	2	2.15E-02	1.10E-01	1.81E-02
FBgn0043586	GO:0007293	9.74E-02	1	3	2.15E-02	1.10E-01	1.81E-02
FBgn0043587	GO:0007293	1.16E-01	1	1	2.15E-02	1.10E-01	1.81E-02
FBgn0045056	GO:0007293	1.16E-01	1	1	2.15E-02	1.10E-01	1.81E-02
FBgn0051058	GO:0007293	1.16E-01	1	1	2.15E-02	1.10E-01	1.81E-02
FBgn0063909	GO:0007293	1.16E-01	1	1	2.15E-02	1.10E-01	1.81E-02
FBgn0082167	GO:0007293	1.06E-01	1	2	2.15E-02	1.10E-01	1.81E-02
FBgn0086129	GO:0007293	9.74E-02	1	3	2.15E-02	1.10E-01	1.81E-02
FBgn0052676	GO:0035239	1.49E-01	1	1	3.32E-02	1.62E-01	3.08E-02
FBgn0000618	GO:0035239	1.01E-01	1	4	3.32E-02	1.62E-01	3.08E-02
FBgn0002719	GO:0035239	1.31E-01	1	2	3.32E-02	1.62E-01	3.08E-02
FBgn0003206	GO:0035239	7.29E-01	3	7	3.32E-02	1.62E-01	3.08E-02
FBgn0003416	GO:0035239	1.01E-01	1	4	3.32E-02	1.62E-01	3.08E-02
FBgn0003868	GO:0035239	1.15E-01	1	3	3.32E-02	1.62E-01	3.08E-02
FBgn0003988	GO:0035239	1.31E-01	1	2	3.32E-02	1.62E-01	3.08E-02
FBgn0004095	GO:0035239	1.31E-01	1	2	3.32E-02	1.62E-01	3.08E-02
FBgn0004123	GO:0035239	1.49E-01	1	1	3.32E-02	1.62E-01	3.08E-02
FBgn0004660	GO:0035239	4.07E-01	2	4	3.32E-02	1.62E-01	3.08E-02
FBgn0010881	GO:0035239	1.49E-01	1	1	3.32E-02	1.62E-01	3.08E-02
FBgn0010883	GO:0035239	1.49E-01	1	1	3.32E-02	1.62E-01	3.08E-02
FBgn0010902	GO:0035239	1.31E-01	1	2	3.32E-02	1.62E-01	3.08E-02
FBgn0010907	GO:0035239	1.49E-01	1	1	3.32E-02	1.62E-01	3.08E-02
FBgn0010934	GO:0035239	4.78E-01	2	2	3.32E-02	1.62E-01	3.08E-02
FBgn0011330	GO:0035239	1.49E-01	1	1	3.32E-02	1.62E-01	3.08E-02
FBgn0011447	GO:0035239	1.49E-01	1	1	3.32E-02	1.62E-01	3.08E-02
FBgn0011472	GO:0035239	1.49E-01	1	1	3.32E-02	1.62E-01	3.08E-02
FBgn0011480	GO:0035239	1.49E-01	1	1	3.32E-02	1.62E-01	3.08E-02
FBgn0011702	GO:0035239	4.78E-01	2	2	3.32E-02	1.62E-01	3.08E-02
FBgn0013938	GO:0035239	1.31E-01	1	2	3.32E-02	1.62E-01	3.08E-02
FBgn0014037	GO:0035239	3.39E-01	2	6	3.32E-02	1.62E-01	3.08E-02
FBgn0014038	GO:0035239	4.78E-01	2	2	3.32E-02	1.62E-01	3.08E-02
FBgn0014039	GO:0035239	1.49E-01	1	1	3.32E-02	1.62E-01	3.08E-02
FBgn0014040	GO:0035239	1.49E-01	1	1	3.32E-02	1.62E-01	3.08E-02
FBgn0014042	GO:0035239	1.49E-01	1	1	3.32E-02	1.62E-01	3.08E-02
FBgn0014043	GO:0035239	1.49E-01	1	1	3.32E-02	1.62E-01	3.08E-02
FBgn0014044	GO:0035239	4.78E-01	2	2	3.32E-02	1.62E-01	3.08E-02
FBgn0014045	GO:0035239	1.49E-01	1	1	3.32E-02	1.62E-01	3.08E-02
FBgn0014046	GO:0035239	1.49E-01	1	1	3.32E-02	1.62E-01	3.08E-02
FBgn0014047	GO:0035239	1.49E-01	1	1	3.32E-02	1.62E-01	3.08E-02
FBgn0014048	GO:0035239	4.78E-01	2	2	3.32E-02	1.62E-01	3.08E-02
FBgn0014049	GO:0035239	4.78E-01	2	2	3.32E-02	1.62E-01	3.08E-02
FBgn0014051	GO:0035239	1.49E-01	1	1	3.32E-02	1.62E-01	3.08E-02
FBgn0014052	GO:0035239	4.78E-01	2	2	3.32E-02	1.62E-01	3.08E-02
FBgn0014053	GO:0035239	4.42E-01	2	3	3.32E-02	1.62E-01	3.08E-02
FBgn0014054	GO:0035239	1.49E-01	1	1	3.32E-02	1.62E-01	3.08E-02
FBgn0014055	GO:0035239	1.49E-01	1	1	3.32E-02	1.62E-01	3.08E-02
FBgn0014056	GO:0035239	1.49E-01	1	1	3.32E-02	1.62E-01	3.08E-02
FBgn0014057	GO:0035239	4.78E-01	2	2	3.32E-02	1.62E-01	3.08E-02
FBgn0014058	GO:0035239	1.49E-01	1	1	3.32E-02	1.62E-01	3.08E-02
FBgn0014059	GO:0035239	1.49E-01	1	1	3.32E-02	1.62E-01	3.08E-02
FBgn0014060	GO:0035239	1.49E-01	1	1	3.32E-02	1.62E-01	3.08E-02
FBgn0014061	GO:0035239	1.49E-01	1	1	3.32E-02	1.62E-01	3.08E-02
FBgn0014062	GO:0035239	4.78E-01	2	2	3.32E-02	1.62E-01	3.08E-02
FBgn0014063	GO:0035239	1.49E-01	1	1	3.32E-02	1.62E-01	3.08E-02
FBgn0014064	GO:0035239	1.49E-01	1	1	3.32E-02	1.62E-01	3.08E-02
FBgn0014065	GO:0035239	1.49E-01	1	1	3.32E-02	1.62E-01	3.08E-02
FBgn0014066	GO:0035239	1.49E-01	1	1	3.32E-02	1.62E-01	3.08E-02
FBgn0014067	GO:0035239	1.49E-01	1	1	3.32E-02	1.62E-01	3.08E-02
FBgn0014068	GO:0035239	1.49E-01	1	1	3.32E-02	1.62E-01	3.08E-02
FBgn0014069	GO:0035239	1.49E-01	1	1	3.32E-02	1.62E-01	3.08E-02
FBgn0014070	GO:0035239	1.49E-01	1	1	3.32E-02	1.62E-01	3.08E-02
FBgn0014150	GO:0035239	1.49E-01	1	1	3.32E-02	1.62E-01	3.08E-02
FBgn0014854	GO:0035239	4.42E-01	2	3	3.32E-02	1.62E-01	3.08E-02
FBgn0014885	GO:0035239	1.31E-01	1	2	3.32E-02	1.62E-01	3.08E-02
FBgn0014886	GO:0035239	1.31E-01	1	2	3.32E-02	1.62E-01	3.08E-02
FBgn0014887	GO:0035239	1.31E-01	1	2	3.32E-02	1.62E-01	3.08E-02
FBgn0014888	GO:0035239	1.31E-01	1	2	3.32E-02	1.62E-01	3.08E-02
FBgn0014889	GO:0035239	1.31E-01	1	2	3.32E-02	1.62E-01	3.08E-02
FBgn0014948	GO:0035239	1.49E-01	1	1	3.32E-02	1.62E-01	3.08E-02
FBgn0015797	GO:0035239	1.15E-01	1	3	3.32E-02	1.62E-01	3.08E-02
FBgn0016075	GO:0035239	1.56E-01	2	13	3.32E-02	1.62E-01	3.08E-02
FBgn0016638	GO:0035239	4.07E-01	2	4	3.32E-02	1.62E-01	3.08E-02
FBgn0016639	GO:0035239	4.07E-01	2	4	3.32E-02	1.62E-01	3.08E-02
FBgn0016640	GO:0035239	4.07E-01	2	4	3.32E-02	1.62E-01	3.08E-02
FBgn0016642	GO:0035239	4.42E-01	2	3	3.32E-02	1.62E-01	3.08E-02
FBgn0016643	GO:0035239	4.07E-01	2	4	3.32E-02	1.62E-01	3.08E-02
FBgn0016644	GO:0035239	4.07E-01	2	4	3.32E-02	1.62E-01	3.08E-02
FBgn0016645	GO:0035239	4.42E-01	2	3	3.32E-02	1.62E-01	3.08E-02
FBgn0016646	GO:0035239	4.07E-01	2	4	3.32E-02	1.62E-01	3.08E-02
FBgn0016647	GO:0035239	4.42E-01	2	3	3.32E-02	1.62E-01	3.08E-02
FBgn0016731	GO:0035239	4.42E-01	2	3	3.32E-02	1.62E-01	3.08E-02
FBgn0016732	GO:0035239	4.78E-01	2	2	3.32E-02	1.62E-01	3.08E-02
FBgn0016736	GO:0035239	4.07E-01	2	4	3.32E-02	1.62E-01	3.08E-02
FBgn0016737	GO:0035239	1.15E-01	1	3	3.32E-02	1.62E-01	3.08E-02
FBgn0016738	GO:0035239	1.31E-01	1	2	3.32E-02	1.62E-01	3.08E-02
FBgn0016791	GO:0035239	7.83E-01	3	5	3.32E-02	1.62E-01	3.08E-02
FBgn0019637	GO:0035239	1.49E-01	1	1	3.32E-02	1.62E-01	3.08E-02
FBgn0019876	GO:0035239	1.49E-01	1	1	3.32E-02	1.62E-01	3.08E-02
FBgn0020367	GO:0035239	1.49E-01	1	1	3.32E-02	1.62E-01	3.08E-02
FBgn0020849	GO:0035239	1.49E-01	1	1	3.32E-02	1.62E-01	3.08E-02
FBgn0023222	GO:0035239	1.01E-01	1	4	3.32E-02	1.62E-01	3.08E-02
FBgn0023223	GO:0035239	1.01E-01	1	4	3.32E-02	1.62E-01	3.08E-02
FBgn0023224	GO:0035239	1.01E-01	1	4	3.32E-02	1.62E-01	3.08E-02
FBgn0024191	GO:0035239	1.01E-01	1	4	3.32E-02	1.62E-01	3.08E-02
FBgn0024523	GO:0035239	1.31E-01	1	2	3.32E-02	1.62E-01	3.08E-02
FBgn0024696	GO:0035239	1.49E-01	1	1	3.32E-02	1.62E-01	3.08E-02
FBgn0024989	GO:0035239	4.42E-01	2	3	3.32E-02	1.62E-01	3.08E-02
FBgn0025008	GO:0035239	4.07E-01	2	4	3.32E-02	1.62E-01	3.08E-02
FBgn0025009	GO:0035239	3.72E-01	2	5	3.32E-02	1.62E-01	3.08E-02
FBgn0025010	GO:0035239	1.49E-01	1	1	3.32E-02	1.62E-01	3.08E-02
FBgn0025011	GO:0035239	1.31E-01	1	2	3.32E-02	1.62E-01	3.08E-02
FBgn0026158	GO:0035239	1.31E-01	1	2	3.32E-02	1.62E-01	3.08E-02
FBgn0026343	GO:0035239	1.49E-01	1	1	3.32E-02	1.62E-01	3.08E-02
FBgn0026359	GO:0035239	3.72E-01	2	5	3.32E-02	1.62E-01	3.08E-02
FBgn0026434	GO:0035239	1.49E-01	1	1	3.32E-02	1.62E-01	3.08E-02
FBgn0026440	GO:0035239	4.42E-01	2	3	3.32E-02	1.62E-01	3.08E-02
FBgn0027499	GO:0035239	1.31E-01	1	2	3.32E-02	1.62E-01	3.08E-02
FBgn0027600	GO:0035239	1.31E-01	1	2	3.32E-02	1.62E-01	3.08E-02
FBgn0027647	GO:0035239	4.78E-01	2	2	3.32E-02	1.62E-01	3.08E-02
FBgn0028232	GO:0035239	1.31E-01	1	2	3.32E-02	1.62E-01	3.08E-02
FBgn0028242	GO:0035239	1.31E-01	1	2	3.32E-02	1.62E-01	3.08E-02
FBgn0029177	GO:0035239	4.42E-01	2	3	3.32E-02	1.62E-01	3.08E-02
FBgn0029648	GO:0035239	1.31E-01	1	2	3.32E-02	1.62E-01	3.08E-02
FBgn0029738	GO:0035239	1.49E-01	1	1	3.32E-02	1.62E-01	3.08E-02
FBgn0029881	GO:0035239	1.49E-01	1	1	3.32E-02	1.62E-01	3.08E-02
FBgn0030171	GO:0035239	1.31E-01	1	2	3.32E-02	1.62E-01	3.08E-02
FBgn0030228	GO:0035239	1.49E-01	1	1	3.32E-02	1.62E-01	3.08E-02
FBgn0031097	GO:0035239	1.31E-01	1	2	3.32E-02	1.62E-01	3.08E-02
FBgn0031126	GO:0035239	1.31E-01	1	2	3.32E-02	1.62E-01	3.08E-02
FBgn0031239	GO:0035239	1.49E-01	1	1	3.32E-02	1.62E-01	3.08E-02
FBgn0031644	GO:0035239	1.49E-01	1	1	3.32E-02	1.62E-01	3.08E-02
FBgn0031885	GO:0035239	1.49E-01	1	1	3.32E-02	1.62E-01	3.08E-02
FBgn0031968	GO:0035239	1.01E-01	1	4	3.32E-02	1.62E-01	3.08E-02
FBgn0031998	GO:0035239	1.49E-01	1	1	3.32E-02	1.62E-01	3.08E-02
FBgn0031999	GO:0035239	1.49E-01	1	1	3.32E-02	1.62E-01	3.08E-02
FBgn0032213	GO:0035239	1.31E-01	1	2	3.32E-02	1.62E-01	3.08E-02
FBgn0032694	GO:0035239	1.15E-01	1	3	3.32E-02	1.62E-01	3.08E-02
FBgn0032704	GO:0035239	1.49E-01	1	1	3.32E-02	1.62E-01	3.08E-02
FBgn0032908	GO:0035239	1.49E-01	1	1	3.32E-02	1.62E-01	3.08E-02
FBgn0033108	GO:0035239	1.49E-01	1	1	3.32E-02	1.62E-01	3.08E-02
FBgn0033109	GO:0035239	4.07E-01	2	4	3.32E-02	1.62E-01	3.08E-02
FBgn0033274	GO:0035239	1.49E-01	1	1	3.32E-02	1.62E-01	3.08E-02
FBgn0033310	GO:0035239	4.78E-01	2	2	3.32E-02	1.62E-01	3.08E-02
FBgn0033352	GO:0035239	4.07E-01	2	4	3.32E-02	1.62E-01	3.08E-02
FBgn0033421	GO:0035239	1.31E-01	1	2	3.32E-02	1.62E-01	3.08E-02
FBgn0033764	GO:0035239	1.49E-01	1	1	3.32E-02	1.62E-01	3.08E-02
FBgn0033889	GO:0035239	1.15E-01	1	3	3.32E-02	1.62E-01	3.08E-02
FBgn0033890	GO:0035239	1.49E-01	1	1	3.32E-02	1.62E-01	3.08E-02
FBgn0034140	GO:0035239	1.49E-01	1	1	3.32E-02	1.62E-01	3.08E-02
FBgn0034240	GO:0035239	1.07E-01	2	16	3.32E-02	1.62E-01	3.08E-02
FBgn0034410	GO:0035239	1.31E-01	1	2	3.32E-02	1.62E-01	3.08E-02
FBgn0034504	GO:0035239	1.01E-01	1	4	3.32E-02	1.62E-01	3.08E-02
FBgn0035237	GO:0035239	1.49E-01	1	1	3.32E-02	1.62E-01	3.08E-02
FBgn0035471	GO:0035239	1.31E-01	1	2	3.32E-02	1.62E-01	3.08E-02
FBgn0036053	GO:0035239	1.49E-01	1	1	3.32E-02	1.62E-01	3.08E-02
FBgn0036164	GO:0035239	1.49E-01	1	1	3.32E-02	1.62E-01	3.08E-02
FBgn0036356	GO:0035239	1.49E-01	1	1	3.32E-02	1.62E-01	3.08E-02
FBgn0036690	GO:0035239	1.49E-01	1	1	3.32E-02	1.62E-01	3.08E-02
FBgn0036846	GO:0035239	1.15E-01	1	3	3.32E-02	1.62E-01	3.08E-02
FBgn0038071	GO:0035239	7.29E-01	3	7	3.32E-02	1.62E-01	3.08E-02
FBgn0038252	GO:0035239	1.31E-01	1	2	3.32E-02	1.62E-01	3.08E-02
FBgn0038504	GO:0035239	1.49E-01	1	1	3.32E-02	1.62E-01	3.08E-02
FBgn0038690	GO:0035239	1.15E-01	1	3	3.32E-02	1.62E-01	3.08E-02
FBgn0038965	GO:0035239	1.31E-01	1	2	3.32E-02	1.62E-01	3.08E-02
FBgn0039056	GO:0035239	1.49E-01	1	1	3.32E-02	1.62E-01	3.08E-02
FBgn0039227	GO:0035239	1.49E-01	1	1	3.32E-02	1.62E-01	3.08E-02
FBgn0039737	GO:0035239	1.31E-01	1	2	3.32E-02	1.62E-01	3.08E-02
FBgn0040327	GO:0035239	4.42E-01	2	3	3.32E-02	1.62E-01	3.08E-02
FBgn0040328	GO:0035239	4.42E-01	2	3	3.32E-02	1.62E-01	3.08E-02
FBgn0040329	GO:0035239	4.42E-01	2	3	3.32E-02	1.62E-01	3.08E-02
FBgn0040330	GO:0035239	4.42E-01	2	3	3.32E-02	1.62E-01	3.08E-02
FBgn0040331	GO:0035239	4.42E-01	2	3	3.32E-02	1.62E-01	3.08E-02
FBgn0040332	GO:0035239	4.42E-01	2	3	3.32E-02	1.62E-01	3.08E-02
FBgn0041615	GO:0035239	1.31E-01	1	2	3.32E-02	1.62E-01	3.08E-02
FBgn0041616	GO:0035239	1.31E-01	1	2	3.32E-02	1.62E-01	3.08E-02
FBgn0041617	GO:0035239	1.31E-01	1	2	3.32E-02	1.62E-01	3.08E-02
FBgn0041618	GO:0035239	1.15E-01	1	3	3.32E-02	1.62E-01	3.08E-02
FBgn0041619	GO:0035239	1.31E-01	1	2	3.32E-02	1.62E-01	3.08E-02
FBgn0041635	GO:0035239	1.31E-01	1	2	3.32E-02	1.62E-01	3.08E-02
FBgn0043069	GO:0035239	1.15E-01	1	3	3.32E-02	1.62E-01	3.08E-02
FBgn0043070	GO:0035239	1.01E-01	1	4	3.32E-02	1.62E-01	3.08E-02
FBgn0043460	GO:0035239	3.07E-01	2	7	3.32E-02	1.62E-01	3.08E-02
FBgn0043560	GO:0035239	1.31E-01	1	2	3.32E-02	1.62E-01	3.08E-02
FBgn0043563	GO:0035239	1.15E-01	1	3	3.32E-02	1.62E-01	3.08E-02
FBgn0043565	GO:0035239	1.15E-01	1	3	3.32E-02	1.62E-01	3.08E-02
FBgn0043566	GO:0035239	1.31E-01	1	2	3.32E-02	1.62E-01	3.08E-02
FBgn0043571	GO:0035239	1.15E-01	1	3	3.32E-02	1.62E-01	3.08E-02
FBgn0043580	GO:0035239	1.15E-01	1	3	3.32E-02	1.62E-01	3.08E-02
FBgn0043581	GO:0035239	1.15E-01	1	3	3.32E-02	1.62E-01	3.08E-02
FBgn0043586	GO:0035239	1.15E-01	1	3	3.32E-02	1.62E-01	3.08E-02
FBgn0043589	GO:0035239	1.15E-01	1	3	3.32E-02	1.62E-01	3.08E-02
FBgn0043590	GO:0035239	1.15E-01	1	3	3.32E-02	1.62E-01	3.08E-02
FBgn0044018	GO:0035239	4.42E-01	2	3	3.32E-02	1.62E-01	3.08E-02
FBgn0050015	GO:0035239	1.49E-01	1	1	3.32E-02	1.62E-01	3.08E-02
FBgn0050016	GO:0035239	1.49E-01	1	1	3.32E-02	1.62E-01	3.08E-02
FBgn0050497	GO:0035239	1.31E-01	1	2	3.32E-02	1.62E-01	3.08E-02
FBgn0050499	GO:0035239	1.49E-01	1	1	3.32E-02	1.62E-01	3.08E-02
FBgn0051529	GO:0035239	1.49E-01	1	1	3.32E-02	1.62E-01	3.08E-02
FBgn0051782	GO:0035239	1.49E-01	1	1	3.32E-02	1.62E-01	3.08E-02
FBgn0052499	GO:0035239	4.42E-01	2	3	3.32E-02	1.62E-01	3.08E-02
FBgn0061210	GO:0035239	1.49E-01	1	1	3.32E-02	1.62E-01	3.08E-02
FBgn0062253	GO:0035239	1.49E-01	1	1	3.32E-02	1.62E-01	3.08E-02
FBgn0062635	GO:0035239	1.49E-01	1	1	3.32E-02	1.62E-01	3.08E-02
FBgn0062692	GO:0035239	1.15E-01	1	3	3.32E-02	1.62E-01	3.08E-02
FBgn0067691	GO:0035239	1.49E-01	1	1	3.32E-02	1.62E-01	3.08E-02
FBgn0067913	GO:0035239	1.49E-01	1	1	3.32E-02	1.62E-01	3.08E-02
FBgn0069081	GO:0035239	1.49E-01	1	1	3.32E-02	1.62E-01	3.08E-02
FBgn0069440	GO:0035239	3.39E-01	2	6	3.32E-02	1.62E-01	3.08E-02
FBgn0069441	GO:0035239	3.39E-01	2	6	3.32E-02	1.62E-01	3.08E-02
FBgn0069442	GO:0035239	3.39E-01	2	6	3.32E-02	1.62E-01	3.08E-02
FBgn0069445	GO:0035239	4.07E-01	2	4	3.32E-02	1.62E-01	3.08E-02
FBgn0069446	GO:0035239	1.31E-01	1	2	3.32E-02	1.62E-01	3.08E-02
FBgn0069451	GO:0035239	1.31E-01	1	2	3.32E-02	1.62E-01	3.08E-02
FBgn0069453	GO:0035239	4.07E-01	2	4	3.32E-02	1.62E-01	3.08E-02
FBgn0082167	GO:0035239	1.31E-01	1	2	3.32E-02	1.62E-01	3.08E-02
FBgn0083233	GO:0035239	1.31E-01	1	2	3.32E-02	1.62E-01	3.08E-02
FBgn0083239	GO:0035239	1.31E-01	1	2	3.32E-02	1.62E-01	3.08E-02
FBgn0083240	GO:0035239	1.15E-01	1	3	3.32E-02	1.62E-01	3.08E-02
FBgn0083243	GO:0035239	4.42E-01	2	3	3.32E-02	1.62E-01	3.08E-02
FBgn0084326	GO:0035239	1.49E-01	1	1	3.32E-02	1.62E-01	3.08E-02
FBgn0084432	GO:0035239	1.49E-01	1	1	3.32E-02	1.62E-01	3.08E-02
FBgn0084640	GO:0035239	1.49E-01	1	1	3.32E-02	1.62E-01	3.08E-02
FBgn0084653	GO:0035239	1.49E-01	1	1	3.32E-02	1.62E-01	3.08E-02
FBgn0084839	GO:0035239	1.49E-01	1	1	3.32E-02	1.62E-01	3.08E-02
FBgn0084848	GO:0035239	1.31E-01	1	2	3.32E-02	1.62E-01	3.08E-02
FBgn0084894	GO:0035239	1.49E-01	1	1	3.32E-02	1.62E-01	3.08E-02
FBgn0086129	GO:0035239	1.15E-01	1	3	3.32E-02	1.62E-01	3.08E-02
FBgn0086215	GO:0035239	1.49E-01	1	1	3.32E-02	1.62E-01	3.08E-02
FBgn0086532	GO:0035239	1.49E-01	1	1	3.32E-02	1.62E-01	3.08E-02
FBgn0086697	GO:0035239	4.42E-01	2	3	3.32E-02	1.62E-01	3.08E-02
FBgn0086709	GO:0035239	7.29E-01	3	7	3.32E-02	1.62E-01	3.08E-02
FBgn0004865	GO:0050803	9.15E-02	1	5	7.16E-03	1.03E-01	4.83E-03
FBgn0002011	GO:0050803	1.32E-01	1	1	7.16E-03	1.03E-01	4.83E-03
FBgn0002524	GO:0050803	6.36E-01	2	8	7.16E-03	1.03E-01	4.83E-03
FBgn0004557	GO:0050803	1.32E-01	1	1	7.16E-03	1.03E-01	4.83E-03
FBgn0004620	GO:0050803	9.15E-02	1	5	7.16E-03	1.03E-01	4.83E-03
FBgn0004849	GO:0050803	1.01E-01	1	4	7.16E-03	1.03E-01	4.83E-03
FBgn0023034	GO:0050803	1.32E-01	1	1	7.16E-03	1.03E-01	4.83E-03
FBgn0026359	GO:0050803	9.15E-02	1	5	7.16E-03	1.03E-01	4.83E-03
FBgn0030744	GO:0050803	1.32E-01	1	1	7.16E-03	1.03E-01	4.83E-03
FBgn0031968	GO:0050803	1.01E-01	1	4	7.16E-03	1.03E-01	4.83E-03
FBgn0041112	GO:0050803	1.32E-01	1	1	7.16E-03	1.03E-01	4.83E-03
FBgn0043852	GO:0050803	1.32E-01	1	1	7.16E-03	1.03E-01	4.83E-03
FBgn0082629	GO:0050803	1.21E-01	1	2	7.16E-03	1.03E-01	4.83E-03
FBgn0082633	GO:0050803	1.21E-01	1	2	7.16E-03	1.03E-01	4.83E-03
FBgn0083240	GO:0050803	1.10E-01	1	3	7.16E-03	1.03E-01	4.83E-03
FBgn0083243	GO:0050803	1.10E-01	1	3	7.16E-03	1.03E-01	4.83E-03
FBgn0086215	GO:0050803	1.32E-01	1	1	7.16E-03	1.03E-01	4.83E-03
FBgn0002011	GO:0002807	5.49E-01	1	1	8.01E-03	2.94E-01	1.93E-03
FBgn0015557	GO:0002807	4.63E-01	1	2	8.01E-03	2.94E-01	1.93E-03
FBgn0041112	GO:0002807	5.49E-01	1	1	8.01E-03	2.94E-01	1.93E-03
FBgn0042097	GO:0002807	4.63E-01	1	2	8.01E-03	2.94E-01	1.93E-03
FBgn0045861	GO:0002807	5.49E-01	1	1	8.01E-03	2.94E-01	1.93E-03
FBgn0082629	GO:0002807	4.63E-01	1	2	8.01E-03	2.94E-01	1.93E-03
FBgn0082633	GO:0002807	4.63E-01	1	2	8.01E-03	2.94E-01	1.93E-03
FBgn0001215	GO:0006403	1.24E-01	1	7	2.57E-02	1.90E-01	1.03E-02
FBgn0004419	GO:0006403	5.39E-01	2	12	2.57E-02	1.90E-01	1.03E-02
FBgn0010774	GO:0006403	1.48E-01	1	6	2.57E-02	1.90E-01	1.03E-02
FBgn0014956	GO:0006403	3.21E-01	1	1	2.57E-02	1.90E-01	1.03E-02
FBgn0014957	GO:0006403	3.21E-01	1	1	2.57E-02	1.90E-01	1.03E-02
FBgn0015509	GO:0006403	1.04E-01	1	8	2.57E-02	1.90E-01	1.03E-02
FBgn0020863	GO:0006403	3.21E-01	1	1	2.57E-02	1.90E-01	1.03E-02
FBgn0020888	GO:0006403	3.21E-01	1	1	2.57E-02	1.90E-01	1.03E-02
FBgn0020889	GO:0006403	3.21E-01	1	1	2.57E-02	1.90E-01	1.03E-02
FBgn0020890	GO:0006403	3.21E-01	1	1	2.57E-02	1.90E-01	1.03E-02
FBgn0020891	GO:0006403	3.21E-01	1	1	2.57E-02	1.90E-01	1.03E-02
FBgn0020892	GO:0006403	3.21E-01	1	1	2.57E-02	1.90E-01	1.03E-02
FBgn0020893	GO:0006403	3.21E-01	1	1	2.57E-02	1.90E-01	1.03E-02
FBgn0020894	GO:0006403	3.21E-01	1	1	2.57E-02	1.90E-01	1.03E-02
FBgn0020895	GO:0006403	3.21E-01	1	1	2.57E-02	1.90E-01	1.03E-02
FBgn0020896	GO:0006403	3.21E-01	1	1	2.57E-02	1.90E-01	1.03E-02
FBgn0020897	GO:0006403	3.21E-01	1	1	2.57E-02	1.90E-01	1.03E-02
FBgn0020898	GO:0006403	3.21E-01	1	1	2.57E-02	1.90E-01	1.03E-02
FBgn0020899	GO:0006403	3.21E-01	1	1	2.57E-02	1.90E-01	1.03E-02
FBgn0020900	GO:0006403	3.21E-01	1	1	2.57E-02	1.90E-01	1.03E-02
FBgn0020901	GO:0006403	3.21E-01	1	1	2.57E-02	1.90E-01	1.03E-02
FBgn0020902	GO:0006403	3.21E-01	1	1	2.57E-02	1.90E-01	1.03E-02
FBgn0020903	GO:0006403	3.21E-01	1	1	2.57E-02	1.90E-01	1.03E-02
FBgn0022349	GO:0006403	1.04E-01	1	8	2.57E-02	1.90E-01	1.03E-02
FBgn0023034	GO:0006403	3.21E-01	1	1	2.57E-02	1.90E-01	1.03E-02
FBgn0023515	GO:0006403	2.79E-01	1	2	2.57E-02	1.90E-01	1.03E-02
FBgn0027055	GO:0006403	3.90E-01	2	15	2.57E-02	1.90E-01	1.03E-02
FBgn0028383	GO:0006403	3.21E-01	1	1	2.57E-02	1.90E-01	1.03E-02
FBgn0028425	GO:0006403	2.06E-01	1	4	2.57E-02	1.90E-01	1.03E-02
FBgn0029178	GO:0006403	3.21E-01	1	1	2.57E-02	1.90E-01	1.03E-02
FBgn0029179	GO:0006403	3.21E-01	1	1	2.57E-02	1.90E-01	1.03E-02
FBgn0029180	GO:0006403	3.21E-01	1	1	2.57E-02	1.90E-01	1.03E-02
FBgn0029181	GO:0006403	3.21E-01	1	1	2.57E-02	1.90E-01	1.03E-02
FBgn0029182	GO:0006403	3.21E-01	1	1	2.57E-02	1.90E-01	1.03E-02
FBgn0029183	GO:0006403	3.21E-01	1	1	2.57E-02	1.90E-01	1.03E-02
FBgn0029184	GO:0006403	3.21E-01	1	1	2.57E-02	1.90E-01	1.03E-02
FBgn0029185	GO:0006403	3.21E-01	1	1	2.57E-02	1.90E-01	1.03E-02
FBgn0029957	GO:0006403	3.21E-01	1	1	2.57E-02	1.90E-01	1.03E-02
FBgn0030122	GO:0006403	5.89E-01	2	11	2.57E-02	1.90E-01	1.03E-02
FBgn0030329	GO:0006403	3.21E-01	1	1	2.57E-02	1.90E-01	1.03E-02
FBgn0030506	GO:0006403	8.54E-01	2	4	2.57E-02	1.90E-01	1.03E-02
FBgn0030744	GO:0006403	3.21E-01	1	1	2.57E-02	1.90E-01	1.03E-02
FBgn0030803	GO:0006403	8.12E-01	3	21	2.57E-02	1.90E-01	1.03E-02
FBgn0031118	GO:0006403	3.21E-01	1	1	2.57E-02	1.90E-01	1.03E-02
FBgn0031149	GO:0006403	2.23E-01	2	19	2.57E-02	1.90E-01	1.03E-02
FBgn0031216	GO:0006403	2.06E-01	1	4	2.57E-02	1.90E-01	1.03E-02
FBgn0031544	GO:0006403	3.21E-01	1	1	2.57E-02	1.90E-01	1.03E-02
FBgn0031670	GO:0006403	1.04E-01	1	8	2.57E-02	1.90E-01	1.03E-02
FBgn0031822	GO:0006403	7.23E-01	2	8	2.57E-02	1.90E-01	1.03E-02
FBgn0032157	GO:0006403	1.24E-01	1	7	2.57E-02	1.90E-01	1.03E-02
FBgn0032348	GO:0006403	7.62E-01	2	7	2.57E-02	1.90E-01	1.03E-02
FBgn0032635	GO:0006403	1.36E-01	2	22	2.57E-02	1.90E-01	1.03E-02
FBgn0033109	GO:0006403	2.06E-01	1	4	2.57E-02	1.90E-01	1.03E-02
FBgn0033264	GO:0006403	2.41E-01	3	34	2.57E-02	1.90E-01	1.03E-02
FBgn0033374	GO:0006403	1.24E-01	1	7	2.57E-02	1.90E-01	1.03E-02
FBgn0033529	GO:0006403	2.79E-01	1	2	2.57E-02	1.90E-01	1.03E-02
FBgn0033607	GO:0006403	2.06E-01	1	4	2.57E-02	1.90E-01	1.03E-02
FBgn0034918	GO:0006403	8.97E-01	2	2	2.57E-02	1.90E-01	1.03E-02
FBgn0035959	GO:0006403	4.15E-01	3	30	2.57E-02	1.90E-01	1.03E-02
FBgn0036111	GO:0006403	7.23E-01	2	8	2.57E-02	1.90E-01	1.03E-02
FBgn0036187	GO:0006403	2.79E-01	1	2	2.57E-02	1.90E-01	1.03E-02
FBgn0036248	GO:0006403	1.24E-01	1	7	2.57E-02	1.90E-01	1.03E-02
FBgn0036689	GO:0006403	3.21E-01	1	1	2.57E-02	1.90E-01	1.03E-02
FBgn0036696	GO:0006403	8.77E-01	2	3	2.57E-02	1.90E-01	1.03E-02
FBgn0037106	GO:0006403	2.59E-01	2	18	2.57E-02	1.90E-01	1.03E-02
FBgn0037701	GO:0006403	1.24E-01	1	7	2.57E-02	1.90E-01	1.03E-02
FBgn0038251	GO:0006403	1.04E-01	1	8	2.57E-02	1.90E-01	1.03E-02
FBgn0038772	GO:0006403	1.36E-01	2	22	2.57E-02	1.90E-01	1.03E-02
FBgn0038786	GO:0006403	2.40E-01	1	3	2.57E-02	1.90E-01	1.03E-02
FBgn0039163	GO:0006403	2.06E-01	1	4	2.57E-02	1.90E-01	1.03E-02
FBgn0039712	GO:0006403	1.75E-01	1	5	2.57E-02	1.90E-01	1.03E-02
FBgn0041093	GO:0006403	9.94E-01	3	3	2.57E-02	1.90E-01	1.03E-02
FBgn0043456	GO:0006403	1.14E-01	2	23	2.57E-02	1.90E-01	1.03E-02
FBgn0044873	GO:0006403	3.21E-01	1	1	2.57E-02	1.90E-01	1.03E-02
FBgn0044874	GO:0006403	3.21E-01	1	1	2.57E-02	1.90E-01	1.03E-02
FBgn0046117	GO:0006403	8.97E-01	2	2	2.57E-02	1.90E-01	1.03E-02
FBgn0046118	GO:0006403	8.97E-01	2	2	2.57E-02	1.90E-01	1.03E-02
FBgn0046119	GO:0006403	8.97E-01	2	2	2.57E-02	1.90E-01	1.03E-02
FBgn0046120	GO:0006403	8.97E-01	2	2	2.57E-02	1.90E-01	1.03E-02
FBgn0046121	GO:0006403	8.97E-01	2	2	2.57E-02	1.90E-01	1.03E-02
FBgn0046122	GO:0006403	8.97E-01	2	2	2.57E-02	1.90E-01	1.03E-02
FBgn0046123	GO:0006403	8.97E-01	2	2	2.57E-02	1.90E-01	1.03E-02
FBgn0046124	GO:0006403	8.97E-01	2	2	2.57E-02	1.90E-01	1.03E-02
FBgn0046125	GO:0006403	8.97E-01	2	2	2.57E-02	1.90E-01	1.03E-02
FBgn0050122	GO:0006403	1.24E-01	1	7	2.57E-02	1.90E-01	1.03E-02
FBgn0051058	GO:0006403	3.21E-01	1	1	2.57E-02	1.90E-01	1.03E-02
FBgn0051108	GO:0006403	2.79E-01	1	2	2.57E-02	1.90E-01	1.03E-02
FBgn0051301	GO:0006403	1.24E-01	1	7	2.57E-02	1.90E-01	1.03E-02
FBgn0066333	GO:0006403	3.21E-01	1	1	2.57E-02	1.90E-01	1.03E-02
FBgn0083083	GO:0006403	3.21E-01	1	1	2.57E-02	1.90E-01	1.03E-02
FBgn0083232	GO:0006403	2.06E-01	1	4	2.57E-02	1.90E-01	1.03E-02
FBgn0083234	GO:0006403	1.24E-01	1	7	2.57E-02	1.90E-01	1.03E-02
FBgn0083235	GO:0006403	1.75E-01	1	5	2.57E-02	1.90E-01	1.03E-02
FBgn0083236	GO:0006403	1.24E-01	1	7	2.57E-02	1.90E-01	1.03E-02
FBgn0083241	GO:0006403	1.24E-01	1	7	2.57E-02	1.90E-01	1.03E-02
FBgn0001330	GO:0035109	9.51E-02	1	1	1.14E-02	7.49E-02	8.10E-03
FBgn0003176	GO:0035109	9.51E-02	1	1	1.14E-02	7.49E-02	8.10E-03
FBgn0005520	GO:0035109	9.51E-02	1	1	1.14E-02	7.49E-02	8.10E-03
FBgn0010020	GO:0035109	9.51E-02	1	1	1.14E-02	7.49E-02	8.10E-03
FBgn0010021	GO:0035109	9.51E-02	1	1	1.14E-02	7.49E-02	8.10E-03
FBgn0010022	GO:0035109	9.51E-02	1	1	1.14E-02	7.49E-02	8.10E-03
FBgn0010024	GO:0035109	9.51E-02	1	1	1.14E-02	7.49E-02	8.10E-03
FBgn0010025	GO:0035109	9.51E-02	1	1	1.14E-02	7.49E-02	8.10E-03
FBgn0010026	GO:0035109	9.51E-02	1	1	1.14E-02	7.49E-02	8.10E-03
FBgn0010027	GO:0035109	9.51E-02	1	1	1.14E-02	7.49E-02	8.10E-03
FBgn0010028	GO:0035109	9.51E-02	1	1	1.14E-02	7.49E-02	8.10E-03
FBgn0010029	GO:0035109	9.51E-02	1	1	1.14E-02	7.49E-02	8.10E-03
FBgn0010031	GO:0035109	9.51E-02	1	1	1.14E-02	7.49E-02	8.10E-03
FBgn0010032	GO:0035109	9.51E-02	1	1	1.14E-02	7.49E-02	8.10E-03
FBgn0010076	GO:0035109	9.51E-02	1	1	1.14E-02	7.49E-02	8.10E-03
FBgn0010087	GO:0035109	9.51E-02	1	1	1.14E-02	7.49E-02	8.10E-03
FBgn0010088	GO:0035109	9.51E-02	1	1	1.14E-02	7.49E-02	8.10E-03
FBgn0013224	GO:0035109	9.51E-02	1	1	1.14E-02	7.49E-02	8.10E-03
FBgn0015894	GO:0035109	9.51E-02	1	1	1.14E-02	7.49E-02	8.10E-03
FBgn0023438	GO:0035109	9.51E-02	1	1	1.14E-02	7.49E-02	8.10E-03
FBgn0025674	GO:0035109	9.51E-02	1	1	1.14E-02	7.49E-02	8.10E-03
FBgn0027495	GO:0035109	9.51E-02	1	1	1.14E-02	7.49E-02	8.10E-03
FBgn0046334	GO:0035109	9.51E-02	1	1	1.14E-02	7.49E-02	8.10E-03
FBgn0046335	GO:0035109	9.51E-02	1	1	1.14E-02	7.49E-02	8.10E-03
FBgn0052425	GO:0035109	9.51E-02	1	1	1.14E-02	7.49E-02	8.10E-03
FBgn0083083	GO:0035109	9.51E-02	1	1	1.14E-02	7.49E-02	8.10E-03
FBgn0004865	GO:0007286	1.01E-01	1	5	1.35E-02	6.74E-02	6.27E-03
FBgn0011603	GO:0007286	1.07E-01	1	4	1.35E-02	6.74E-02	6.27E-03
FBgn0026149	GO:0007286	9.01E-02	1	7	1.35E-02	6.74E-02	6.27E-03
FBgn0028560	GO:0007286	1.27E-01	1	1	1.35E-02	6.74E-02	6.27E-03
FBgn0030814	GO:0007286	9.55E-02	1	6	1.35E-02	6.74E-02	6.27E-03
FBgn0031620	GO:0007286	1.20E-01	1	2	1.35E-02	6.74E-02	6.27E-03
FBgn0032371	GO:0007286	1.98E-01	2	31	1.35E-02	6.74E-02	6.27E-03
FBgn0033177	GO:0007286	1.07E-01	1	4	1.35E-02	6.74E-02	6.27E-03
FBgn0033188	GO:0007286	1.20E-01	1	2	1.35E-02	6.74E-02	6.27E-03
FBgn0033287	GO:0007286	1.23E-01	2	40	1.35E-02	6.74E-02	6.27E-03
FBgn0033330	GO:0007286	1.20E-01	1	2	1.35E-02	6.74E-02	6.27E-03
FBgn0033749	GO:0007286	1.13E-01	1	3	1.35E-02	6.74E-02	6.27E-03
FBgn0035213	GO:0007286	1.01E-01	1	5	1.35E-02	6.74E-02	6.27E-03
FBgn0036346	GO:0007286	1.20E-01	1	2	1.35E-02	6.74E-02	6.27E-03
FBgn0038388	GO:0007286	1.20E-01	1	2	1.35E-02	6.74E-02	6.27E-03
FBgn0039302	GO:0007286	1.88E-01	2	32	1.35E-02	6.74E-02	6.27E-03
FBgn0039870	GO:0007286	1.01E-01	1	5	1.35E-02	6.74E-02	6.27E-03
FBgn0043455	GO:0007286	1.20E-01	1	2	1.35E-02	6.74E-02	6.27E-03
FBgn0046225	GO:0007286	1.20E-01	1	2	1.35E-02	6.74E-02	6.27E-03
FBgn0002618	GO:0035222	1.41E-01	2	11	1.30E-02	1.65E-01	2.29E-02
FBgn0003206	GO:0035222	2.35E-01	2	7	1.30E-02	1.65E-01	2.29E-02
FBgn0010609	GO:0035222	3.65E-01	2	3	1.30E-02	1.65E-01	2.29E-02
FBgn0013936	GO:0035222	3.65E-01	2	3	1.30E-02	1.65E-01	2.29E-02
FBgn0020263	GO:0035222	9.62E-01	4	6	1.30E-02	1.65E-01	2.29E-02
FBgn0021961	GO:0035222	3.29E-01	2	4	1.30E-02	1.65E-01	2.29E-02
FBgn0023222	GO:0035222	8.05E-01	3	4	1.30E-02	1.65E-01	2.29E-02
FBgn0023223	GO:0035222	8.05E-01	3	4	1.30E-02	1.65E-01	2.29E-02
FBgn0023224	GO:0035222	8.05E-01	3	4	1.30E-02	1.65E-01	2.29E-02
FBgn0024208	GO:0035222	2.96E-01	2	5	1.30E-02	1.65E-01	2.29E-02
FBgn0025008	GO:0035222	3.29E-01	2	4	1.30E-02	1.65E-01	2.29E-02
FBgn0025009	GO:0035222	7.79E-01	3	5	1.30E-02	1.65E-01	2.29E-02
FBgn0028375	GO:0035222	4.02E-01	2	2	1.30E-02	1.65E-01	2.29E-02
FBgn0030328	GO:0035222	1.83E-01	2	9	1.30E-02	1.65E-01	2.29E-02
FBgn0033109	GO:0035222	3.29E-01	2	4	1.30E-02	1.65E-01	2.29E-02
FBgn0036312	GO:0035222	3.29E-01	2	4	1.30E-02	1.65E-01	2.29E-02
FBgn0043388	GO:0035222	4.02E-01	2	2	1.30E-02	1.65E-01	2.29E-02
FBgn0043458	GO:0035222	3.29E-01	2	4	1.30E-02	1.65E-01	2.29E-02
FBgn0043460	GO:0035222	2.35E-01	2	7	1.30E-02	1.65E-01	2.29E-02
FBgn0043560	GO:0035222	4.02E-01	2	2	1.30E-02	1.65E-01	2.29E-02
FBgn0043563	GO:0035222	8.28E-01	3	3	1.30E-02	1.65E-01	2.29E-02
FBgn0043564	GO:0035222	4.02E-01	2	2	1.30E-02	1.65E-01	2.29E-02
FBgn0043565	GO:0035222	8.28E-01	3	3	1.30E-02	1.65E-01	2.29E-02
FBgn0043566	GO:0035222	4.02E-01	2	2	1.30E-02	1.65E-01	2.29E-02
FBgn0086129	GO:0035222	8.28E-01	3	3	1.30E-02	1.65E-01	2.29E-02
FBgn0000412	GO:0000915	2.15E-01	2	16	4.64E-03	5.05E-02	4.72E-03
FBgn0024191	GO:0000915	3.26E-01	2	4	4.64E-03	5.05E-02	4.72E-03
FBgn0024978	GO:0007005	1.63E-01	1	5	5.89E-03	9.41E-02	1.93E-03
FBgn0029178	GO:0007005	2.23E-01	1	1	5.89E-03	9.41E-02	1.93E-03
FBgn0029179	GO:0007005	2.23E-01	1	1	5.89E-03	9.41E-02	1.93E-03
FBgn0029180	GO:0007005	2.23E-01	1	1	5.89E-03	9.41E-02	1.93E-03
FBgn0029181	GO:0007005	2.23E-01	1	1	5.89E-03	9.41E-02	1.93E-03
FBgn0029182	GO:0007005	2.23E-01	1	1	5.89E-03	9.41E-02	1.93E-03
FBgn0029183	GO:0007005	2.23E-01	1	1	5.89E-03	9.41E-02	1.93E-03
FBgn0029184	GO:0007005	2.23E-01	1	1	5.89E-03	9.41E-02	1.93E-03
FBgn0029185	GO:0007005	2.23E-01	1	1	5.89E-03	9.41E-02	1.93E-03
FBgn0031908	GO:0007005	1.38E-01	1	7	5.89E-03	9.41E-02	1.93E-03
FBgn0033279	GO:0007005	2.07E-01	1	2	5.89E-03	9.41E-02	1.93E-03
FBgn0033547	GO:0007005	2.07E-01	1	2	5.89E-03	9.41E-02	1.93E-03
FBgn0033728	GO:0007005	1.77E-01	1	4	5.89E-03	9.41E-02	1.93E-03
FBgn0034051	GO:0007005	1.38E-01	1	7	5.89E-03	9.41E-02	1.93E-03
FBgn0034362	GO:0007005	9.00E-02	1	12	5.89E-03	9.41E-02	1.93E-03
FBgn0035272	GO:0007005	1.17E-01	1	9	5.89E-03	9.41E-02	1.93E-03
FBgn0036672	GO:0007005	9.83E-02	1	11	5.89E-03	9.41E-02	1.93E-03
FBgn0052676	GO:0043623	1.14E-01	1	1	1.43E-02	9.09E-02	1.01E-02
FBgn0002719	GO:0043623	1.06E-01	1	2	1.43E-02	9.09E-02	1.01E-02
FBgn0002838	GO:0043623	1.14E-01	1	1	1.43E-02	9.09E-02	1.01E-02
FBgn0013349	GO:0043623	1.04E-01	2	29	1.43E-02	9.09E-02	1.01E-02
FBgn0013467	GO:0043623	1.14E-01	1	1	1.43E-02	9.09E-02	1.01E-02
FBgn0015538	GO:0043623	1.14E-01	1	1	1.43E-02	9.09E-02	1.01E-02
FBgn0019637	GO:0043623	1.14E-01	1	1	1.43E-02	9.09E-02	1.01E-02
FBgn0022224	GO:0043623	1.06E-01	1	2	1.43E-02	9.09E-02	1.01E-02
FBgn0024191	GO:0043623	9.06E-02	1	4	1.43E-02	9.09E-02	1.01E-02
FBgn0025008	GO:0043623	9.06E-02	1	4	1.43E-02	9.09E-02	1.01E-02
FBgn0025883	GO:0043623	1.14E-01	1	1	1.43E-02	9.09E-02	1.01E-02
FBgn0027949	GO:0043623	1.60E-01	3	50	1.43E-02	9.09E-02	1.01E-02
FBgn0028425	GO:0043623	9.06E-02	1	4	1.43E-02	9.09E-02	1.01E-02
FBgn0028579	GO:0043623	1.14E-01	1	1	1.43E-02	9.09E-02	1.01E-02
FBgn0028701	GO:0043623	1.14E-01	1	1	1.43E-02	9.09E-02	1.01E-02
FBgn0029648	GO:0043623	5.36E-01	2	2	1.43E-02	9.09E-02	1.01E-02
FBgn0029660	GO:0043623	1.14E-01	1	1	1.43E-02	9.09E-02	1.01E-02
FBgn0029738	GO:0043623	1.14E-01	1	1	1.43E-02	9.09E-02	1.01E-02
FBgn0029881	GO:0043623	1.14E-01	1	1	1.43E-02	9.09E-02	1.01E-02
FBgn0030090	GO:0043623	1.14E-01	1	1	1.43E-02	9.09E-02	1.01E-02
FBgn0030228	GO:0043623	1.14E-01	1	1	1.43E-02	9.09E-02	1.01E-02
FBgn0030360	GO:0043623	1.14E-01	1	1	1.43E-02	9.09E-02	1.01E-02
FBgn0030500	GO:0043623	9.06E-02	1	4	1.43E-02	9.09E-02	1.01E-02
FBgn0030582	GO:0043623	1.14E-01	1	1	1.43E-02	9.09E-02	1.01E-02
FBgn0030803	GO:0043623	1.87E-01	2	21	1.43E-02	9.09E-02	1.01E-02
FBgn0031126	GO:0043623	5.36E-01	2	2	1.43E-02	9.09E-02	1.01E-02
FBgn0031644	GO:0043623	1.14E-01	1	1	1.43E-02	9.09E-02	1.01E-02
FBgn0031885	GO:0043623	1.14E-01	1	1	1.43E-02	9.09E-02	1.01E-02
FBgn0031998	GO:0043623	1.14E-01	1	1	1.43E-02	9.09E-02	1.01E-02
FBgn0031999	GO:0043623	1.14E-01	1	1	1.43E-02	9.09E-02	1.01E-02
FBgn0033109	GO:0043623	4.94E-01	2	4	1.43E-02	9.09E-02	1.01E-02
FBgn0033421	GO:0043623	1.06E-01	1	2	1.43E-02	9.09E-02	1.01E-02
FBgn0033764	GO:0043623	1.14E-01	1	1	1.43E-02	9.09E-02	1.01E-02
FBgn0033889	GO:0043623	9.79E-02	1	3	1.43E-02	9.09E-02	1.01E-02
FBgn0033890	GO:0043623	1.14E-01	1	1	1.43E-02	9.09E-02	1.01E-02
FBgn0034135	GO:0043623	1.14E-01	1	1	1.43E-02	9.09E-02	1.01E-02
FBgn0034140	GO:0043623	1.14E-01	1	1	1.43E-02	9.09E-02	1.01E-02
FBgn0034922	GO:0043623	1.14E-01	1	1	1.43E-02	9.09E-02	1.01E-02
FBgn0035237	GO:0043623	1.14E-01	1	1	1.43E-02	9.09E-02	1.01E-02
FBgn0035807	GO:0043623	1.14E-01	1	1	1.43E-02	9.09E-02	1.01E-02
FBgn0035959	GO:0043623	9.63E-02	2	30	1.43E-02	9.09E-02	1.01E-02
FBgn0036053	GO:0043623	1.14E-01	1	1	1.43E-02	9.09E-02	1.01E-02
FBgn0036164	GO:0043623	1.14E-01	1	1	1.43E-02	9.09E-02	1.01E-02
FBgn0036356	GO:0043623	1.14E-01	1	1	1.43E-02	9.09E-02	1.01E-02
FBgn0036641	GO:0043623	1.06E-01	1	2	1.43E-02	9.09E-02	1.01E-02
FBgn0036650	GO:0043623	1.14E-01	1	1	1.43E-02	9.09E-02	1.01E-02
FBgn0036690	GO:0043623	1.14E-01	1	1	1.43E-02	9.09E-02	1.01E-02
FBgn0036892	GO:0043623	1.14E-01	1	1	1.43E-02	9.09E-02	1.01E-02
FBgn0036980	GO:0043623	4.72E-01	2	5	1.43E-02	9.09E-02	1.01E-02
FBgn0037254	GO:0043623	1.14E-01	1	1	1.43E-02	9.09E-02	1.01E-02
FBgn0037777	GO:0043623	9.79E-02	1	3	1.43E-02	9.09E-02	1.01E-02
FBgn0038504	GO:0043623	1.14E-01	1	1	1.43E-02	9.09E-02	1.01E-02
FBgn0038690	GO:0043623	9.79E-02	1	3	1.43E-02	9.09E-02	1.01E-02
FBgn0039056	GO:0043623	1.14E-01	1	1	1.43E-02	9.09E-02	1.01E-02
FBgn0039219	GO:0043623	1.06E-01	1	2	1.43E-02	9.09E-02	1.01E-02
FBgn0039644	GO:0043623	1.14E-01	1	1	1.43E-02	9.09E-02	1.01E-02
FBgn0040365	GO:0043623	1.14E-01	1	1	1.43E-02	9.09E-02	1.01E-02
FBgn0050016	GO:0043623	1.14E-01	1	1	1.43E-02	9.09E-02	1.01E-02
FBgn0050217	GO:0043623	1.14E-01	1	1	1.43E-02	9.09E-02	1.01E-02
FBgn0050499	GO:0043623	1.14E-01	1	1	1.43E-02	9.09E-02	1.01E-02
FBgn0051529	GO:0043623	1.14E-01	1	1	1.43E-02	9.09E-02	1.01E-02
FBgn0052529	GO:0043623	1.14E-01	1	1	1.43E-02	9.09E-02	1.01E-02
FBgn0052650	GO:0043623	1.14E-01	1	1	1.43E-02	9.09E-02	1.01E-02
FBgn0067691	GO:0043623	1.14E-01	1	1	1.43E-02	9.09E-02	1.01E-02
FBgn0086284	GO:0043623	1.14E-01	1	1	1.43E-02	9.09E-02	1.01E-02
FBgn0086285	GO:0043623	1.14E-01	1	1	1.43E-02	9.09E-02	1.01E-02
FBgn0086286	GO:0043623	1.14E-01	1	1	1.43E-02	9.09E-02	1.01E-02
FBgn0086287	GO:0043623	1.14E-01	1	1	1.43E-02	9.09E-02	1.01E-02
FBgn0086288	GO:0043623	1.14E-01	1	1	1.43E-02	9.09E-02	1.01E-02
FBgn0086289	GO:0043623	1.14E-01	1	1	1.43E-02	9.09E-02	1.01E-02
FBgn0086290	GO:0043623	1.14E-01	1	1	1.43E-02	9.09E-02	1.01E-02
FBgn0086291	GO:0043623	1.14E-01	1	1	1.43E-02	9.09E-02	1.01E-02
FBgn0086292	GO:0043623	1.14E-01	1	1	1.43E-02	9.09E-02	1.01E-02
FBgn0086293	GO:0043623	1.14E-01	1	1	1.43E-02	9.09E-02	1.01E-02
FBgn0086294	GO:0043623	1.14E-01	1	1	1.43E-02	9.09E-02	1.01E-02
FBgn0025008	GO:0007300	3.85E-01	2	4	1.22E-02	7.57E-02	9.88E-03
FBgn0026087	GO:0007300	8.17E-01	3	6	1.22E-02	7.57E-02	9.88E-03
FBgn0026204	GO:0007300	4.18E-01	2	2	1.22E-02	7.57E-02	9.88E-03
FBgn0028578	GO:0007300	4.18E-01	2	2	1.22E-02	7.57E-02	9.88E-03
FBgn0028628	GO:0007300	4.18E-01	2	2	1.22E-02	7.57E-02	9.88E-03
FBgn0028629	GO:0007300	4.18E-01	2	2	1.22E-02	7.57E-02	9.88E-03
FBgn0028630	GO:0007300	4.18E-01	2	2	1.22E-02	7.57E-02	9.88E-03
FBgn0028631	GO:0007300	4.18E-01	2	2	1.22E-02	7.57E-02	9.88E-03
FBgn0028632	GO:0007300	4.18E-01	2	2	1.22E-02	7.57E-02	9.88E-03
FBgn0028747	GO:0007300	4.18E-01	2	2	1.22E-02	7.57E-02	9.88E-03
FBgn0030235	GO:0007300	8.27E-01	3	5	1.22E-02	7.57E-02	9.88E-03
FBgn0031923	GO:0007300	4.01E-01	2	3	1.22E-02	7.57E-02	9.88E-03
FBgn0034371	GO:0007300	4.18E-01	2	2	1.22E-02	7.57E-02	9.88E-03
FBgn0052521	GO:0007300	8.27E-01	3	5	1.22E-02	7.57E-02	9.88E-03
FBgn0002011	GO:0002252	5.10E-01	1	1	9.26E-03	2.66E-01	2.36E-03
FBgn0011785	GO:0002252	4.34E-01	1	2	9.26E-03	2.66E-01	2.36E-03
FBgn0013224	GO:0002252	5.10E-01	1	1	9.26E-03	2.66E-01	2.36E-03
FBgn0015557	GO:0002252	4.34E-01	1	2	9.26E-03	2.66E-01	2.36E-03
FBgn0041112	GO:0002252	5.10E-01	1	1	9.26E-03	2.66E-01	2.36E-03
FBgn0042097	GO:0002252	4.34E-01	1	2	9.26E-03	2.66E-01	2.36E-03
FBgn0045861	GO:0002252	5.10E-01	1	1	9.26E-03	2.66E-01	2.36E-03
FBgn0082629	GO:0002252	4.34E-01	1	2	9.26E-03	2.66E-01	2.36E-03
FBgn0082633	GO:0002252	4.34E-01	1	2	9.26E-03	2.66E-01	2.36E-03
FBgn0024989	GO:0035159	9.37E-01	2	3	2.95E-03	5.88E-02	8.01E-04
FBgn0027600	GO:0035159	1.69E-01	1	2	2.95E-03	5.88E-02	8.01E-04
FBgn0030171	GO:0035159	1.69E-01	1	2	2.95E-03	5.88E-02	8.01E-04
FBgn0031097	GO:0035159	1.69E-01	1	2	2.95E-03	5.88E-02	8.01E-04
FBgn0038017	GO:0035159	8.19E-01	2	23	2.95E-03	5.88E-02	8.01E-04
FBgn0038610	GO:0035159	1.38E-01	1	6	2.95E-03	5.88E-02	8.01E-04
FBgn0052499	GO:0035159	9.37E-01	2	3	2.95E-03	5.88E-02	8.01E-04
FBgn0033552	GO:0030010	9.12E-02	1	1	5.05E-03	1.12E-01	5.61E-03
FBgn0042640	GO:0030010	9.12E-02	1	1	5.05E-03	1.12E-01	5.61E-03
FBgn0086215	GO:0030010	9.12E-02	1	1	5.05E-03	1.12E-01	5.61E-03
FBgn0001215	GO:0030111	9.37E-02	1	7	8.01E-03	1.35E-01	4.50E-03
FBgn0002632	GO:0030111	1.73E-01	1	2	8.01E-03	1.35E-01	4.50E-03
FBgn0002945	GO:0030111	9.76E-01	3	15	8.01E-03	1.35E-01	4.50E-03
FBgn0023222	GO:0030111	1.36E-01	1	4	8.01E-03	1.35E-01	4.50E-03
FBgn0024208	GO:0030111	1.21E-01	1	5	8.01E-03	1.35E-01	4.50E-03
FBgn0024987	GO:0030111	1.73E-01	1	2	8.01E-03	1.35E-01	4.50E-03
FBgn0033504	GO:0030111	1.94E-01	1	1	8.01E-03	1.35E-01	4.50E-03
FBgn0037098	GO:0030111	1.94E-01	1	1	8.01E-03	1.35E-01	4.50E-03
FBgn0051058	GO:0030111	1.94E-01	1	1	8.01E-03	1.35E-01	4.50E-03
FBgn0062521	GO:0030111	1.94E-01	1	1	8.01E-03	1.35E-01	4.50E-03
FBgn0082167	GO:0030111	1.73E-01	1	2	8.01E-03	1.35E-01	4.50E-03
FBgn0013969	GO:0006406	1.45E-01	2	44	4.21E-03	8.16E-02	2.26E-03
FBgn0031822	GO:0006406	7.70E-01	2	8	4.21E-03	8.16E-02	2.26E-03
FBgn0033264	GO:0006406	2.80E-01	2	34	4.21E-03	8.16E-02	2.26E-03
FBgn0034918	GO:0006406	8.46E-01	2	2	4.21E-03	8.16E-02	2.26E-03
FBgn0036696	GO:0006406	1.14E-01	1	3	4.21E-03	8.16E-02	2.26E-03
FBgn0039163	GO:0006406	1.06E-01	1	4	4.21E-03	8.16E-02	2.26E-03
FBgn0044081	GO:0008632	1.30E-01	1	2	4.64E-03	1.55E-01	4.09E-03
FBgn0005683	GO:0008632	1.30E-01	1	2	4.64E-03	1.55E-01	4.09E-03
FBgn0021961	GO:0008632	9.70E-02	1	4	4.64E-03	1.55E-01	4.09E-03
FBgn0022984	GO:0008632	1.50E-01	1	1	4.64E-03	1.55E-01	4.09E-03
FBgn0026087	GO:0008632	9.94E-01	3	6	4.64E-03	1.55E-01	4.09E-03
FBgn0029865	GO:0008632	1.12E-01	1	3	4.64E-03	1.55E-01	4.09E-03
FBgn0030235	GO:0008632	9.95E-01	3	5	4.64E-03	1.55E-01	4.09E-03
FBgn0031579	GO:0008632	1.50E-01	1	1	4.64E-03	1.55E-01	4.09E-03
FBgn0031923	GO:0008632	8.50E-01	2	3	4.64E-03	1.55E-01	4.09E-03
FBgn0033177	GO:0008632	9.70E-02	1	4	4.64E-03	1.55E-01	4.09E-03
FBgn0033330	GO:0008632	1.30E-01	1	2	4.64E-03	1.55E-01	4.09E-03
FBgn0034371	GO:0008632	8.70E-01	2	2	4.64E-03	1.55E-01	4.09E-03
FBgn0036346	GO:0008632	1.30E-01	1	2	4.64E-03	1.55E-01	4.09E-03
FBgn0040237	GO:0008632	1.30E-01	1	2	4.64E-03	1.55E-01	4.09E-03
FBgn0041108	GO:0008632	8.70E-01	2	2	4.64E-03	1.55E-01	4.09E-03
FBgn0041618	GO:0008632	1.12E-01	1	3	4.64E-03	1.55E-01	4.09E-03
FBgn0052521	GO:0008632	9.95E-01	3	5	4.64E-03	1.55E-01	4.09E-03
FBgn0030968	GO:0006090	9.25E-02	1	11	2.52E-03	5.88E-02	8.01E-04
FBgn0032157	GO:0006090	1.15E-01	1	7	2.52E-03	5.88E-02	8.01E-04
FBgn0083242	GO:0006090	9.77E-02	1	10	2.52E-03	5.88E-02	8.01E-04
FBgn0044128	GO:0012501	2.59E-01	1	1	5.22E-02	2.61E-01	3.88E-02
FBgn0044127	GO:0012501	2.59E-01	1	1	5.22E-02	2.61E-01	3.88E-02
FBgn0044126	GO:0012501	2.59E-01	1	1	5.22E-02	2.61E-01	3.88E-02
FBgn0044125	GO:0012501	2.59E-01	1	1	5.22E-02	2.61E-01	3.88E-02
FBgn0044124	GO:0012501	2.59E-01	1	1	5.22E-02	2.61E-01	3.88E-02
FBgn0044123	GO:0012501	2.59E-01	1	1	5.22E-02	2.61E-01	3.88E-02
FBgn0044122	GO:0012501	2.59E-01	1	1	5.22E-02	2.61E-01	3.88E-02
FBgn0044121	GO:0012501	2.59E-01	1	1	5.22E-02	2.61E-01	3.88E-02
FBgn0044120	GO:0012501	2.59E-01	1	1	5.22E-02	2.61E-01	3.88E-02
FBgn0044119	GO:0012501	2.59E-01	1	1	5.22E-02	2.61E-01	3.88E-02
FBgn0044118	GO:0012501	2.59E-01	1	1	5.22E-02	2.61E-01	3.88E-02
FBgn0044117	GO:0012501	2.59E-01	1	1	5.22E-02	2.61E-01	3.88E-02
FBgn0044116	GO:0012501	2.59E-01	1	1	5.22E-02	2.61E-01	3.88E-02
FBgn0044115	GO:0012501	2.59E-01	1	1	5.22E-02	2.61E-01	3.88E-02
FBgn0044114	GO:0012501	2.59E-01	1	1	5.22E-02	2.61E-01	3.88E-02
FBgn0044113	GO:0012501	2.59E-01	1	1	5.22E-02	2.61E-01	3.88E-02
FBgn0044112	GO:0012501	2.59E-01	1	1	5.22E-02	2.61E-01	3.88E-02
FBgn0044111	GO:0012501	2.59E-01	1	1	5.22E-02	2.61E-01	3.88E-02
FBgn0044110	GO:0012501	2.59E-01	1	1	5.22E-02	2.61E-01	3.88E-02
FBgn0044109	GO:0012501	2.59E-01	1	1	5.22E-02	2.61E-01	3.88E-02
FBgn0044108	GO:0012501	2.59E-01	1	1	5.22E-02	2.61E-01	3.88E-02
FBgn0044107	GO:0012501	2.59E-01	1	1	5.22E-02	2.61E-01	3.88E-02
FBgn0044106	GO:0012501	2.59E-01	1	1	5.22E-02	2.61E-01	3.88E-02
FBgn0044105	GO:0012501	2.59E-01	1	1	5.22E-02	2.61E-01	3.88E-02
FBgn0044104	GO:0012501	2.59E-01	1	1	5.22E-02	2.61E-01	3.88E-02
FBgn0044103	GO:0012501	2.59E-01	1	1	5.22E-02	2.61E-01	3.88E-02
FBgn0044102	GO:0012501	2.59E-01	1	1	5.22E-02	2.61E-01	3.88E-02
FBgn0044101	GO:0012501	2.59E-01	1	1	5.22E-02	2.61E-01	3.88E-02
FBgn0044100	GO:0012501	2.59E-01	1	1	5.22E-02	2.61E-01	3.88E-02
FBgn0044099	GO:0012501	2.59E-01	1	1	5.22E-02	2.61E-01	3.88E-02
FBgn0044098	GO:0012501	2.59E-01	1	1	5.22E-02	2.61E-01	3.88E-02
FBgn0044097	GO:0012501	2.59E-01	1	1	5.22E-02	2.61E-01	3.88E-02
FBgn0044096	GO:0012501	2.59E-01	1	1	5.22E-02	2.61E-01	3.88E-02
FBgn0044095	GO:0012501	2.59E-01	1	1	5.22E-02	2.61E-01	3.88E-02
FBgn0044094	GO:0012501	2.59E-01	1	1	5.22E-02	2.61E-01	3.88E-02
FBgn0044093	GO:0012501	2.59E-01	1	1	5.22E-02	2.61E-01	3.88E-02
FBgn0044092	GO:0012501	2.59E-01	1	1	5.22E-02	2.61E-01	3.88E-02
FBgn0044091	GO:0012501	2.59E-01	1	1	5.22E-02	2.61E-01	3.88E-02
FBgn0044090	GO:0012501	2.59E-01	1	1	5.22E-02	2.61E-01	3.88E-02
FBgn0044089	GO:0012501	2.59E-01	1	1	5.22E-02	2.61E-01	3.88E-02
FBgn0044088	GO:0012501	2.59E-01	1	1	5.22E-02	2.61E-01	3.88E-02
FBgn0044087	GO:0012501	2.59E-01	1	1	5.22E-02	2.61E-01	3.88E-02
FBgn0044086	GO:0012501	2.59E-01	1	1	5.22E-02	2.61E-01	3.88E-02
FBgn0044085	GO:0012501	2.59E-01	1	1	5.22E-02	2.61E-01	3.88E-02
FBgn0044084	GO:0012501	2.59E-01	1	1	5.22E-02	2.61E-01	3.88E-02
FBgn0044083	GO:0012501	2.59E-01	1	1	5.22E-02	2.61E-01	3.88E-02
FBgn0044082	GO:0012501	2.59E-01	1	1	5.22E-02	2.61E-01	3.88E-02
FBgn0044081	GO:0012501	7.02E-01	2	2	5.22E-02	2.61E-01	3.88E-02
FBgn0044080	GO:0012501	2.59E-01	1	1	5.22E-02	2.61E-01	3.88E-02
FBgn0044079	GO:0012501	2.59E-01	1	1	5.22E-02	2.61E-01	3.88E-02
FBgn0044078	GO:0012501	2.59E-01	1	1	5.22E-02	2.61E-01	3.88E-02
FBgn0044077	GO:0012501	2.59E-01	1	1	5.22E-02	2.61E-01	3.88E-02
FBgn0044076	GO:0012501	2.59E-01	1	1	5.22E-02	2.61E-01	3.88E-02
FBgn0044075	GO:0012501	2.59E-01	1	1	5.22E-02	2.61E-01	3.88E-02
FBgn0044074	GO:0012501	2.59E-01	1	1	5.22E-02	2.61E-01	3.88E-02
FBgn0044073	GO:0012501	2.59E-01	1	1	5.22E-02	2.61E-01	3.88E-02
FBgn0044072	GO:0012501	2.59E-01	1	1	5.22E-02	2.61E-01	3.88E-02
FBgn0044071	GO:0012501	2.59E-01	1	1	5.22E-02	2.61E-01	3.88E-02
FBgn0044070	GO:0012501	2.59E-01	1	1	5.22E-02	2.61E-01	3.88E-02
FBgn0044069	GO:0012501	2.59E-01	1	1	5.22E-02	2.61E-01	3.88E-02
FBgn0004865	GO:0012501	1.09E-01	1	5	5.22E-02	2.61E-01	3.88E-02
FBgn0000067	GO:0012501	2.59E-01	1	1	5.22E-02	2.61E-01	3.88E-02
FBgn0000176	GO:0012501	2.59E-01	1	1	5.22E-02	2.61E-01	3.88E-02
FBgn0000209	GO:0012501	2.12E-01	1	2	5.22E-02	2.61E-01	3.88E-02
FBgn0000514	GO:0012501	1.72E-01	1	3	5.22E-02	2.61E-01	3.88E-02
FBgn0000570	GO:0012501	1.09E-01	1	5	5.22E-02	2.61E-01	3.88E-02
FBgn0000608	GO:0012501	1.38E-01	1	4	5.22E-02	2.61E-01	3.88E-02
FBgn0000618	GO:0012501	1.38E-01	1	4	5.22E-02	2.61E-01	3.88E-02
FBgn0000640	GO:0012501	2.59E-01	1	1	5.22E-02	2.61E-01	3.88E-02
FBgn0001428	GO:0012501	2.59E-01	1	1	5.22E-02	2.61E-01	3.88E-02
FBgn0001433	GO:0012501	2.59E-01	1	1	5.22E-02	2.61E-01	3.88E-02
FBgn0001578	GO:0012501	2.59E-01	1	1	5.22E-02	2.61E-01	3.88E-02
FBgn0002285	GO:0012501	1.38E-01	1	4	5.22E-02	2.61E-01	3.88E-02
FBgn0002591	GO:0012501	2.12E-01	1	2	5.22E-02	2.61E-01	3.88E-02
FBgn0002595	GO:0012501	1.38E-01	1	4	5.22E-02	2.61E-01	3.88E-02
FBgn0002597	GO:0012501	2.12E-01	1	2	5.22E-02	2.61E-01	3.88E-02
FBgn0002616	GO:0012501	1.38E-01	1	4	5.22E-02	2.61E-01	3.88E-02
FBgn0002618	GO:0012501	1.82E-01	2	11	5.22E-02	2.61E-01	3.88E-02
FBgn0002624	GO:0012501	1.72E-01	1	3	5.22E-02	2.61E-01	3.88E-02
FBgn0002625	GO:0012501	2.12E-01	1	2	5.22E-02	2.61E-01	3.88E-02
FBgn0002627	GO:0012501	2.12E-01	1	2	5.22E-02	2.61E-01	3.88E-02
FBgn0003129	GO:0012501	2.12E-01	1	2	5.22E-02	2.61E-01	3.88E-02
FBgn0003176	GO:0012501	2.59E-01	1	1	5.22E-02	2.61E-01	3.88E-02
FBgn0003206	GO:0012501	8.47E-01	3	7	5.22E-02	2.61E-01	3.88E-02
FBgn0003416	GO:0012501	1.38E-01	1	4	5.22E-02	2.61E-01	3.88E-02
FBgn0003568	GO:0012501	2.59E-01	1	1	5.22E-02	2.61E-01	3.88E-02
FBgn0003573	GO:0012501	2.12E-01	1	2	5.22E-02	2.61E-01	3.88E-02
FBgn0003577	GO:0012501	2.12E-01	1	2	5.22E-02	2.61E-01	3.88E-02
FBgn0003585	GO:0012501	5.82E-01	2	4	5.22E-02	2.61E-01	3.88E-02
FBgn0003868	GO:0012501	1.72E-01	1	3	5.22E-02	2.61E-01	3.88E-02
FBgn0003960	GO:0012501	1.38E-01	1	4	5.22E-02	2.61E-01	3.88E-02
FBgn0003988	GO:0012501	2.12E-01	1	2	5.22E-02	2.61E-01	3.88E-02
FBgn0004095	GO:0012501	2.12E-01	1	2	5.22E-02	2.61E-01	3.88E-02
FBgn0004123	GO:0012501	2.59E-01	1	1	5.22E-02	2.61E-01	3.88E-02
FBgn0004481	GO:0012501	2.59E-01	1	1	5.22E-02	2.61E-01	3.88E-02
FBgn0004483	GO:0012501	2.59E-01	1	1	5.22E-02	2.61E-01	3.88E-02
FBgn0004557	GO:0012501	2.59E-01	1	1	5.22E-02	2.61E-01	3.88E-02
FBgn0004677	GO:0012501	2.59E-01	1	1	5.22E-02	2.61E-01	3.88E-02
FBgn0004849	GO:0012501	1.38E-01	1	4	5.22E-02	2.61E-01	3.88E-02
FBgn0005025	GO:0012501	1.72E-01	1	3	5.22E-02	2.61E-01	3.88E-02
FBgn0005032	GO:0012501	2.59E-01	1	1	5.22E-02	2.61E-01	3.88E-02
FBgn0005354	GO:0012501	2.59E-01	1	1	5.22E-02	2.61E-01	3.88E-02
FBgn0005520	GO:0012501	2.59E-01	1	1	5.22E-02	2.61E-01	3.88E-02
FBgn0005543	GO:0012501	2.59E-01	1	1	5.22E-02	2.61E-01	3.88E-02
FBgn0005562	GO:0012501	1.72E-01	1	3	5.22E-02	2.61E-01	3.88E-02
FBgn0005683	GO:0012501	2.12E-01	1	2	5.22E-02	2.61E-01	3.88E-02
FBgn0010020	GO:0012501	2.59E-01	1	1	5.22E-02	2.61E-01	3.88E-02
FBgn0010021	GO:0012501	2.59E-01	1	1	5.22E-02	2.61E-01	3.88E-02
FBgn0010022	GO:0012501	2.59E-01	1	1	5.22E-02	2.61E-01	3.88E-02
FBgn0010024	GO:0012501	2.59E-01	1	1	5.22E-02	2.61E-01	3.88E-02
FBgn0010025	GO:0012501	2.59E-01	1	1	5.22E-02	2.61E-01	3.88E-02
FBgn0010026	GO:0012501	2.59E-01	1	1	5.22E-02	2.61E-01	3.88E-02
FBgn0010027	GO:0012501	2.59E-01	1	1	5.22E-02	2.61E-01	3.88E-02
FBgn0010028	GO:0012501	2.59E-01	1	1	5.22E-02	2.61E-01	3.88E-02
FBgn0010029	GO:0012501	2.59E-01	1	1	5.22E-02	2.61E-01	3.88E-02
FBgn0010031	GO:0012501	2.59E-01	1	1	5.22E-02	2.61E-01	3.88E-02
FBgn0010032	GO:0012501	2.59E-01	1	1	5.22E-02	2.61E-01	3.88E-02
FBgn0010076	GO:0012501	2.59E-01	1	1	5.22E-02	2.61E-01	3.88E-02
FBgn0010087	GO:0012501	2.59E-01	1	1	5.22E-02	2.61E-01	3.88E-02
FBgn0010088	GO:0012501	2.59E-01	1	1	5.22E-02	2.61E-01	3.88E-02
FBgn0010609	GO:0012501	1.72E-01	1	3	5.22E-02	2.61E-01	3.88E-02
FBgn0010902	GO:0012501	2.12E-01	1	2	5.22E-02	2.61E-01	3.88E-02
FBgn0013250	GO:0012501	2.59E-01	1	1	5.22E-02	2.61E-01	3.88E-02
FBgn0013820	GO:0012501	2.12E-01	1	2	5.22E-02	2.61E-01	3.88E-02
FBgn0013936	GO:0012501	6.44E-01	2	3	5.22E-02	2.61E-01	3.88E-02
FBgn0013938	GO:0012501	2.12E-01	1	2	5.22E-02	2.61E-01	3.88E-02
FBgn0014037	GO:0012501	4.52E-01	2	6	5.22E-02	2.61E-01	3.88E-02
FBgn0014038	GO:0012501	2.12E-01	1	2	5.22E-02	2.61E-01	3.88E-02
FBgn0014044	GO:0012501	2.12E-01	1	2	5.22E-02	2.61E-01	3.88E-02
FBgn0014048	GO:0012501	2.12E-01	1	2	5.22E-02	2.61E-01	3.88E-02
FBgn0014049	GO:0012501	2.12E-01	1	2	5.22E-02	2.61E-01	3.88E-02
FBgn0014052	GO:0012501	2.12E-01	1	2	5.22E-02	2.61E-01	3.88E-02
FBgn0014053	GO:0012501	1.72E-01	1	3	5.22E-02	2.61E-01	3.88E-02
FBgn0014057	GO:0012501	2.12E-01	1	2	5.22E-02	2.61E-01	3.88E-02
FBgn0014062	GO:0012501	2.12E-01	1	2	5.22E-02	2.61E-01	3.88E-02
FBgn0014150	GO:0012501	2.59E-01	1	1	5.22E-02	2.61E-01	3.88E-02
FBgn0014854	GO:0012501	1.72E-01	1	3	5.22E-02	2.61E-01	3.88E-02
FBgn0015797	GO:0012501	1.72E-01	1	3	5.22E-02	2.61E-01	3.88E-02
FBgn0015820	GO:0012501	2.59E-01	1	1	5.22E-02	2.61E-01	3.88E-02
FBgn0015928	GO:0012501	2.59E-01	1	1	5.22E-02	2.61E-01	3.88E-02
FBgn0016075	GO:0012501	5.34E-01	3	13	5.22E-02	2.61E-01	3.88E-02
FBgn0016638	GO:0012501	1.38E-01	1	4	5.22E-02	2.61E-01	3.88E-02
FBgn0016639	GO:0012501	1.38E-01	1	4	5.22E-02	2.61E-01	3.88E-02
FBgn0016640	GO:0012501	1.38E-01	1	4	5.22E-02	2.61E-01	3.88E-02
FBgn0016642	GO:0012501	1.72E-01	1	3	5.22E-02	2.61E-01	3.88E-02
FBgn0016643	GO:0012501	1.38E-01	1	4	5.22E-02	2.61E-01	3.88E-02
FBgn0016644	GO:0012501	1.38E-01	1	4	5.22E-02	2.61E-01	3.88E-02
FBgn0016645	GO:0012501	1.72E-01	1	3	5.22E-02	2.61E-01	3.88E-02
FBgn0016646	GO:0012501	1.38E-01	1	4	5.22E-02	2.61E-01	3.88E-02
FBgn0016647	GO:0012501	1.72E-01	1	3	5.22E-02	2.61E-01	3.88E-02
FBgn0016702	GO:0012501	1.38E-01	1	4	5.22E-02	2.61E-01	3.88E-02
FBgn0016731	GO:0012501	6.44E-01	2	3	5.22E-02	2.61E-01	3.88E-02
FBgn0016732	GO:0012501	2.12E-01	1	2	5.22E-02	2.61E-01	3.88E-02
FBgn0016736	GO:0012501	5.82E-01	2	4	5.22E-02	2.61E-01	3.88E-02
FBgn0016737	GO:0012501	6.44E-01	2	3	5.22E-02	2.61E-01	3.88E-02
FBgn0016738	GO:0012501	7.02E-01	2	2	5.22E-02	2.61E-01	3.88E-02
FBgn0016791	GO:0012501	5.17E-01	2	5	5.22E-02	2.61E-01	3.88E-02
FBgn0019650	GO:0012501	2.12E-01	1	2	5.22E-02	2.61E-01	3.88E-02
FBgn0019653	GO:0012501	2.59E-01	1	1	5.22E-02	2.61E-01	3.88E-02
FBgn0019657	GO:0012501	2.59E-01	1	1	5.22E-02	2.61E-01	3.88E-02
FBgn0019658	GO:0012501	2.59E-01	1	1	5.22E-02	2.61E-01	3.88E-02
FBgn0019683	GO:0012501	2.59E-01	1	1	5.22E-02	2.61E-01	3.88E-02
FBgn0019808	GO:0012501	2.12E-01	1	2	5.22E-02	2.61E-01	3.88E-02
FBgn0019821	GO:0012501	2.59E-01	1	1	5.22E-02	2.61E-01	3.88E-02
FBgn0019822	GO:0012501	2.59E-01	1	1	5.22E-02	2.61E-01	3.88E-02
FBgn0019823	GO:0012501	2.59E-01	1	1	5.22E-02	2.61E-01	3.88E-02
FBgn0019844	GO:0012501	2.59E-01	1	1	5.22E-02	2.61E-01	3.88E-02
FBgn0019845	GO:0012501	2.59E-01	1	1	5.22E-02	2.61E-01	3.88E-02
FBgn0019846	GO:0012501	2.59E-01	1	1	5.22E-02	2.61E-01	3.88E-02
FBgn0019847	GO:0012501	2.59E-01	1	1	5.22E-02	2.61E-01	3.88E-02
FBgn0019848	GO:0012501	2.59E-01	1	1	5.22E-02	2.61E-01	3.88E-02
FBgn0019849	GO:0012501	2.59E-01	1	1	5.22E-02	2.61E-01	3.88E-02
FBgn0019850	GO:0012501	2.59E-01	1	1	5.22E-02	2.61E-01	3.88E-02
FBgn0019851	GO:0012501	2.59E-01	1	1	5.22E-02	2.61E-01	3.88E-02
FBgn0019852	GO:0012501	2.59E-01	1	1	5.22E-02	2.61E-01	3.88E-02
FBgn0019853	GO:0012501	2.59E-01	1	1	5.22E-02	2.61E-01	3.88E-02
FBgn0019855	GO:0012501	2.59E-01	1	1	5.22E-02	2.61E-01	3.88E-02
FBgn0019954	GO:0012501	2.59E-01	1	1	5.22E-02	2.61E-01	3.88E-02
FBgn0020060	GO:0012501	2.59E-01	1	1	5.22E-02	2.61E-01	3.88E-02
FBgn0020433	GO:0012501	2.59E-01	1	1	5.22E-02	2.61E-01	3.88E-02
FBgn0021961	GO:0012501	1.38E-01	1	4	5.22E-02	2.61E-01	3.88E-02
FBgn0023147	GO:0012501	2.59E-01	1	1	5.22E-02	2.61E-01	3.88E-02
FBgn0023148	GO:0012501	2.59E-01	1	1	5.22E-02	2.61E-01	3.88E-02
FBgn0023149	GO:0012501	2.59E-01	1	1	5.22E-02	2.61E-01	3.88E-02
FBgn0023150	GO:0012501	2.59E-01	1	1	5.22E-02	2.61E-01	3.88E-02
FBgn0023151	GO:0012501	2.59E-01	1	1	5.22E-02	2.61E-01	3.88E-02
FBgn0023152	GO:0012501	2.59E-01	1	1	5.22E-02	2.61E-01	3.88E-02
FBgn0023153	GO:0012501	2.59E-01	1	1	5.22E-02	2.61E-01	3.88E-02
FBgn0023154	GO:0012501	2.59E-01	1	1	5.22E-02	2.61E-01	3.88E-02
FBgn0023155	GO:0012501	2.59E-01	1	1	5.22E-02	2.61E-01	3.88E-02
FBgn0023156	GO:0012501	2.59E-01	1	1	5.22E-02	2.61E-01	3.88E-02
FBgn0023157	GO:0012501	2.59E-01	1	1	5.22E-02	2.61E-01	3.88E-02
FBgn0023158	GO:0012501	2.59E-01	1	1	5.22E-02	2.61E-01	3.88E-02
FBgn0023159	GO:0012501	2.59E-01	1	1	5.22E-02	2.61E-01	3.88E-02
FBgn0023160	GO:0012501	2.59E-01	1	1	5.22E-02	2.61E-01	3.88E-02
FBgn0023161	GO:0012501	7.02E-01	2	2	5.22E-02	2.61E-01	3.88E-02
FBgn0023162	GO:0012501	2.59E-01	1	1	5.22E-02	2.61E-01	3.88E-02
FBgn0023163	GO:0012501	2.59E-01	1	1	5.22E-02	2.61E-01	3.88E-02
FBgn0023164	GO:0012501	2.59E-01	1	1	5.22E-02	2.61E-01	3.88E-02
FBgn0023165	GO:0012501	2.59E-01	1	1	5.22E-02	2.61E-01	3.88E-02
FBgn0023166	GO:0012501	2.59E-01	1	1	5.22E-02	2.61E-01	3.88E-02
FBgn0023217	GO:0012501	2.59E-01	1	1	5.22E-02	2.61E-01	3.88E-02
FBgn0023218	GO:0012501	2.59E-01	1	1	5.22E-02	2.61E-01	3.88E-02
FBgn0023219	GO:0012501	2.59E-01	1	1	5.22E-02	2.61E-01	3.88E-02
FBgn0023220	GO:0012501	2.59E-01	1	1	5.22E-02	2.61E-01	3.88E-02
FBgn0023221	GO:0012501	2.59E-01	1	1	5.22E-02	2.61E-01	3.88E-02
FBgn0023222	GO:0012501	5.82E-01	2	4	5.22E-02	2.61E-01	3.88E-02
FBgn0023223	GO:0012501	9.24E-01	3	4	5.22E-02	2.61E-01	3.88E-02
FBgn0023224	GO:0012501	9.24E-01	3	4	5.22E-02	2.61E-01	3.88E-02
FBgn0024191	GO:0012501	1.38E-01	1	4	5.22E-02	2.61E-01	3.88E-02
FBgn0024208	GO:0012501	5.17E-01	2	5	5.22E-02	2.61E-01	3.88E-02
FBgn0024233	GO:0012501	2.59E-01	1	1	5.22E-02	2.61E-01	3.88E-02
FBgn0024523	GO:0012501	2.12E-01	1	2	5.22E-02	2.61E-01	3.88E-02
FBgn0024948	GO:0012501	2.59E-01	1	1	5.22E-02	2.61E-01	3.88E-02
FBgn0025008	GO:0012501	1.38E-01	1	4	5.22E-02	2.61E-01	3.88E-02
FBgn0025009	GO:0012501	1.09E-01	1	5	5.22E-02	2.61E-01	3.88E-02
FBgn0025010	GO:0012501	2.59E-01	1	1	5.22E-02	2.61E-01	3.88E-02
FBgn0025011	GO:0012501	2.12E-01	1	2	5.22E-02	2.61E-01	3.88E-02
FBgn0025628	GO:0012501	2.59E-01	1	1	5.22E-02	2.61E-01	3.88E-02
FBgn0025879	GO:0012501	2.12E-01	1	2	5.22E-02	2.61E-01	3.88E-02
FBgn0025927	GO:0012501	1.72E-01	1	3	5.22E-02	2.61E-01	3.88E-02
FBgn0025935	GO:0012501	1.72E-01	1	3	5.22E-02	2.61E-01	3.88E-02
FBgn0026013	GO:0012501	2.59E-01	1	1	5.22E-02	2.61E-01	3.88E-02
FBgn0026014	GO:0012501	2.59E-01	1	1	5.22E-02	2.61E-01	3.88E-02
FBgn0026087	GO:0012501	9.84E-01	4	6	5.22E-02	2.61E-01	3.88E-02
FBgn0026158	GO:0012501	2.12E-01	1	2	5.22E-02	2.61E-01	3.88E-02
FBgn0026204	GO:0012501	7.02E-01	2	2	5.22E-02	2.61E-01	3.88E-02
FBgn0026343	GO:0012501	2.59E-01	1	1	5.22E-02	2.61E-01	3.88E-02
FBgn0026359	GO:0012501	5.17E-01	2	5	5.22E-02	2.61E-01	3.88E-02
FBgn0026434	GO:0012501	2.59E-01	1	1	5.22E-02	2.61E-01	3.88E-02
FBgn0026440	GO:0012501	6.44E-01	2	3	5.22E-02	2.61E-01	3.88E-02
FBgn0027102	GO:0012501	2.59E-01	1	1	5.22E-02	2.61E-01	3.88E-02
FBgn0027492	GO:0012501	5.17E-01	2	5	5.22E-02	2.61E-01	3.88E-02
FBgn0027548	GO:0012501	2.12E-01	1	2	5.22E-02	2.61E-01	3.88E-02
FBgn0027627	GO:0012501	2.12E-01	1	2	5.22E-02	2.61E-01	3.88E-02
FBgn0028232	GO:0012501	2.12E-01	1	2	5.22E-02	2.61E-01	3.88E-02
FBgn0028242	GO:0012501	2.12E-01	1	2	5.22E-02	2.61E-01	3.88E-02
FBgn0028578	GO:0012501	7.02E-01	2	2	5.22E-02	2.61E-01	3.88E-02
FBgn0028628	GO:0012501	7.02E-01	2	2	5.22E-02	2.61E-01	3.88E-02
FBgn0028629	GO:0012501	7.02E-01	2	2	5.22E-02	2.61E-01	3.88E-02
FBgn0028630	GO:0012501	7.02E-01	2	2	5.22E-02	2.61E-01	3.88E-02
FBgn0028631	GO:0012501	7.02E-01	2	2	5.22E-02	2.61E-01	3.88E-02
FBgn0028632	GO:0012501	7.02E-01	2	2	5.22E-02	2.61E-01	3.88E-02
FBgn0028747	GO:0012501	7.02E-01	2	2	5.22E-02	2.61E-01	3.88E-02
FBgn0029865	GO:0012501	1.72E-01	1	3	5.22E-02	2.61E-01	3.88E-02
FBgn0030235	GO:0012501	9.88E-01	4	5	5.22E-02	2.61E-01	3.88E-02
[truncated: 64,022 more rows]
