# Supplementary material for: Gene networks in Drosophila melanogaster: integrating experimental data to predict gene function
Source: Genome Biol. 2009 Sep 16;10(9):R97. doi: 10.1186/gb-2009-10-9-r97 (PMC2768986; doi:10.1186/gb-2009-10-9-r97)
Supplement: Additional data file 3 — All predictions meet the criteria of tp ≥ 0.1. [file gb-2009-10-9-r97-S3.XLS]

Predictions made from the MRF method using the integrated network with 200,000 gene pairs
Gene	Flybase Gene ID.
GOterm	GO term ID of predicted term.
Prob	Probability associated with the GO term to Gene prediction through the MRF method.
k	Value in the MRF equation representing the number of neighbors gene annotated with the GO term predicted. Also set as the filter, tn.
N	Number of neighbors the gene has.
freq	Frequency of the GO term in the network. Term f in the MRF equations.
p1	The probability that a gene annotated with a GO term will be connected to a neighbor with the same GO term.
p0	The probability that a gene annotated with a GO term will NOT be connected to a neighbor with the same GO term.
Gene	GOterm	Prob	k	N	freq	p1	p0
FBgn0000176	GO:0009954	1.82E-01	1	1	6.06E-03	9.05E-02	2.47E-03
FBgn0000209	GO:0009954	1.68E-01	1	2	6.06E-03	9.05E-02	2.47E-03
FBgn0000309	GO:0009954	1.82E-01	1	1	6.06E-03	9.05E-02	2.47E-03
FBgn0000502	GO:0009954	1.82E-01	1	1	6.06E-03	9.05E-02	2.47E-03
FBgn0001994	GO:0009954	3.37E-01	2	32	6.06E-03	9.05E-02	2.47E-03
FBgn0002975	GO:0009954	1.82E-01	1	1	6.06E-03	9.05E-02	2.47E-03
FBgn0003206	GO:0009954	1.13E-01	1	7	6.06E-03	9.05E-02	2.47E-03
FBgn0003416	GO:0009954	9.59E-02	1	9	6.06E-03	9.05E-02	2.47E-03
FBgn0003522	GO:0009954	1.82E-01	1	1	6.06E-03	9.05E-02	2.47E-03
FBgn0003585	GO:0009954	1.44E-01	1	4	6.06E-03	9.05E-02	2.47E-03
FBgn0003690	GO:0009954	1.82E-01	1	1	6.06E-03	9.05E-02	2.47E-03
FBgn0003712	GO:0009954	1.82E-01	1	1	6.06E-03	9.05E-02	2.47E-03
FBgn0003868	GO:0009954	8.81E-01	2	3	6.06E-03	9.05E-02	2.47E-03
FBgn0003988	GO:0009954	8.91E-01	2	2	6.06E-03	9.05E-02	2.47E-03
FBgn0003990	GO:0009954	1.82E-01	1	1	6.06E-03	9.05E-02	2.47E-03
FBgn0003993	GO:0009954	1.13E-01	1	7	6.06E-03	9.05E-02	2.47E-03
FBgn0004677	GO:0009954	1.82E-01	1	1	6.06E-03	9.05E-02	2.47E-03
FBgn0005007	GO:0009954	1.82E-01	1	1	6.06E-03	9.05E-02	2.47E-03
FBgn0005025	GO:0009954	1.56E-01	1	3	6.06E-03	9.05E-02	2.47E-03
FBgn0005032	GO:0009954	1.82E-01	1	1	6.06E-03	9.05E-02	2.47E-03
FBgn0005325	GO:0009954	1.82E-01	1	1	6.06E-03	9.05E-02	2.47E-03
FBgn0005354	GO:0009954	1.82E-01	1	1	6.06E-03	9.05E-02	2.47E-03
FBgn0010071	GO:0009954	1.82E-01	1	1	6.06E-03	9.05E-02	2.47E-03
FBgn0010228	GO:0009954	3.37E-01	3	72	6.06E-03	9.05E-02	2.47E-03
FBgn0010609	GO:0009954	1.44E-01	1	4	6.06E-03	9.05E-02	2.47E-03
FBgn0010902	GO:0009954	1.68E-01	1	2	6.06E-03	9.05E-02	2.47E-03
FBgn0013311	GO:0009954	1.82E-01	1	1	6.06E-03	9.05E-02	2.47E-03
FBgn0013724	GO:0009954	3.80E-01	2	30	6.06E-03	9.05E-02	2.47E-03
FBgn0013820	GO:0009954	1.68E-01	1	2	6.06E-03	9.05E-02	2.47E-03
FBgn0013936	GO:0009954	1.56E-01	1	3	6.06E-03	9.05E-02	2.47E-03
FBgn0014038	GO:0009954	1.68E-01	1	2	6.06E-03	9.05E-02	2.47E-03
FBgn0014044	GO:0009954	1.68E-01	1	2	6.06E-03	9.05E-02	2.47E-03
FBgn0014048	GO:0009954	1.68E-01	1	2	6.06E-03	9.05E-02	2.47E-03
FBgn0014049	GO:0009954	1.68E-01	1	2	6.06E-03	9.05E-02	2.47E-03
FBgn0014052	GO:0009954	1.68E-01	1	2	6.06E-03	9.05E-02	2.47E-03
FBgn0014053	GO:0009954	1.56E-01	1	3	6.06E-03	9.05E-02	2.47E-03
FBgn0014057	GO:0009954	1.68E-01	1	2	6.06E-03	9.05E-02	2.47E-03
FBgn0014062	GO:0009954	1.68E-01	1	2	6.06E-03	9.05E-02	2.47E-03
FBgn0014150	GO:0009954	1.82E-01	1	1	6.06E-03	9.05E-02	2.47E-03
FBgn0015820	GO:0009954	1.82E-01	1	1	6.06E-03	9.05E-02	2.47E-03
FBgn0016760	GO:0009954	1.68E-01	1	2	6.06E-03	9.05E-02	2.47E-03
FBgn0019650	GO:0009954	1.44E-01	1	4	6.06E-03	9.05E-02	2.47E-03
FBgn0019653	GO:0009954	1.82E-01	1	1	6.06E-03	9.05E-02	2.47E-03
FBgn0019657	GO:0009954	1.82E-01	1	1	6.06E-03	9.05E-02	2.47E-03
FBgn0019658	GO:0009954	1.82E-01	1	1	6.06E-03	9.05E-02	2.47E-03
FBgn0019683	GO:0009954	1.82E-01	1	1	6.06E-03	9.05E-02	2.47E-03
FBgn0019808	GO:0009954	1.68E-01	1	2	6.06E-03	9.05E-02	2.47E-03
FBgn0019821	GO:0009954	1.82E-01	1	1	6.06E-03	9.05E-02	2.47E-03
FBgn0019822	GO:0009954	1.82E-01	1	1	6.06E-03	9.05E-02	2.47E-03
FBgn0019823	GO:0009954	1.82E-01	1	1	6.06E-03	9.05E-02	2.47E-03
FBgn0019844	GO:0009954	1.82E-01	1	1	6.06E-03	9.05E-02	2.47E-03
FBgn0019845	GO:0009954	1.82E-01	1	1	6.06E-03	9.05E-02	2.47E-03
FBgn0019846	GO:0009954	1.82E-01	1	1	6.06E-03	9.05E-02	2.47E-03
FBgn0019847	GO:0009954	1.82E-01	1	1	6.06E-03	9.05E-02	2.47E-03
FBgn0019848	GO:0009954	1.82E-01	1	1	6.06E-03	9.05E-02	2.47E-03
FBgn0019849	GO:0009954	1.82E-01	1	1	6.06E-03	9.05E-02	2.47E-03
FBgn0019850	GO:0009954	1.82E-01	1	1	6.06E-03	9.05E-02	2.47E-03
FBgn0019851	GO:0009954	1.82E-01	1	1	6.06E-03	9.05E-02	2.47E-03
FBgn0019852	GO:0009954	1.82E-01	1	1	6.06E-03	9.05E-02	2.47E-03
FBgn0019853	GO:0009954	1.82E-01	1	1	6.06E-03	9.05E-02	2.47E-03
FBgn0019855	GO:0009954	1.82E-01	1	1	6.06E-03	9.05E-02	2.47E-03
FBgn0019954	GO:0009954	1.82E-01	1	1	6.06E-03	9.05E-02	2.47E-03
FBgn0020263	GO:0009954	9.96E-01	3	6	6.06E-03	9.05E-02	2.47E-03
FBgn0023222	GO:0009954	8.71E-01	2	4	6.06E-03	9.05E-02	2.47E-03
FBgn0023223	GO:0009954	9.96E-01	3	4	6.06E-03	9.05E-02	2.47E-03
FBgn0023224	GO:0009954	9.96E-01	3	4	6.06E-03	9.05E-02	2.47E-03
FBgn0024208	GO:0009954	8.61E-01	2	5	6.06E-03	9.05E-02	2.47E-03
FBgn0024283	GO:0009954	1.82E-01	1	1	6.06E-03	9.05E-02	2.47E-03
FBgn0024362	GO:0009954	1.04E-01	1	8	6.06E-03	9.05E-02	2.47E-03
FBgn0024523	GO:0009954	1.68E-01	1	2	6.06E-03	9.05E-02	2.47E-03
FBgn0024948	GO:0009954	1.82E-01	1	1	6.06E-03	9.05E-02	2.47E-03
FBgn0025008	GO:0009954	1.44E-01	1	4	6.06E-03	9.05E-02	2.47E-03
FBgn0025009	GO:0009954	1.33E-01	1	5	6.06E-03	9.05E-02	2.47E-03
FBgn0025010	GO:0009954	1.82E-01	1	1	6.06E-03	9.05E-02	2.47E-03
FBgn0025011	GO:0009954	1.68E-01	1	2	6.06E-03	9.05E-02	2.47E-03
FBgn0025790	GO:0009954	5.61E-01	4	102	6.06E-03	9.05E-02	2.47E-03
FBgn0026267	GO:0009954	1.82E-01	1	1	6.06E-03	9.05E-02	2.47E-03
FBgn0026343	GO:0009954	1.82E-01	1	1	6.06E-03	9.05E-02	2.47E-03
FBgn0026359	GO:0009954	1.33E-01	1	5	6.06E-03	9.05E-02	2.47E-03
FBgn0026374	GO:0009954	4.70E-01	2	26	6.06E-03	9.05E-02	2.47E-03
FBgn0026434	GO:0009954	1.82E-01	1	1	6.06E-03	9.05E-02	2.47E-03
FBgn0026875	GO:0009954	9.99E-01	4	32	6.06E-03	9.05E-02	2.47E-03
FBgn0027102	GO:0009954	1.82E-01	1	1	6.06E-03	9.05E-02	2.47E-03
FBgn0027287	GO:0009954	1.13E-01	1	7	6.06E-03	9.05E-02	2.47E-03
FBgn0027598	GO:0009954	1.23E-01	1	6	6.06E-03	9.05E-02	2.47E-03
FBgn0028232	GO:0009954	1.68E-01	1	2	6.06E-03	9.05E-02	2.47E-03
FBgn0028242	GO:0009954	1.68E-01	1	2	6.06E-03	9.05E-02	2.47E-03
FBgn0028373	GO:0009954	9.49E-01	4	73	6.06E-03	9.05E-02	2.47E-03
FBgn0029096	GO:0009954	1.44E-01	1	4	6.06E-03	9.05E-02	2.47E-03
FBgn0030235	GO:0009954	1.04E-01	1	8	6.06E-03	9.05E-02	2.47E-03
FBgn0031011	GO:0009954	1.44E-01	1	4	6.06E-03	9.05E-02	2.47E-03
FBgn0031250	GO:0009954	1.68E-01	1	2	6.06E-03	9.05E-02	2.47E-03
FBgn0031745	GO:0009954	6.28E-01	3	59	6.06E-03	9.05E-02	2.47E-03
FBgn0031879	GO:0009954	1.44E-01	2	44	6.06E-03	9.05E-02	2.47E-03
FBgn0032233	GO:0009954	1.13E-01	1	7	6.06E-03	9.05E-02	2.47E-03
FBgn0032940	GO:0009954	1.56E-01	1	3	6.06E-03	9.05E-02	2.47E-03
FBgn0033109	GO:0009954	1.44E-01	1	4	6.06E-03	9.05E-02	2.47E-03
FBgn0033785	GO:0009954	1.04E-01	1	8	6.06E-03	9.05E-02	2.47E-03
FBgn0033987	GO:0009954	9.67E-01	5	108	6.06E-03	9.05E-02	2.47E-03
FBgn0034540	GO:0009954	1.44E-01	1	4	6.06E-03	9.05E-02	2.47E-03
FBgn0035157	GO:0009954	4.02E-01	2	29	6.06E-03	9.05E-02	2.47E-03
FBgn0035376	GO:0009954	3.37E-01	2	32	6.06E-03	9.05E-02	2.47E-03
FBgn0035625	GO:0009954	1.04E-01	1	8	6.06E-03	9.05E-02	2.47E-03
FBgn0035656	GO:0009954	4.47E-01	3	67	6.06E-03	9.05E-02	2.47E-03
FBgn0035720	GO:0009954	1.56E-01	1	3	6.06E-03	9.05E-02	2.47E-03
FBgn0035763	GO:0009954	9.59E-02	1	9	6.06E-03	9.05E-02	2.47E-03
FBgn0035898	GO:0009954	9.99E-01	4	27	6.06E-03	9.05E-02	2.47E-03
FBgn0036285	GO:0009954	1.56E-01	1	3	6.06E-03	9.05E-02	2.47E-03
FBgn0036428	GO:0009954	9.59E-02	1	9	6.06E-03	9.05E-02	2.47E-03
FBgn0036555	GO:0009954	1.33E-01	1	5	6.06E-03	9.05E-02	2.47E-03
FBgn0036556	GO:0009954	1.23E-01	1	6	6.06E-03	9.05E-02	2.47E-03
FBgn0037213	GO:0009954	9.91E-01	4	54	6.06E-03	9.05E-02	2.47E-03
FBgn0037947	GO:0009954	4.47E-01	3	67	6.06E-03	9.05E-02	2.47E-03
FBgn0038151	GO:0009954	9.59E-02	1	9	6.06E-03	9.05E-02	2.47E-03
FBgn0038540	GO:0009954	9.59E-02	1	9	6.06E-03	9.05E-02	2.47E-03
FBgn0038881	GO:0009954	3.17E-01	3	73	6.06E-03	9.05E-02	2.47E-03
FBgn0040231	GO:0009954	1.82E-01	1	1	6.06E-03	9.05E-02	2.47E-03
FBgn0040399	GO:0009954	1.82E-01	1	1	6.06E-03	9.05E-02	2.47E-03
FBgn0041160	GO:0009954	9.64E-01	3	29	6.06E-03	9.05E-02	2.47E-03
FBgn0043388	GO:0009954	1.68E-01	1	2	6.06E-03	9.05E-02	2.47E-03
FBgn0043458	GO:0009954	1.13E-01	1	7	6.06E-03	9.05E-02	2.47E-03
FBgn0043460	GO:0009954	1.13E-01	1	7	6.06E-03	9.05E-02	2.47E-03
FBgn0043560	GO:0009954	8.91E-01	2	2	6.06E-03	9.05E-02	2.47E-03
FBgn0043561	GO:0009954	1.82E-01	1	1	6.06E-03	9.05E-02	2.47E-03
FBgn0043562	GO:0009954	1.82E-01	1	1	6.06E-03	9.05E-02	2.47E-03
FBgn0043563	GO:0009954	8.81E-01	2	3	6.06E-03	9.05E-02	2.47E-03
FBgn0043564	GO:0009954	1.68E-01	1	2	6.06E-03	9.05E-02	2.47E-03
FBgn0043565	GO:0009954	8.81E-01	2	3	6.06E-03	9.05E-02	2.47E-03
FBgn0043566	GO:0009954	8.91E-01	2	2	6.06E-03	9.05E-02	2.47E-03
FBgn0043586	GO:0009954	1.56E-01	1	3	6.06E-03	9.05E-02	2.47E-03
FBgn0043587	GO:0009954	1.82E-01	1	1	6.06E-03	9.05E-02	2.47E-03
FBgn0046334	GO:0009954	1.82E-01	1	1	6.06E-03	9.05E-02	2.47E-03
FBgn0046335	GO:0009954	1.82E-01	1	1	6.06E-03	9.05E-02	2.47E-03
FBgn0051357	GO:0009954	1.56E-01	1	3	6.06E-03	9.05E-02	2.47E-03
FBgn0052137	GO:0009954	1.23E-01	1	6	6.06E-03	9.05E-02	2.47E-03
FBgn0061178	GO:0009954	1.68E-01	1	2	6.06E-03	9.05E-02	2.47E-03
FBgn0061189	GO:0009954	1.82E-01	1	1	6.06E-03	9.05E-02	2.47E-03
FBgn0062253	GO:0009954	1.82E-01	1	1	6.06E-03	9.05E-02	2.47E-03
FBgn0063909	GO:0009954	1.82E-01	1	1	6.06E-03	9.05E-02	2.47E-03
FBgn0067784	GO:0009954	1.68E-01	1	2	6.06E-03	9.05E-02	2.47E-03
FBgn0067913	GO:0009954	1.82E-01	1	1	6.06E-03	9.05E-02	2.47E-03
FBgn0084326	GO:0009954	1.82E-01	1	1	6.06E-03	9.05E-02	2.47E-03
FBgn0084432	GO:0009954	1.82E-01	1	1	6.06E-03	9.05E-02	2.47E-03
FBgn0084640	GO:0009954	1.82E-01	1	1	6.06E-03	9.05E-02	2.47E-03
FBgn0084653	GO:0009954	1.82E-01	1	1	6.06E-03	9.05E-02	2.47E-03
FBgn0084839	GO:0009954	1.82E-01	1	1	6.06E-03	9.05E-02	2.47E-03
FBgn0084848	GO:0009954	1.68E-01	1	2	6.06E-03	9.05E-02	2.47E-03
FBgn0084894	GO:0009954	1.82E-01	1	1	6.06E-03	9.05E-02	2.47E-03
FBgn0086129	GO:0009954	9.83E-01	3	21	6.06E-03	9.05E-02	2.47E-03
FBgn0051262	GO:0008354	4.86E-01	2	39	1.01E-02	4.62E-02	2.07E-03
FBgn0004865	GO:0008354	1.41E-01	1	8	1.01E-02	4.62E-02	2.07E-03
FBgn0002011	GO:0008354	1.84E-01	1	1	1.01E-02	4.62E-02	2.07E-03
FBgn0003401	GO:0008354	3.51E-01	3	121	1.01E-02	4.62E-02	2.07E-03
FBgn0003646	GO:0008354	1.64E-01	1	4	1.01E-02	4.62E-02	2.07E-03
FBgn0003647	GO:0008354	1.64E-01	1	4	1.01E-02	4.62E-02	2.07E-03
FBgn0003648	GO:0008354	1.64E-01	1	4	1.01E-02	4.62E-02	2.07E-03
FBgn0003658	GO:0008354	1.41E-01	1	8	1.01E-02	4.62E-02	2.07E-03
FBgn0003893	GO:0008354	1.77E-01	1	2	1.01E-02	4.62E-02	2.07E-03
FBgn0003993	GO:0008354	8.01E-01	2	7	1.01E-02	4.62E-02	2.07E-03
FBgn0004687	GO:0008354	9.86E-02	1	17	1.01E-02	4.62E-02	2.07E-03
FBgn0005688	GO:0008354	8.01E-01	2	7	1.01E-02	4.62E-02	2.07E-03
FBgn0008654	GO:0008354	7.62E-01	2	12	1.01E-02	4.62E-02	2.07E-03
FBgn0010651	GO:0008354	6.37E-01	3	95	1.01E-02	4.62E-02	2.07E-03
FBgn0010934	GO:0008354	1.77E-01	1	2	1.01E-02	4.62E-02	2.07E-03
FBgn0011481	GO:0008354	1.16E-01	1	13	1.01E-02	4.62E-02	2.07E-03
FBgn0013250	GO:0008354	1.84E-01	1	1	1.01E-02	4.62E-02	2.07E-03
FBgn0014038	GO:0008354	1.77E-01	1	2	1.01E-02	4.62E-02	2.07E-03
FBgn0014039	GO:0008354	1.84E-01	1	1	1.01E-02	4.62E-02	2.07E-03
FBgn0014040	GO:0008354	1.84E-01	1	1	1.01E-02	4.62E-02	2.07E-03
FBgn0014042	GO:0008354	1.84E-01	1	1	1.01E-02	4.62E-02	2.07E-03
FBgn0014043	GO:0008354	1.84E-01	1	1	1.01E-02	4.62E-02	2.07E-03
FBgn0014044	GO:0008354	1.77E-01	1	2	1.01E-02	4.62E-02	2.07E-03
FBgn0014045	GO:0008354	1.84E-01	1	1	1.01E-02	4.62E-02	2.07E-03
FBgn0014046	GO:0008354	1.84E-01	1	1	1.01E-02	4.62E-02	2.07E-03
FBgn0014047	GO:0008354	1.84E-01	1	1	1.01E-02	4.62E-02	2.07E-03
FBgn0014048	GO:0008354	1.77E-01	1	2	1.01E-02	4.62E-02	2.07E-03
FBgn0014049	GO:0008354	1.77E-01	1	2	1.01E-02	4.62E-02	2.07E-03
FBgn0014051	GO:0008354	1.84E-01	1	1	1.01E-02	4.62E-02	2.07E-03
FBgn0014052	GO:0008354	1.77E-01	1	2	1.01E-02	4.62E-02	2.07E-03
FBgn0014053	GO:0008354	1.71E-01	1	3	1.01E-02	4.62E-02	2.07E-03
FBgn0014054	GO:0008354	1.84E-01	1	1	1.01E-02	4.62E-02	2.07E-03
FBgn0014055	GO:0008354	1.84E-01	1	1	1.01E-02	4.62E-02	2.07E-03
FBgn0014056	GO:0008354	1.84E-01	1	1	1.01E-02	4.62E-02	2.07E-03
FBgn0014057	GO:0008354	1.77E-01	1	2	1.01E-02	4.62E-02	2.07E-03
FBgn0014058	GO:0008354	1.84E-01	1	1	1.01E-02	4.62E-02	2.07E-03
FBgn0014059	GO:0008354	1.84E-01	1	1	1.01E-02	4.62E-02	2.07E-03
FBgn0014060	GO:0008354	1.84E-01	1	1	1.01E-02	4.62E-02	2.07E-03
FBgn0014061	GO:0008354	1.84E-01	1	1	1.01E-02	4.62E-02	2.07E-03
FBgn0014062	GO:0008354	1.77E-01	1	2	1.01E-02	4.62E-02	2.07E-03
FBgn0014063	GO:0008354	1.84E-01	1	1	1.01E-02	4.62E-02	2.07E-03
FBgn0014064	GO:0008354	1.84E-01	1	1	1.01E-02	4.62E-02	2.07E-03
FBgn0014065	GO:0008354	1.84E-01	1	1	1.01E-02	4.62E-02	2.07E-03
FBgn0014066	GO:0008354	1.84E-01	1	1	1.01E-02	4.62E-02	2.07E-03
FBgn0014067	GO:0008354	1.84E-01	1	1	1.01E-02	4.62E-02	2.07E-03
FBgn0014068	GO:0008354	1.84E-01	1	1	1.01E-02	4.62E-02	2.07E-03
FBgn0014069	GO:0008354	1.84E-01	1	1	1.01E-02	4.62E-02	2.07E-03
FBgn0014070	GO:0008354	1.84E-01	1	1	1.01E-02	4.62E-02	2.07E-03
FBgn0014963	GO:0008354	7.78E-01	2	10	1.01E-02	4.62E-02	2.07E-03
FBgn0015796	GO:0008354	1.11E-01	1	14	1.01E-02	4.62E-02	2.07E-03
FBgn0017453	GO:0008354	1.58E-01	1	5	1.01E-02	4.62E-02	2.07E-03
FBgn0020011	GO:0008354	1.25E-01	1	11	1.01E-02	4.62E-02	2.07E-03
FBgn0020263	GO:0008354	1.52E-01	1	6	1.01E-02	4.62E-02	2.07E-03
FBgn0022807	GO:0008354	1.84E-01	1	1	1.01E-02	4.62E-02	2.07E-03
FBgn0022809	GO:0008354	1.84E-01	1	1	1.01E-02	4.62E-02	2.07E-03
FBgn0022810	GO:0008354	1.84E-01	1	1	1.01E-02	4.62E-02	2.07E-03
FBgn0022811	GO:0008354	1.84E-01	1	1	1.01E-02	4.62E-02	2.07E-03
FBgn0022812	GO:0008354	1.84E-01	1	1	1.01E-02	4.62E-02	2.07E-03
FBgn0022813	GO:0008354	1.84E-01	1	1	1.01E-02	4.62E-02	2.07E-03
FBgn0022814	GO:0008354	1.84E-01	1	1	1.01E-02	4.62E-02	2.07E-03
FBgn0022815	GO:0008354	1.84E-01	1	1	1.01E-02	4.62E-02	2.07E-03
FBgn0023147	GO:0008354	1.84E-01	1	1	1.01E-02	4.62E-02	2.07E-03
FBgn0023148	GO:0008354	1.84E-01	1	1	1.01E-02	4.62E-02	2.07E-03
FBgn0023149	GO:0008354	1.84E-01	1	1	1.01E-02	4.62E-02	2.07E-03
FBgn0023150	GO:0008354	1.84E-01	1	1	1.01E-02	4.62E-02	2.07E-03
FBgn0023151	GO:0008354	1.84E-01	1	1	1.01E-02	4.62E-02	2.07E-03
FBgn0023152	GO:0008354	1.84E-01	1	1	1.01E-02	4.62E-02	2.07E-03
FBgn0023153	GO:0008354	1.84E-01	1	1	1.01E-02	4.62E-02	2.07E-03
FBgn0023154	GO:0008354	1.84E-01	1	1	1.01E-02	4.62E-02	2.07E-03
FBgn0023155	GO:0008354	1.84E-01	1	1	1.01E-02	4.62E-02	2.07E-03
FBgn0023156	GO:0008354	1.84E-01	1	1	1.01E-02	4.62E-02	2.07E-03
FBgn0023157	GO:0008354	1.84E-01	1	1	1.01E-02	4.62E-02	2.07E-03
FBgn0023158	GO:0008354	1.84E-01	1	1	1.01E-02	4.62E-02	2.07E-03
FBgn0023159	GO:0008354	1.84E-01	1	1	1.01E-02	4.62E-02	2.07E-03
FBgn0023160	GO:0008354	1.84E-01	1	1	1.01E-02	4.62E-02	2.07E-03
FBgn0023161	GO:0008354	1.77E-01	1	2	1.01E-02	4.62E-02	2.07E-03
FBgn0023162	GO:0008354	1.84E-01	1	1	1.01E-02	4.62E-02	2.07E-03
FBgn0023163	GO:0008354	1.84E-01	1	1	1.01E-02	4.62E-02	2.07E-03
FBgn0023164	GO:0008354	1.84E-01	1	1	1.01E-02	4.62E-02	2.07E-03
FBgn0023165	GO:0008354	1.84E-01	1	1	1.01E-02	4.62E-02	2.07E-03
FBgn0023166	GO:0008354	1.84E-01	1	1	1.01E-02	4.62E-02	2.07E-03
FBgn0024283	GO:0008354	1.84E-01	1	1	1.01E-02	4.62E-02	2.07E-03
FBgn0025467	GO:0008354	1.84E-01	1	1	1.01E-02	4.62E-02	2.07E-03
FBgn0025674	GO:0008354	1.21E-01	1	12	1.01E-02	4.62E-02	2.07E-03
FBgn0025802	GO:0008354	1.71E-01	1	3	1.01E-02	4.62E-02	2.07E-03
FBgn0025864	GO:0008354	6.30E-01	2	26	1.01E-02	4.62E-02	2.07E-03
FBgn0026076	GO:0008354	1.71E-01	1	3	1.01E-02	4.62E-02	2.07E-03
FBgn0026083	GO:0008354	6.05E-01	3	98	1.01E-02	4.62E-02	2.07E-03
FBgn0027503	GO:0008354	1.71E-01	1	3	1.01E-02	4.62E-02	2.07E-03
FBgn0027521	GO:0008354	4.26E-01	3	114	1.01E-02	4.62E-02	2.07E-03
FBgn0027647	GO:0008354	1.77E-01	1	2	1.01E-02	4.62E-02	2.07E-03
FBgn0028373	GO:0008354	1.69E-01	2	73	1.01E-02	4.62E-02	2.07E-03
FBgn0028383	GO:0008354	4.30E-01	2	44	1.01E-02	4.62E-02	2.07E-03
FBgn0028506	GO:0008354	3.97E-01	2	47	1.01E-02	4.62E-02	2.07E-03
FBgn0028579	GO:0008354	1.03E-01	1	16	1.01E-02	4.62E-02	2.07E-03
FBgn0028967	GO:0008354	3.61E-01	3	120	1.01E-02	4.62E-02	2.07E-03
FBgn0028985	GO:0008354	1.36E-01	1	9	1.01E-02	4.62E-02	2.07E-03
FBgn0029177	GO:0008354	1.71E-01	1	3	1.01E-02	4.62E-02	2.07E-03
FBgn0029713	GO:0008354	9.46E-02	1	18	1.01E-02	4.62E-02	2.07E-03
FBgn0029733	GO:0008354	8.75E-01	4	134	1.01E-02	4.62E-02	2.07E-03
FBgn0029824	GO:0008354	7.00E-01	2	19	1.01E-02	4.62E-02	2.07E-03
FBgn0029850	GO:0008354	1.03E-01	1	16	1.01E-02	4.62E-02	2.07E-03
FBgn0029924	GO:0008354	3.31E-01	3	123	1.01E-02	4.62E-02	2.07E-03
FBgn0029979	GO:0008354	1.84E-01	1	1	1.01E-02	4.62E-02	2.07E-03
FBgn0030318	GO:0008354	9.46E-02	1	18	1.01E-02	4.62E-02	2.07E-03
FBgn0030336	GO:0008354	1.29E-01	2	80	1.01E-02	4.62E-02	2.07E-03
FBgn0030373	GO:0008354	1.03E-01	1	16	1.01E-02	4.62E-02	2.07E-03
FBgn0030607	GO:0008354	1.36E-01	1	9	1.01E-02	4.62E-02	2.07E-03
FBgn0030744	GO:0008354	9.86E-02	1	17	1.01E-02	4.62E-02	2.07E-03
FBgn0030938	GO:0008354	3.31E-01	3	123	1.01E-02	4.62E-02	2.07E-03
FBgn0031535	GO:0008354	1.21E-01	1	12	1.01E-02	4.62E-02	2.07E-03
FBgn0031745	GO:0008354	8.99E-01	3	59	1.01E-02	4.62E-02	2.07E-03
FBgn0031981	GO:0008354	9.46E-02	1	18	1.01E-02	4.62E-02	2.07E-03
FBgn0032190	GO:0008354	1.47E-01	1	7	1.01E-02	4.62E-02	2.07E-03
FBgn0032681	GO:0008354	2.34E-01	2	64	1.01E-02	4.62E-02	2.07E-03
FBgn0032699	GO:0008354	1.11E-01	1	14	1.01E-02	4.62E-02	2.07E-03
FBgn0033068	GO:0008354	1.51E-01	2	76	1.01E-02	4.62E-02	2.07E-03
FBgn0033374	GO:0008354	1.93E-01	3	139	1.01E-02	4.62E-02	2.07E-03
FBgn0033432	GO:0008354	6.05E-01	3	98	1.01E-02	4.62E-02	2.07E-03
FBgn0033475	GO:0008354	9.08E-02	1	19	1.01E-02	4.62E-02	2.07E-03
FBgn0033713	GO:0008354	5.64E-01	2	32	1.01E-02	4.62E-02	2.07E-03
FBgn0033717	GO:0008354	1.21E-01	1	12	1.01E-02	4.62E-02	2.07E-03
FBgn0033757	GO:0008354	2.15E-01	3	136	1.01E-02	4.62E-02	2.07E-03
FBgn0033762	GO:0008354	2.42E-01	2	63	1.01E-02	4.62E-02	2.07E-03
FBgn0033987	GO:0008354	4.93E-01	3	108	1.01E-02	4.62E-02	2.07E-03
FBgn0034308	GO:0008354	1.71E-01	1	3	1.01E-02	4.62E-02	2.07E-03
FBgn0035641	GO:0008354	1.22E-01	3	151	1.01E-02	4.62E-02	2.07E-03
FBgn0035642	GO:0008354	8.32E-01	3	72	1.01E-02	4.62E-02	2.07E-03
FBgn0035898	GO:0008354	6.19E-01	2	27	1.01E-02	4.62E-02	2.07E-03
FBgn0035968	GO:0008354	1.16E-01	1	13	1.01E-02	4.62E-02	2.07E-03
FBgn0035969	GO:0008354	1.55E-01	3	145	1.01E-02	4.62E-02	2.07E-03
FBgn0036043	GO:0008354	7.19E-01	2	17	1.01E-02	4.62E-02	2.07E-03
FBgn0036105	GO:0008354	1.16E-01	1	13	1.01E-02	4.62E-02	2.07E-03
FBgn0036398	GO:0008354	1.47E-01	1	7	1.01E-02	4.62E-02	2.07E-03
FBgn0037007	GO:0008354	1.41E-01	1	8	1.01E-02	4.62E-02	2.07E-03
FBgn0037205	GO:0008354	5.27E-01	3	105	1.01E-02	4.62E-02	2.07E-03
FBgn0037213	GO:0008354	3.24E-01	2	54	1.01E-02	4.62E-02	2.07E-03
FBgn0037551	GO:0008354	1.47E-01	1	7	1.01E-02	4.62E-02	2.07E-03
FBgn0037947	GO:0008354	2.10E-01	2	67	1.01E-02	4.62E-02	2.07E-03
FBgn0037978	GO:0008354	1.58E-01	1	5	1.01E-02	4.62E-02	2.07E-03
FBgn0038071	GO:0008354	1.00E+00	6	122	1.01E-02	4.62E-02	2.07E-03
FBgn0038191	GO:0008354	8.19E-01	3	74	1.01E-02	4.62E-02	2.07E-03
FBgn0038250	GO:0008354	9.86E-02	1	17	1.01E-02	4.62E-02	2.07E-03
FBgn0038252	GO:0008354	1.49E-01	3	146	1.01E-02	4.62E-02	2.07E-03
FBgn0038538	GO:0008354	1.67E-01	3	143	1.01E-02	4.62E-02	2.07E-03
FBgn0038593	GO:0008354	9.58E-01	3	38	1.01E-02	4.62E-02	2.07E-03
FBgn0038633	GO:0008354	1.39E-01	2	78	1.01E-02	4.62E-02	2.07E-03
FBgn0038666	GO:0008354	1.21E-01	1	12	1.01E-02	4.62E-02	2.07E-03
FBgn0039207	GO:0008354	9.76E-01	4	95	1.01E-02	4.62E-02	2.07E-03
FBgn0039283	GO:0008354	1.58E-01	1	5	1.01E-02	4.62E-02	2.07E-03
FBgn0039589	GO:0008354	1.30E-01	1	10	1.01E-02	4.62E-02	2.07E-03
FBgn0039590	GO:0008354	1.77E-01	1	2	1.01E-02	4.62E-02	2.07E-03
FBgn0039644	GO:0008354	1.41E-01	1	8	1.01E-02	4.62E-02	2.07E-03
FBgn0039905	GO:0008354	1.77E-01	1	2	1.01E-02	4.62E-02	2.07E-03
FBgn0039972	GO:0008354	3.54E-01	2	51	1.01E-02	4.62E-02	2.07E-03
FBgn0040372	GO:0008354	1.52E-01	1	6	1.01E-02	4.62E-02	2.07E-03
FBgn0040394	GO:0008354	1.64E-01	1	4	1.01E-02	4.62E-02	2.07E-03
FBgn0041112	GO:0008354	1.84E-01	1	1	1.01E-02	4.62E-02	2.07E-03
FBgn0043560	GO:0008354	1.77E-01	1	2	1.01E-02	4.62E-02	2.07E-03
FBgn0043561	GO:0008354	1.84E-01	1	1	1.01E-02	4.62E-02	2.07E-03
FBgn0043562	GO:0008354	1.84E-01	1	1	1.01E-02	4.62E-02	2.07E-03
FBgn0043563	GO:0008354	1.71E-01	1	3	1.01E-02	4.62E-02	2.07E-03
FBgn0043564	GO:0008354	1.77E-01	1	2	1.01E-02	4.62E-02	2.07E-03
FBgn0043565	GO:0008354	1.71E-01	1	3	1.01E-02	4.62E-02	2.07E-03
FBgn0043566	GO:0008354	1.77E-01	1	2	1.01E-02	4.62E-02	2.07E-03
FBgn0043572	GO:0008354	1.84E-01	1	1	1.01E-02	4.62E-02	2.07E-03
FBgn0043573	GO:0008354	1.84E-01	1	1	1.01E-02	4.62E-02	2.07E-03
FBgn0043574	GO:0008354	1.84E-01	1	1	1.01E-02	4.62E-02	2.07E-03
FBgn0043791	GO:0008354	1.07E-01	1	15	1.01E-02	4.62E-02	2.07E-03
FBgn0046253	GO:0008354	1.77E-01	1	2	1.01E-02	4.62E-02	2.07E-03
FBgn0050377	GO:0008354	7.16E-01	3	87	1.01E-02	4.62E-02	2.07E-03
FBgn0051755	GO:0008354	8.08E-01	2	6	1.01E-02	4.62E-02	2.07E-03
FBgn0052529	GO:0008354	1.52E-01	1	6	1.01E-02	4.62E-02	2.07E-03
FBgn0052672	GO:0008354	1.11E-01	1	14	1.01E-02	4.62E-02	2.07E-03
FBgn0052732	GO:0008354	3.97E-01	2	47	1.01E-02	4.62E-02	2.07E-03
FBgn0061175	GO:0008354	1.84E-01	1	1	1.01E-02	4.62E-02	2.07E-03
FBgn0069242	GO:0008354	1.77E-01	1	2	1.01E-02	4.62E-02	2.07E-03
FBgn0069440	GO:0008354	1.52E-01	1	6	1.01E-02	4.62E-02	2.07E-03
FBgn0069441	GO:0008354	1.52E-01	1	6	1.01E-02	4.62E-02	2.07E-03
FBgn0069442	GO:0008354	1.52E-01	1	6	1.01E-02	4.62E-02	2.07E-03
FBgn0069445	GO:0008354	1.64E-01	1	4	1.01E-02	4.62E-02	2.07E-03
FBgn0069446	GO:0008354	1.77E-01	1	2	1.01E-02	4.62E-02	2.07E-03
FBgn0069453	GO:0008354	1.64E-01	1	4	1.01E-02	4.62E-02	2.07E-03
FBgn0082166	GO:0008354	1.41E-01	1	8	1.01E-02	4.62E-02	2.07E-03
FBgn0082599	GO:0008354	1.84E-01	1	1	1.01E-02	4.62E-02	2.07E-03
FBgn0082629	GO:0008354	1.77E-01	1	2	1.01E-02	4.62E-02	2.07E-03
FBgn0082633	GO:0008354	1.77E-01	1	2	1.01E-02	4.62E-02	2.07E-03
FBgn0082676	GO:0008354	1.84E-01	1	1	1.01E-02	4.62E-02	2.07E-03
FBgn0082677	GO:0008354	1.84E-01	1	1	1.01E-02	4.62E-02	2.07E-03
FBgn0082678	GO:0008354	1.84E-01	1	1	1.01E-02	4.62E-02	2.07E-03
FBgn0082679	GO:0008354	1.84E-01	1	1	1.01E-02	4.62E-02	2.07E-03
FBgn0082680	GO:0008354	1.84E-01	1	1	1.01E-02	4.62E-02	2.07E-03
FBgn0082681	GO:0008354	1.84E-01	1	1	1.01E-02	4.62E-02	2.07E-03
FBgn0082682	GO:0008354	1.84E-01	1	1	1.01E-02	4.62E-02	2.07E-03
FBgn0082683	GO:0008354	1.84E-01	1	1	1.01E-02	4.62E-02	2.07E-03
FBgn0082684	GO:0008354	1.84E-01	1	1	1.01E-02	4.62E-02	2.07E-03
FBgn0082685	GO:0008354	1.84E-01	1	1	1.01E-02	4.62E-02	2.07E-03
FBgn0082686	GO:0008354	1.84E-01	1	1	1.01E-02	4.62E-02	2.07E-03
FBgn0082687	GO:0008354	1.84E-01	1	1	1.01E-02	4.62E-02	2.07E-03
FBgn0082688	GO:0008354	1.84E-01	1	1	1.01E-02	4.62E-02	2.07E-03
FBgn0082689	GO:0008354	1.84E-01	1	1	1.01E-02	4.62E-02	2.07E-03
FBgn0082690	GO:0008354	1.84E-01	1	1	1.01E-02	4.62E-02	2.07E-03
FBgn0086445	GO:0008354	1.41E-01	1	8	1.01E-02	4.62E-02	2.07E-03
FBgn0010877	GO:0045859	1.13E-01	1	19	6.35E-03	4.76E-02	1.00E-03
FBgn0014009	GO:0045859	1.52E-01	1	12	6.35E-03	4.76E-02	1.00E-03
FBgn0015577	GO:0045859	2.32E-01	1	1	6.35E-03	4.76E-02	1.00E-03
FBgn0019804	GO:0045859	1.23E-01	1	17	6.35E-03	4.76E-02	1.00E-03
FBgn0022987	GO:0045859	1.98E-01	2	87	6.35E-03	4.76E-02	1.00E-03
FBgn0023091	GO:0045859	2.15E-01	1	3	6.35E-03	4.76E-02	1.00E-03
FBgn0024806	GO:0045859	1.18E-01	1	18	6.35E-03	4.76E-02	1.00E-03
FBgn0025626	GO:0045859	2.14E-01	2	85	6.35E-03	4.76E-02	1.00E-03
FBgn0026664	GO:0045859	1.71E-01	1	9	6.35E-03	4.76E-02	1.00E-03
FBgn0027055	GO:0045859	1.33E-01	2	97	6.35E-03	4.76E-02	1.00E-03
FBgn0027569	GO:0045859	1.64E-01	1	10	6.35E-03	4.76E-02	1.00E-03
FBgn0030003	GO:0045859	1.34E-01	1	15	6.35E-03	4.76E-02	1.00E-03
FBgn0030242	GO:0045859	2.00E-01	1	5	6.35E-03	4.76E-02	1.00E-03
FBgn0030358	GO:0045859	1.40E-01	1	14	6.35E-03	4.76E-02	1.00E-03
FBgn0030808	GO:0045859	1.64E-01	1	10	6.35E-03	4.76E-02	1.00E-03
FBgn0030891	GO:0045859	1.18E-01	1	18	6.35E-03	4.76E-02	1.00E-03
FBgn0031059	GO:0045859	2.24E-01	1	2	6.35E-03	4.76E-02	1.00E-03
FBgn0031452	GO:0045859	7.20E-01	2	38	6.35E-03	4.76E-02	1.00E-03
FBgn0031560	GO:0045859	9.55E-02	1	23	6.35E-03	4.76E-02	1.00E-03
FBgn0031659	GO:0045859	2.00E-01	1	5	6.35E-03	4.76E-02	1.00E-03
FBgn0031985	GO:0045859	1.40E-01	1	14	6.35E-03	4.76E-02	1.00E-03
FBgn0032034	GO:0045859	7.90E-01	2	30	6.35E-03	4.76E-02	1.00E-03
FBgn0032036	GO:0045859	1.34E-01	1	15	6.35E-03	4.76E-02	1.00E-03
FBgn0032479	GO:0045859	2.15E-01	1	3	6.35E-03	4.76E-02	1.00E-03
FBgn0032488	GO:0045859	5.45E-01	2	54	6.35E-03	4.76E-02	1.00E-03
FBgn0032635	GO:0045859	8.52E-01	3	103	6.35E-03	4.76E-02	1.00E-03
FBgn0032817	GO:0045859	1.58E-01	1	11	6.35E-03	4.76E-02	1.00E-03
FBgn0032976	GO:0045859	2.15E-01	1	3	6.35E-03	4.76E-02	1.00E-03
FBgn0033032	GO:0045859	1.71E-01	1	9	6.35E-03	4.76E-02	1.00E-03
FBgn0033475	GO:0045859	1.13E-01	1	19	6.35E-03	4.76E-02	1.00E-03
FBgn0034009	GO:0045859	2.07E-01	1	4	6.35E-03	4.76E-02	1.00E-03
FBgn0034365	GO:0045859	2.15E-01	1	3	6.35E-03	4.76E-02	1.00E-03
FBgn0034418	GO:0045859	1.04E-01	1	21	6.35E-03	4.76E-02	1.00E-03
FBgn0035295	GO:0045859	1.18E-01	1	18	6.35E-03	4.76E-02	1.00E-03
FBgn0036099	GO:0045859	1.13E-01	1	19	6.35E-03	4.76E-02	1.00E-03
FBgn0036248	GO:0045859	8.39E-01	3	105	6.35E-03	4.76E-02	1.00E-03
FBgn0036366	GO:0045859	9.55E-02	1	23	6.35E-03	4.76E-02	1.00E-03
FBgn0037277	GO:0045859	1.71E-01	1	9	6.35E-03	4.76E-02	1.00E-03
FBgn0037623	GO:0045859	1.58E-01	1	11	6.35E-03	4.76E-02	1.00E-03
FBgn0037736	GO:0045859	1.29E-01	1	16	6.35E-03	4.76E-02	1.00E-03
FBgn0038830	GO:0045859	1.18E-01	1	18	6.35E-03	4.76E-02	1.00E-03
FBgn0039073	GO:0045859	1.71E-01	1	9	6.35E-03	4.76E-02	1.00E-03
FBgn0039179	GO:0045859	2.32E-01	1	1	6.35E-03	4.76E-02	1.00E-03
FBgn0039381	GO:0045859	1.85E-01	1	7	6.35E-03	4.76E-02	1.00E-03
FBgn0040011	GO:0045859	1.34E-01	1	15	6.35E-03	4.76E-02	1.00E-03
FBgn0046301	GO:0045859	2.24E-01	1	2	6.35E-03	4.76E-02	1.00E-03
FBgn0000176	GO:0009607	4.97E-01	1	1	2.86E-02	1.27E-01	3.68E-03
FBgn0000209	GO:0009607	4.64E-01	1	2	2.86E-02	1.27E-01	3.68E-03
FBgn0000640	GO:0009607	2.02E-01	2	39	2.86E-02	1.27E-01	3.68E-03
FBgn0002011	GO:0009607	4.97E-01	1	1	2.86E-02	1.27E-01	3.68E-03
FBgn0002187	GO:0009607	4.97E-01	1	1	2.86E-02	1.27E-01	3.68E-03
FBgn0002534	GO:0009607	9.91E-01	3	21	2.86E-02	1.27E-01	3.68E-03
FBgn0003048	GO:0009607	2.08E-01	1	11	2.86E-02	1.27E-01	3.68E-03
FBgn0003206	GO:0009607	3.09E-01	1	7	2.86E-02	1.27E-01	3.68E-03
FBgn0003585	GO:0009607	3.99E-01	1	4	2.86E-02	1.27E-01	3.68E-03
FBgn0004677	GO:0009607	4.97E-01	1	1	2.86E-02	1.27E-01	3.68E-03
FBgn0004687	GO:0009607	1.06E-01	1	17	2.86E-02	1.27E-01	3.68E-03
FBgn0004701	GO:0009607	4.64E-01	1	2	2.86E-02	1.27E-01	3.68E-03
FBgn0005032	GO:0009607	4.97E-01	1	1	2.86E-02	1.27E-01	3.68E-03
FBgn0005354	GO:0009607	4.97E-01	1	1	2.86E-02	1.27E-01	3.68E-03
FBgn0010040	GO:0009607	4.32E-01	1	3	2.86E-02	1.27E-01	3.68E-03
FBgn0010609	GO:0009607	3.99E-01	1	4	2.86E-02	1.27E-01	3.68E-03
FBgn0010704	GO:0009607	1.19E-01	1	16	2.86E-02	1.27E-01	3.68E-03
FBgn0011280	GO:0009607	4.32E-01	1	3	2.86E-02	1.27E-01	3.68E-03
FBgn0011557	GO:0009607	4.97E-01	1	1	2.86E-02	1.27E-01	3.68E-03
FBgn0011785	GO:0009607	2.81E-01	1	8	2.86E-02	1.27E-01	3.68E-03
FBgn0011828	GO:0009607	7.82E-01	2	19	2.86E-02	1.27E-01	3.68E-03
FBgn0013224	GO:0009607	4.97E-01	1	1	2.86E-02	1.27E-01	3.68E-03
FBgn0013936	GO:0009607	4.32E-01	1	3	2.86E-02	1.27E-01	3.68E-03
FBgn0015557	GO:0009607	9.72E-01	2	2	2.86E-02	1.27E-01	3.68E-03
FBgn0015789	GO:0009607	4.32E-01	1	3	2.86E-02	1.27E-01	3.68E-03
FBgn0015820	GO:0009607	4.97E-01	1	1	2.86E-02	1.27E-01	3.68E-03
FBgn0016791	GO:0009607	3.68E-01	1	5	2.86E-02	1.27E-01	3.68E-03
FBgn0019650	GO:0009607	3.99E-01	1	4	2.86E-02	1.27E-01	3.68E-03
FBgn0019653	GO:0009607	4.97E-01	1	1	2.86E-02	1.27E-01	3.68E-03
FBgn0019657	GO:0009607	4.97E-01	1	1	2.86E-02	1.27E-01	3.68E-03
FBgn0019658	GO:0009607	4.97E-01	1	1	2.86E-02	1.27E-01	3.68E-03
FBgn0019683	GO:0009607	4.97E-01	1	1	2.86E-02	1.27E-01	3.68E-03
FBgn0019821	GO:0009607	4.97E-01	1	1	2.86E-02	1.27E-01	3.68E-03
FBgn0019822	GO:0009607	4.97E-01	1	1	2.86E-02	1.27E-01	3.68E-03
FBgn0019823	GO:0009607	4.97E-01	1	1	2.86E-02	1.27E-01	3.68E-03
FBgn0019844	GO:0009607	4.97E-01	1	1	2.86E-02	1.27E-01	3.68E-03
FBgn0019845	GO:0009607	4.97E-01	1	1	2.86E-02	1.27E-01	3.68E-03
FBgn0019846	GO:0009607	4.97E-01	1	1	2.86E-02	1.27E-01	3.68E-03
FBgn0019847	GO:0009607	4.97E-01	1	1	2.86E-02	1.27E-01	3.68E-03
FBgn0019848	GO:0009607	4.97E-01	1	1	2.86E-02	1.27E-01	3.68E-03
FBgn0019849	GO:0009607	4.97E-01	1	1	2.86E-02	1.27E-01	3.68E-03
FBgn0019850	GO:0009607	4.97E-01	1	1	2.86E-02	1.27E-01	3.68E-03
FBgn0019851	GO:0009607	4.97E-01	1	1	2.86E-02	1.27E-01	3.68E-03
FBgn0019852	GO:0009607	4.97E-01	1	1	2.86E-02	1.27E-01	3.68E-03
FBgn0019853	GO:0009607	4.97E-01	1	1	2.86E-02	1.27E-01	3.68E-03
FBgn0019855	GO:0009607	4.97E-01	1	1	2.86E-02	1.27E-01	3.68E-03
FBgn0020304	GO:0009607	3.38E-01	1	6	2.86E-02	1.27E-01	3.68E-03
FBgn0020508	GO:0009607	9.64E-01	5	87	2.86E-02	1.27E-01	3.68E-03
FBgn0021800	GO:0009607	2.31E-01	1	10	2.86E-02	1.27E-01	3.68E-03
FBgn0022739	GO:0009607	1.19E-01	1	16	2.86E-02	1.27E-01	3.68E-03
FBgn0023034	GO:0009607	4.97E-01	1	1	2.86E-02	1.27E-01	3.68E-03
FBgn0023222	GO:0009607	3.99E-01	1	4	2.86E-02	1.27E-01	3.68E-03
FBgn0023223	GO:0009607	3.99E-01	1	4	2.86E-02	1.27E-01	3.68E-03
FBgn0023224	GO:0009607	3.99E-01	1	4	2.86E-02	1.27E-01	3.68E-03
FBgn0023526	GO:0009607	2.31E-01	1	10	2.86E-02	1.27E-01	3.68E-03
FBgn0024293	GO:0009607	3.91E-01	2	32	2.86E-02	1.27E-01	3.68E-03
FBgn0024294	GO:0009607	3.91E-01	2	32	2.86E-02	1.27E-01	3.68E-03
FBgn0024948	GO:0009607	4.97E-01	1	1	2.86E-02	1.27E-01	3.68E-03
FBgn0025381	GO:0009607	2.08E-01	1	11	2.86E-02	1.27E-01	3.68E-03
FBgn0025687	GO:0009607	1.50E-01	1	14	2.86E-02	1.27E-01	3.68E-03
FBgn0025790	GO:0009607	7.87E-01	5	102	2.86E-02	1.27E-01	3.68E-03
FBgn0025827	GO:0009607	3.68E-01	1	5	2.86E-02	1.27E-01	3.68E-03
FBgn0025879	GO:0009607	3.68E-01	1	5	2.86E-02	1.27E-01	3.68E-03
FBgn0026144	GO:0009607	9.40E-02	1	18	2.86E-02	1.27E-01	3.68E-03
FBgn0026204	GO:0009607	4.64E-01	1	2	2.86E-02	1.27E-01	3.68E-03
FBgn0026326	GO:0009607	2.55E-01	1	9	2.86E-02	1.27E-01	3.68E-03
FBgn0026403	GO:0009607	3.51E-01	3	61	2.86E-02	1.27E-01	3.68E-03
FBgn0026415	GO:0009607	3.09E-01	1	7	2.86E-02	1.27E-01	3.68E-03
FBgn0027102	GO:0009607	4.97E-01	1	1	2.86E-02	1.27E-01	3.68E-03
FBgn0027296	GO:0009607	4.97E-01	1	1	2.86E-02	1.27E-01	3.68E-03
FBgn0027544	GO:0009607	4.64E-01	1	2	2.86E-02	1.27E-01	3.68E-03
FBgn0027569	GO:0009607	2.31E-01	1	10	2.86E-02	1.27E-01	3.68E-03
FBgn0027585	GO:0009607	4.97E-01	1	1	2.86E-02	1.27E-01	3.68E-03
FBgn0027601	GO:0009607	1.19E-01	1	16	2.86E-02	1.27E-01	3.68E-03
FBgn0028375	GO:0009607	1.87E-01	1	12	2.86E-02	1.27E-01	3.68E-03
FBgn0028481	GO:0009607	3.68E-01	1	5	2.86E-02	1.27E-01	3.68E-03
FBgn0028578	GO:0009607	4.64E-01	1	2	2.86E-02	1.27E-01	3.68E-03
FBgn0028628	GO:0009607	4.64E-01	1	2	2.86E-02	1.27E-01	3.68E-03
FBgn0028629	GO:0009607	4.64E-01	1	2	2.86E-02	1.27E-01	3.68E-03
FBgn0028630	GO:0009607	4.64E-01	1	2	2.86E-02	1.27E-01	3.68E-03
FBgn0028631	GO:0009607	4.64E-01	1	2	2.86E-02	1.27E-01	3.68E-03
FBgn0028632	GO:0009607	4.64E-01	1	2	2.86E-02	1.27E-01	3.68E-03
FBgn0028747	GO:0009607	4.64E-01	1	2	2.86E-02	1.27E-01	3.68E-03
FBgn0028886	GO:0009607	3.68E-01	1	5	2.86E-02	1.27E-01	3.68E-03
FBgn0028985	GO:0009607	2.55E-01	1	9	2.86E-02	1.27E-01	3.68E-03
FBgn0028988	GO:0009607	9.96E-01	3	15	2.86E-02	1.27E-01	3.68E-03
FBgn0029147	GO:0009607	3.91E-01	2	32	2.86E-02	1.27E-01	3.68E-03
FBgn0029804	GO:0009607	4.37E-01	4	86	2.86E-02	1.27E-01	3.68E-03
FBgn0029863	GO:0009607	2.55E-01	1	9	2.86E-02	1.27E-01	3.68E-03
FBgn0029896	GO:0009607	2.81E-01	1	8	2.86E-02	1.27E-01	3.68E-03
FBgn0030041	GO:0009607	1.00E+00	6	27	2.86E-02	1.27E-01	3.68E-03
FBgn0030079	GO:0009607	9.40E-02	1	18	2.86E-02	1.27E-01	3.68E-03
FBgn0030161	GO:0009607	1.19E-01	1	16	2.86E-02	1.27E-01	3.68E-03
FBgn0030228	GO:0009607	2.55E-01	1	9	2.86E-02	1.27E-01	3.68E-03
FBgn0030235	GO:0009607	2.81E-01	1	8	2.86E-02	1.27E-01	3.68E-03
FBgn0030289	GO:0009607	2.31E-01	1	10	2.86E-02	1.27E-01	3.68E-03
FBgn0030318	GO:0009607	9.40E-02	1	18	2.86E-02	1.27E-01	3.68E-03
FBgn0030364	GO:0009607	1.50E-01	1	14	2.86E-02	1.27E-01	3.68E-03
FBgn0030467	GO:0009607	4.97E-01	1	1	2.86E-02	1.27E-01	3.68E-03
FBgn0030469	GO:0009607	2.31E-01	1	10	2.86E-02	1.27E-01	3.68E-03
FBgn0030484	GO:0009607	2.48E-01	2	37	2.86E-02	1.27E-01	3.68E-03
FBgn0030505	GO:0009607	2.08E-01	1	11	2.86E-02	1.27E-01	3.68E-03
FBgn0030539	GO:0009607	4.55E-01	2	30	2.86E-02	1.27E-01	3.68E-03
FBgn0030726	GO:0009607	1.19E-01	1	16	2.86E-02	1.27E-01	3.68E-03
FBgn0030744	GO:0009607	1.06E-01	1	17	2.86E-02	1.27E-01	3.68E-03
FBgn0030776	GO:0009607	4.97E-01	1	1	2.86E-02	1.27E-01	3.68E-03
FBgn0030796	GO:0009607	1.06E-01	1	17	2.86E-02	1.27E-01	3.68E-03
FBgn0030927	GO:0009607	3.99E-01	1	4	2.86E-02	1.27E-01	3.68E-03
FBgn0030929	GO:0009607	4.88E-01	2	29	2.86E-02	1.27E-01	3.68E-03
FBgn0031011	GO:0009607	3.99E-01	1	4	2.86E-02	1.27E-01	3.68E-03
FBgn0031405	GO:0009607	9.62E-01	3	32	2.86E-02	1.27E-01	3.68E-03
FBgn0031409	GO:0009607	2.81E-01	1	8	2.86E-02	1.27E-01	3.68E-03
FBgn0031512	GO:0009607	1.50E-01	1	14	2.86E-02	1.27E-01	3.68E-03
FBgn0031560	GO:0009607	1.00E+00	6	23	2.86E-02	1.27E-01	3.68E-03
FBgn0031564	GO:0009607	1.06E-01	1	17	2.86E-02	1.27E-01	3.68E-03
FBgn0031640	GO:0009607	1.50E-01	1	14	2.86E-02	1.27E-01	3.68E-03
FBgn0031739	GO:0009607	3.68E-01	1	5	2.86E-02	1.27E-01	3.68E-03
FBgn0031745	GO:0009607	4.14E-01	3	59	2.86E-02	1.27E-01	3.68E-03
FBgn0031968	GO:0009607	3.68E-01	1	5	2.86E-02	1.27E-01	3.68E-03
FBgn0031973	GO:0009607	1.00E+00	4	8	2.86E-02	1.27E-01	3.68E-03
FBgn0031981	GO:0009607	9.94E-01	3	18	2.86E-02	1.27E-01	3.68E-03
FBgn0032025	GO:0009607	2.31E-01	1	10	2.86E-02	1.27E-01	3.68E-03
FBgn0032036	GO:0009607	1.34E-01	1	15	2.86E-02	1.27E-01	3.68E-03
FBgn0032067	GO:0009607	2.24E-01	2	38	2.86E-02	1.27E-01	3.68E-03
FBgn0032156	GO:0009607	1.34E-01	1	15	2.86E-02	1.27E-01	3.68E-03
FBgn0032157	GO:0009607	9.93E-02	3	73	2.86E-02	1.27E-01	3.68E-03
FBgn0032208	GO:0009607	4.32E-01	1	3	2.86E-02	1.27E-01	3.68E-03
FBgn0032258	GO:0009607	1.87E-01	1	12	2.86E-02	1.27E-01	3.68E-03
FBgn0032280	GO:0009607	1.19E-01	1	16	2.86E-02	1.27E-01	3.68E-03
FBgn0032472	GO:0009607	1.34E-01	1	15	2.86E-02	1.27E-01	3.68E-03
FBgn0032638	GO:0009607	1.87E-01	1	12	2.86E-02	1.27E-01	3.68E-03
FBgn0032669	GO:0009607	1.34E-01	1	15	2.86E-02	1.27E-01	3.68E-03
FBgn0032699	GO:0009607	8.75E-01	2	14	2.86E-02	1.27E-01	3.68E-03
FBgn0032774	GO:0009607	1.63E-01	2	41	2.86E-02	1.27E-01	3.68E-03
FBgn0032810	GO:0009607	4.64E-01	1	2	2.86E-02	1.27E-01	3.68E-03
FBgn0032835	GO:0009607	9.99E-01	3	6	2.86E-02	1.27E-01	3.68E-03
FBgn0032845	GO:0009607	4.64E-01	1	2	2.86E-02	1.27E-01	3.68E-03
FBgn0033032	GO:0009607	2.55E-01	1	9	2.86E-02	1.27E-01	3.68E-03
FBgn0033528	GO:0009607	2.55E-01	1	9	2.86E-02	1.27E-01	3.68E-03
FBgn0033539	GO:0009607	3.68E-01	1	5	2.86E-02	1.27E-01	3.68E-03
FBgn0033593	GO:0009607	9.97E-01	3	13	2.86E-02	1.27E-01	3.68E-03
FBgn0033764	GO:0009607	1.82E-01	2	40	2.86E-02	1.27E-01	3.68E-03
FBgn0033789	GO:0009607	1.68E-01	1	13	2.86E-02	1.27E-01	3.68E-03
FBgn0033821	GO:0009607	3.38E-01	1	6	2.86E-02	1.27E-01	3.68E-03
FBgn0033875	GO:0009607	3.09E-01	1	7	2.86E-02	1.27E-01	3.68E-03
FBgn0034162	GO:0009607	1.00E+00	5	14	2.86E-02	1.27E-01	3.68E-03
FBgn0034240	GO:0009607	7.00E-01	3	50	2.86E-02	1.27E-01	3.68E-03
FBgn0034291	GO:0009607	1.82E-01	2	40	2.86E-02	1.27E-01	3.68E-03
FBgn0034292	GO:0009607	9.93E-02	3	73	2.86E-02	1.27E-01	3.68E-03
FBgn0034310	GO:0009607	3.91E-01	2	32	2.86E-02	1.27E-01	3.68E-03
FBgn0034331	GO:0009607	1.00E+00	5	26	2.86E-02	1.27E-01	3.68E-03
FBgn0034512	GO:0009607	1.00E+00	4	17	2.86E-02	1.27E-01	3.68E-03
FBgn0034617	GO:0009607	1.30E-01	2	43	2.86E-02	1.27E-01	3.68E-03
FBgn0034647	GO:0009607	4.32E-01	1	3	2.86E-02	1.27E-01	3.68E-03
FBgn0034664	GO:0009607	3.38E-01	1	6	2.86E-02	1.27E-01	3.68E-03
FBgn0034674	GO:0009607	1.87E-01	1	12	2.86E-02	1.27E-01	3.68E-03
FBgn0034741	GO:0009607	9.63E-01	2	4	2.86E-02	1.27E-01	3.68E-03
FBgn0034761	GO:0009607	9.01E-01	2	12	2.86E-02	1.27E-01	3.68E-03
FBgn0034804	GO:0009607	4.32E-01	1	3	2.86E-02	1.27E-01	3.68E-03
FBgn0034856	GO:0009607	1.06E-01	1	17	2.86E-02	1.27E-01	3.68E-03
FBgn0034883	GO:0009607	3.09E-01	1	7	2.86E-02	1.27E-01	3.68E-03
FBgn0035158	GO:0009607	1.50E-01	1	14	2.86E-02	1.27E-01	3.68E-03
FBgn0035237	GO:0009607	2.55E-01	1	9	2.86E-02	1.27E-01	3.68E-03
FBgn0035436	GO:0009607	3.09E-01	1	7	2.86E-02	1.27E-01	3.68E-03
FBgn0035490	GO:0009607	1.50E-01	1	14	2.86E-02	1.27E-01	3.68E-03
FBgn0035715	GO:0009607	9.40E-02	1	18	2.86E-02	1.27E-01	3.68E-03
FBgn0035916	GO:0009607	6.19E-01	2	25	2.86E-02	1.27E-01	3.68E-03
FBgn0035989	GO:0009607	9.31E-01	2	9	2.86E-02	1.27E-01	3.68E-03
FBgn0035995	GO:0009607	3.99E-01	1	4	2.86E-02	1.27E-01	3.68E-03
FBgn0036043	GO:0009607	1.06E-01	1	17	2.86E-02	1.27E-01	3.68E-03
FBgn0036285	GO:0009607	4.32E-01	1	3	2.86E-02	1.27E-01	3.68E-03
FBgn0036312	GO:0009607	2.31E-01	1	10	2.86E-02	1.27E-01	3.68E-03
FBgn0036316	GO:0009607	7.82E-01	2	19	2.86E-02	1.27E-01	3.68E-03
FBgn0036333	GO:0009607	1.87E-01	1	12	2.86E-02	1.27E-01	3.68E-03
FBgn0036379	GO:0009607	2.31E-01	1	10	2.86E-02	1.27E-01	3.68E-03
FBgn0036386	GO:0009607	3.38E-01	1	6	2.86E-02	1.27E-01	3.68E-03
FBgn0036398	GO:0009607	9.46E-01	2	7	2.86E-02	1.27E-01	3.68E-03
FBgn0036555	GO:0009607	3.68E-01	1	5	2.86E-02	1.27E-01	3.68E-03
FBgn0036565	GO:0009607	1.19E-01	1	16	2.86E-02	1.27E-01	3.68E-03
FBgn0036594	GO:0009607	5.87E-01	2	26	2.86E-02	1.27E-01	3.68E-03
FBgn0036735	GO:0009607	3.09E-01	1	7	2.86E-02	1.27E-01	3.68E-03
FBgn0036787	GO:0009607	1.30E-01	2	43	2.86E-02	1.27E-01	3.68E-03
FBgn0036805	GO:0009607	1.68E-01	1	13	2.86E-02	1.27E-01	3.68E-03
FBgn0036821	GO:0009607	4.32E-01	1	3	2.86E-02	1.27E-01	3.68E-03
FBgn0036992	GO:0009607	1.50E-01	1	14	2.86E-02	1.27E-01	3.68E-03
FBgn0037007	GO:0009607	2.81E-01	1	8	2.86E-02	1.27E-01	3.68E-03
FBgn0037009	GO:0009607	4.97E-01	1	1	2.86E-02	1.27E-01	3.68E-03
FBgn0037012	GO:0009607	4.64E-01	1	2	2.86E-02	1.27E-01	3.68E-03
FBgn0037083	GO:0009607	2.31E-01	1	10	2.86E-02	1.27E-01	3.68E-03
FBgn0037126	GO:0009607	9.46E-01	2	7	2.86E-02	1.27E-01	3.68E-03
FBgn0037144	GO:0009607	3.99E-01	1	4	2.86E-02	1.27E-01	3.68E-03
FBgn0037204	GO:0009607	9.97E-01	3	12	2.86E-02	1.27E-01	3.68E-03
FBgn0037239	GO:0009607	2.08E-01	1	11	2.86E-02	1.27E-01	3.68E-03
FBgn0037396	GO:0009607	2.08E-01	1	11	2.86E-02	1.27E-01	3.68E-03
FBgn0037433	GO:0009607	1.63E-01	2	41	2.86E-02	1.27E-01	3.68E-03
FBgn0037672	GO:0009607	1.19E-01	1	16	2.86E-02	1.27E-01	3.68E-03
FBgn0037835	GO:0009607	1.06E-01	1	17	2.86E-02	1.27E-01	3.68E-03
FBgn0037947	GO:0009607	1.96E-01	3	67	2.86E-02	1.27E-01	3.68E-03
FBgn0037969	GO:0009607	3.68E-01	1	5	2.86E-02	1.27E-01	3.68E-03
FBgn0038028	GO:0009607	1.19E-01	1	16	2.86E-02	1.27E-01	3.68E-03
FBgn0038069	GO:0009607	4.97E-01	1	1	2.86E-02	1.27E-01	3.68E-03
FBgn0038074	GO:0009607	2.31E-01	1	10	2.86E-02	1.27E-01	3.68E-03
FBgn0038088	GO:0009607	9.31E-01	2	9	2.86E-02	1.27E-01	3.68E-03
FBgn0038250	GO:0009607	1.00E+00	7	17	2.86E-02	1.27E-01	3.68E-03
FBgn0038443	GO:0009607	2.74E-01	2	36	2.86E-02	1.27E-01	3.68E-03
FBgn0038465	GO:0009607	9.99E-01	5	61	2.86E-02	1.27E-01	3.68E-03
FBgn0038639	GO:0009607	4.97E-01	1	1	2.86E-02	1.27E-01	3.68E-03
FBgn0038721	GO:0009607	6.50E-01	2	24	2.86E-02	1.27E-01	3.68E-03
FBgn0038756	GO:0009607	2.31E-01	1	10	2.86E-02	1.27E-01	3.68E-03
FBgn0038786	GO:0009607	2.02E-01	2	39	2.86E-02	1.27E-01	3.68E-03
FBgn0038790	GO:0009607	2.81E-01	1	8	2.86E-02	1.27E-01	3.68E-03
FBgn0038803	GO:0009607	2.08E-01	1	11	2.86E-02	1.27E-01	3.68E-03
FBgn0038820	GO:0009607	9.40E-02	1	18	2.86E-02	1.27E-01	3.68E-03
FBgn0038918	GO:0009607	2.55E-01	1	9	2.86E-02	1.27E-01	3.68E-03
FBgn0038930	GO:0009607	9.95E-01	3	17	2.86E-02	1.27E-01	3.68E-03
FBgn0039048	GO:0009607	3.68E-01	1	5	2.86E-02	1.27E-01	3.68E-03
FBgn0039160	GO:0009607	9.40E-02	1	18	2.86E-02	1.27E-01	3.68E-03
FBgn0039170	GO:0009607	4.64E-01	1	2	2.86E-02	1.27E-01	3.68E-03
FBgn0039402	GO:0009607	3.09E-01	1	7	2.86E-02	1.27E-01	3.68E-03
FBgn0039453	GO:0009607	8.43E-01	2	16	2.86E-02	1.27E-01	3.68E-03
FBgn0039482	GO:0009607	1.03E-01	2	45	2.86E-02	1.27E-01	3.68E-03
FBgn0039486	GO:0009607	9.46E-01	2	7	2.86E-02	1.27E-01	3.68E-03
FBgn0039537	GO:0009607	1.87E-01	1	12	2.86E-02	1.27E-01	3.68E-03
FBgn0039599	GO:0009607	3.09E-01	1	7	2.86E-02	1.27E-01	3.68E-03
FBgn0039889	GO:0009607	1.06E-01	1	17	2.86E-02	1.27E-01	3.68E-03
FBgn0039890	GO:0009607	1.50E-01	1	14	2.86E-02	1.27E-01	3.68E-03
FBgn0039902	GO:0009607	4.32E-01	1	3	2.86E-02	1.27E-01	3.68E-03
FBgn0040002	GO:0009607	3.09E-01	1	7	2.86E-02	1.27E-01	3.68E-03
FBgn0040005	GO:0009607	2.81E-01	1	8	2.86E-02	1.27E-01	3.68E-03
FBgn0040399	GO:0009607	4.97E-01	1	1	2.86E-02	1.27E-01	3.68E-03
FBgn0040521	GO:0009607	2.31E-01	1	10	2.86E-02	1.27E-01	3.68E-03
FBgn0040582	GO:0009607	9.93E-01	3	19	2.86E-02	1.27E-01	3.68E-03
FBgn0040606	GO:0009607	1.50E-01	1	14	2.86E-02	1.27E-01	3.68E-03
FBgn0040732	GO:0009607	3.99E-01	1	4	2.86E-02	1.27E-01	3.68E-03
FBgn0040733	GO:0009607	9.12E-01	2	11	2.86E-02	1.27E-01	3.68E-03
FBgn0040734	GO:0009607	1.00E+00	7	18	2.86E-02	1.27E-01	3.68E-03
FBgn0040735	GO:0009607	9.97E-01	3	13	2.86E-02	1.27E-01	3.68E-03
FBgn0040887	GO:0009607	2.67E-01	3	64	2.86E-02	1.27E-01	3.68E-03
FBgn0040992	GO:0009607	2.81E-01	1	8	2.86E-02	1.27E-01	3.68E-03
FBgn0041112	GO:0009607	4.97E-01	1	1	2.86E-02	1.27E-01	3.68E-03
FBgn0041152	GO:0009607	4.64E-01	1	2	2.86E-02	1.27E-01	3.68E-03
FBgn0041711	GO:0009607	1.30E-01	2	43	2.86E-02	1.27E-01	3.68E-03
FBgn0041713	GO:0009607	3.38E-01	1	6	2.86E-02	1.27E-01	3.68E-03
FBgn0042097	GO:0009607	4.64E-01	1	2	2.86E-02	1.27E-01	3.68E-03
FBgn0043388	GO:0009607	4.64E-01	1	2	2.86E-02	1.27E-01	3.68E-03
FBgn0043458	GO:0009607	3.09E-01	1	7	2.86E-02	1.27E-01	3.68E-03
FBgn0043460	GO:0009607	9.46E-01	2	7	2.86E-02	1.27E-01	3.68E-03
FBgn0043586	GO:0009607	9.68E-01	2	3	2.86E-02	1.27E-01	3.68E-03
FBgn0043587	GO:0009607	4.97E-01	1	1	2.86E-02	1.27E-01	3.68E-03
FBgn0043904	GO:0009607	7.59E-01	2	20	2.86E-02	1.27E-01	3.68E-03
FBgn0045861	GO:0009607	4.97E-01	1	1	2.86E-02	1.27E-01	3.68E-03
FBgn0046999	GO:0009607	8.59E-01	2	15	2.86E-02	1.27E-01	3.68E-03
FBgn0050020	GO:0009607	7.59E-01	2	20	2.86E-02	1.27E-01	3.68E-03
FBgn0050080	GO:0009607	1.00E+00	8	12	2.86E-02	1.27E-01	3.68E-03
FBgn0050359	GO:0009607	6.41E-01	3	52	2.86E-02	1.27E-01	3.68E-03
FBgn0050467	GO:0009607	1.68E-01	1	13	2.86E-02	1.27E-01	3.68E-03
FBgn0051058	GO:0009607	4.97E-01	1	1	2.86E-02	1.27E-01	3.68E-03
FBgn0051122	GO:0009607	9.63E-01	2	4	2.86E-02	1.27E-01	3.68E-03
FBgn0052062	GO:0009607	7.52E-01	3	48	2.86E-02	1.27E-01	3.68E-03
FBgn0052137	GO:0009607	3.38E-01	1	6	2.86E-02	1.27E-01	3.68E-03
FBgn0052249	GO:0009607	1.06E-01	1	17	2.86E-02	1.27E-01	3.68E-03
FBgn0052687	GO:0009607	3.99E-01	1	4	2.86E-02	1.27E-01	3.68E-03
FBgn0062692	GO:0009607	4.32E-01	1	3	2.86E-02	1.27E-01	3.68E-03
FBgn0063495	GO:0009607	4.32E-01	1	3	2.86E-02	1.27E-01	3.68E-03
FBgn0063909	GO:0009607	4.97E-01	1	1	2.86E-02	1.27E-01	3.68E-03
FBgn0063925	GO:0009607	4.64E-01	1	2	2.86E-02	1.27E-01	3.68E-03
FBgn0064237	GO:0009607	3.91E-01	2	32	2.86E-02	1.27E-01	3.68E-03
FBgn0069443	GO:0009607	4.97E-01	1	1	2.86E-02	1.27E-01	3.68E-03
FBgn0069445	GO:0009607	3.99E-01	1	4	2.86E-02	1.27E-01	3.68E-03
FBgn0069446	GO:0009607	4.64E-01	1	2	2.86E-02	1.27E-01	3.68E-03
FBgn0069447	GO:0009607	4.97E-01	1	1	2.86E-02	1.27E-01	3.68E-03
FBgn0069449	GO:0009607	4.97E-01	1	1	2.86E-02	1.27E-01	3.68E-03
FBgn0069451	GO:0009607	4.64E-01	1	2	2.86E-02	1.27E-01	3.68E-03
FBgn0069453	GO:0009607	3.99E-01	1	4	2.86E-02	1.27E-01	3.68E-03
FBgn0082166	GO:0009607	2.81E-01	1	8	2.86E-02	1.27E-01	3.68E-03
FBgn0082629	GO:0009607	4.64E-01	1	2	2.86E-02	1.27E-01	3.68E-03
FBgn0082633	GO:0009607	4.64E-01	1	2	2.86E-02	1.27E-01	3.68E-03
FBgn0083233	GO:0009607	4.64E-01	1	2	2.86E-02	1.27E-01	3.68E-03
FBgn0083239	GO:0009607	4.64E-01	1	2	2.86E-02	1.27E-01	3.68E-03
FBgn0083240	GO:0009607	4.32E-01	1	3	2.86E-02	1.27E-01	3.68E-03
FBgn0083243	GO:0009607	4.32E-01	1	3	2.86E-02	1.27E-01	3.68E-03
FBgn0084702	GO:0009607	4.97E-01	1	1	2.86E-02	1.27E-01	3.68E-03
FBgn0084797	GO:0009607	4.97E-01	1	1	2.86E-02	1.27E-01	3.68E-03
FBgn0085378	GO:0009607	3.68E-01	1	5	2.86E-02	1.27E-01	3.68E-03
FBgn0085437	GO:0009607	1.68E-01	1	13	2.86E-02	1.27E-01	3.68E-03
FBgn0086708	GO:0009607	2.55E-01	1	9	2.86E-02	1.27E-01	3.68E-03
FBgn0086709	GO:0009607	3.09E-01	1	7	2.86E-02	1.27E-01	3.68E-03
FBgn0000045	GO:0030162	2.32E-01	2	61	7.70E-03	4.35E-02	1.98E-03
FBgn0037038	GO:0030162	5.19E-01	2	31	7.70E-03	4.35E-02	1.98E-03
FBgn0044081	GO:0030162	1.39E-01	1	2	7.70E-03	4.35E-02	1.98E-03
FBgn0002838	GO:0030162	1.44E-01	1	1	7.70E-03	4.35E-02	1.98E-03
FBgn0003993	GO:0030162	1.16E-01	1	7	7.70E-03	4.35E-02	1.98E-03
FBgn0011481	GO:0030162	9.20E-02	1	13	7.70E-03	4.35E-02	1.98E-03
FBgn0013348	GO:0030162	6.42E-01	2	19	7.70E-03	4.35E-02	1.98E-03
FBgn0013724	GO:0030162	5.30E-01	2	30	7.70E-03	4.35E-02	1.98E-03
FBgn0014963	GO:0030162	1.03E-01	1	10	7.70E-03	4.35E-02	1.98E-03
FBgn0015585	GO:0030162	9.99E-01	4	12	7.70E-03	4.35E-02	1.98E-03
FBgn0020263	GO:0030162	7.57E-01	2	6	7.70E-03	4.35E-02	1.98E-03
FBgn0021961	GO:0030162	1.29E-01	1	4	7.70E-03	4.35E-02	1.98E-03
FBgn0022807	GO:0030162	1.44E-01	1	1	7.70E-03	4.35E-02	1.98E-03
FBgn0022809	GO:0030162	1.44E-01	1	1	7.70E-03	4.35E-02	1.98E-03
FBgn0022810	GO:0030162	1.44E-01	1	1	7.70E-03	4.35E-02	1.98E-03
FBgn0022811	GO:0030162	1.44E-01	1	1	7.70E-03	4.35E-02	1.98E-03
FBgn0022812	GO:0030162	1.44E-01	1	1	7.70E-03	4.35E-02	1.98E-03
FBgn0022813	GO:0030162	1.44E-01	1	1	7.70E-03	4.35E-02	1.98E-03
FBgn0022814	GO:0030162	1.44E-01	1	1	7.70E-03	4.35E-02	1.98E-03
FBgn0022815	GO:0030162	1.44E-01	1	1	7.70E-03	4.35E-02	1.98E-03
FBgn0023212	GO:0030162	9.94E-02	1	11	7.70E-03	4.35E-02	1.98E-03
FBgn0023426	GO:0030162	1.39E-01	1	2	7.70E-03	4.35E-02	1.98E-03
FBgn0024283	GO:0030162	1.44E-01	1	1	7.70E-03	4.35E-02	1.98E-03
FBgn0026087	GO:0030162	9.86E-01	3	6	7.70E-03	4.35E-02	1.98E-03
FBgn0027548	GO:0030162	2.61E-01	3	131	7.70E-03	4.35E-02	1.98E-03
FBgn0027866	GO:0030162	7.07E-01	2	12	7.70E-03	4.35E-02	1.98E-03
FBgn0030048	GO:0030162	3.44E-01	2	48	7.70E-03	4.35E-02	1.98E-03
FBgn0030235	GO:0030162	9.85E-01	3	8	7.70E-03	4.35E-02	1.98E-03
FBgn0030466	GO:0030162	9.56E-02	1	12	7.70E-03	4.35E-02	1.98E-03
FBgn0031047	GO:0030162	1.25E-01	1	5	7.70E-03	4.35E-02	1.98E-03
FBgn0031391	GO:0030162	1.29E-01	1	4	7.70E-03	4.35E-02	1.98E-03
FBgn0031923	GO:0030162	7.80E-01	2	3	7.70E-03	4.35E-02	1.98E-03
FBgn0031942	GO:0030162	4.03E-01	2	42	7.70E-03	4.35E-02	1.98E-03
FBgn0032318	GO:0030162	1.03E-01	1	10	7.70E-03	4.35E-02	1.98E-03
FBgn0032622	GO:0030162	1.44E-01	1	1	7.70E-03	4.35E-02	1.98E-03
FBgn0032818	GO:0030162	1.34E-01	1	3	7.70E-03	4.35E-02	1.98E-03
FBgn0032835	GO:0030162	1.20E-01	1	6	7.70E-03	4.35E-02	1.98E-03
FBgn0033132	GO:0030162	5.51E-01	2	28	7.70E-03	4.35E-02	1.98E-03
FBgn0033167	GO:0030162	9.75E-01	3	20	7.70E-03	4.35E-02	1.98E-03
FBgn0033349	GO:0030162	9.20E-02	1	13	7.70E-03	4.35E-02	1.98E-03
FBgn0033354	GO:0030162	1.16E-01	1	7	7.70E-03	4.35E-02	1.98E-03
FBgn0033728	GO:0030162	3.34E-01	2	49	7.70E-03	4.35E-02	1.98E-03
FBgn0034152	GO:0030162	9.99E-01	4	14	7.70E-03	4.35E-02	1.98E-03
FBgn0034153	GO:0030162	9.80E-01	3	15	7.70E-03	4.35E-02	1.98E-03
FBgn0034371	GO:0030162	7.87E-01	2	2	7.70E-03	4.35E-02	1.98E-03
FBgn0034372	GO:0030162	1.29E-01	1	4	7.70E-03	4.35E-02	1.98E-03
FBgn0034674	GO:0030162	9.56E-02	1	12	7.70E-03	4.35E-02	1.98E-03
FBgn0034962	GO:0030162	3.80E-01	3	118	7.70E-03	4.35E-02	1.98E-03
FBgn0035088	GO:0030162	1.11E-01	1	8	7.70E-03	4.35E-02	1.98E-03
FBgn0035523	GO:0030162	1.39E-01	1	2	7.70E-03	4.35E-02	1.98E-03
FBgn0036111	GO:0030162	7.05E-01	3	86	7.70E-03	4.35E-02	1.98E-03
FBgn0036389	GO:0030162	1.11E-01	1	8	7.70E-03	4.35E-02	1.98E-03
FBgn0036621	GO:0030162	1.44E-01	1	1	7.70E-03	4.35E-02	1.98E-03
FBgn0036686	GO:0030162	1.23E-01	2	79	7.70E-03	4.35E-02	1.98E-03
FBgn0036969	GO:0030162	7.65E-01	2	5	7.70E-03	4.35E-02	1.98E-03
FBgn0037551	GO:0030162	1.16E-01	1	7	7.70E-03	4.35E-02	1.98E-03
FBgn0037615	GO:0030162	1.03E-01	1	10	7.70E-03	4.35E-02	1.98E-03
FBgn0037701	GO:0030162	2.37E-01	3	134	7.70E-03	4.35E-02	1.98E-03
FBgn0037969	GO:0030162	1.25E-01	1	5	7.70E-03	4.35E-02	1.98E-03
FBgn0038311	GO:0030162	1.34E-01	1	3	7.70E-03	4.35E-02	1.98E-03
FBgn0038540	GO:0030162	1.07E-01	1	9	7.70E-03	4.35E-02	1.98E-03
FBgn0039305	GO:0030162	1.07E-01	1	9	7.70E-03	4.35E-02	1.98E-03
FBgn0039402	GO:0030162	1.16E-01	1	7	7.70E-03	4.35E-02	1.98E-03
FBgn0039598	GO:0030162	9.74E-01	3	21	7.70E-03	4.35E-02	1.98E-03
FBgn0039767	GO:0030162	2.47E-01	2	59	7.70E-03	4.35E-02	1.98E-03
FBgn0040097	GO:0030162	9.99E-01	4	27	7.70E-03	4.35E-02	1.98E-03
FBgn0040735	GO:0030162	9.20E-02	1	13	7.70E-03	4.35E-02	1.98E-03
FBgn0040942	GO:0030162	1.20E-01	1	6	7.70E-03	4.35E-02	1.98E-03
FBgn0041618	GO:0030162	1.34E-01	1	3	7.70E-03	4.35E-02	1.98E-03
FBgn0043560	GO:0030162	1.39E-01	1	2	7.70E-03	4.35E-02	1.98E-03
FBgn0043561	GO:0030162	1.44E-01	1	1	7.70E-03	4.35E-02	1.98E-03
FBgn0043562	GO:0030162	1.44E-01	1	1	7.70E-03	4.35E-02	1.98E-03
FBgn0043563	GO:0030162	1.34E-01	1	3	7.70E-03	4.35E-02	1.98E-03
FBgn0043564	GO:0030162	1.39E-01	1	2	7.70E-03	4.35E-02	1.98E-03
FBgn0043565	GO:0030162	1.34E-01	1	3	7.70E-03	4.35E-02	1.98E-03
FBgn0043566	GO:0030162	1.39E-01	1	2	7.70E-03	4.35E-02	1.98E-03
FBgn0043572	GO:0030162	1.44E-01	1	1	7.70E-03	4.35E-02	1.98E-03
FBgn0043573	GO:0030162	1.44E-01	1	1	7.70E-03	4.35E-02	1.98E-03
FBgn0043574	GO:0030162	1.44E-01	1	1	7.70E-03	4.35E-02	1.98E-03
FBgn0050080	GO:0030162	9.56E-02	1	12	7.70E-03	4.35E-02	1.98E-03
FBgn0052521	GO:0030162	9.84E-01	3	9	7.70E-03	4.35E-02	1.98E-03
FBgn0061469	GO:0030162	9.94E-02	1	11	7.70E-03	4.35E-02	1.98E-03
FBgn0083141	GO:0030162	6.62E-01	2	17	7.70E-03	4.35E-02	1.98E-03
FBgn0022987	GO:0007141	1.10E-01	2	87	2.02E-03	7.14E-03	6.95E-04
FBgn0026149	GO:0007141	9.99E-02	2	103	2.02E-03	7.14E-03	6.95E-04
FBgn0027055	GO:0007141	1.03E-01	2	97	2.02E-03	7.14E-03	6.95E-04
FBgn0029152	GO:0007141	9.76E-02	2	107	2.02E-03	7.14E-03	6.95E-04
FBgn0030710	GO:0007141	1.20E-01	2	71	2.02E-03	7.14E-03	6.95E-04
FBgn0030790	GO:0007141	1.15E-01	2	79	2.02E-03	7.14E-03	6.95E-04
FBgn0030803	GO:0007141	9.31E-02	2	115	2.02E-03	7.14E-03	6.95E-04
FBgn0032189	GO:0007141	1.02E-01	2	99	2.02E-03	7.14E-03	6.95E-04
FBgn0032635	GO:0007141	9.99E-02	2	103	2.02E-03	7.14E-03	6.95E-04
FBgn0033607	GO:0007141	1.06E-01	2	92	2.02E-03	7.14E-03	6.95E-04
FBgn0033921	GO:0007141	1.00E-01	2	102	2.02E-03	7.14E-03	6.95E-04
FBgn0036248	GO:0007141	9.87E-02	2	105	2.02E-03	7.14E-03	6.95E-04
FBgn0036696	GO:0007141	9.04E-02	2	120	2.02E-03	7.14E-03	6.95E-04
FBgn0037376	GO:0007141	9.10E-02	2	119	2.02E-03	7.14E-03	6.95E-04
FBgn0038472	GO:0007141	1.15E-01	2	79	2.02E-03	7.14E-03	6.95E-04
FBgn0053970	GO:0008049	1.06E-01	1	29	5.77E-03	2.42E-02	6.05E-04
FBgn0000514	GO:0008049	1.80E-01	1	3	5.77E-03	2.42E-02	6.05E-04
FBgn0000618	GO:0008049	9.70E-02	1	33	5.77E-03	2.42E-02	6.05E-04
FBgn0000622	GO:0008049	1.87E-01	1	1	5.77E-03	2.42E-02	6.05E-04
FBgn0002524	GO:0008049	1.10E-01	1	27	5.77E-03	2.42E-02	6.05E-04
FBgn0003489	GO:0008049	1.87E-01	1	1	5.77E-03	2.42E-02	6.05E-04
FBgn0003575	GO:0008049	1.73E-01	1	5	5.77E-03	2.42E-02	6.05E-04
FBgn0005688	GO:0008049	1.67E-01	1	7	5.77E-03	2.42E-02	6.05E-04
FBgn0011603	GO:0008049	1.67E-01	1	7	5.77E-03	2.42E-02	6.05E-04
FBgn0016755	GO:0008049	1.87E-01	1	1	5.77E-03	2.42E-02	6.05E-04
FBgn0020641	GO:0008049	9.29E-02	1	35	5.77E-03	2.42E-02	6.05E-04
FBgn0023091	GO:0008049	1.80E-01	1	3	5.77E-03	2.42E-02	6.05E-04
FBgn0024728	GO:0008049	1.10E-01	1	27	5.77E-03	2.42E-02	6.05E-04
FBgn0024842	GO:0008049	1.87E-01	1	1	5.77E-03	2.42E-02	6.05E-04
FBgn0026573	GO:0008049	1.08E-01	1	28	5.77E-03	2.42E-02	6.05E-04
FBgn0027790	GO:0008049	9.50E-02	1	34	5.77E-03	2.42E-02	6.05E-04
FBgn0030150	GO:0008049	1.87E-01	1	1	5.77E-03	2.42E-02	6.05E-04
FBgn0031357	GO:0008049	1.28E-01	1	20	5.77E-03	2.42E-02	6.05E-04
FBgn0031563	GO:0008049	1.20E-01	1	23	5.77E-03	2.42E-02	6.05E-04
FBgn0033421	GO:0008049	1.77E-01	1	4	5.77E-03	2.42E-02	6.05E-04
FBgn0033703	GO:0008049	1.31E-01	1	19	5.77E-03	2.42E-02	6.05E-04
FBgn0034031	GO:0008049	1.60E-01	1	9	5.77E-03	2.42E-02	6.05E-04
FBgn0034172	GO:0008049	1.73E-01	1	5	5.77E-03	2.42E-02	6.05E-04
FBgn0034793	GO:0008049	1.87E-01	1	1	5.77E-03	2.42E-02	6.05E-04
FBgn0035193	GO:0008049	9.70E-02	1	33	5.77E-03	2.42E-02	6.05E-04
FBgn0035359	GO:0008049	1.77E-01	1	4	5.77E-03	2.42E-02	6.05E-04
FBgn0035845	GO:0008049	1.42E-01	1	15	5.77E-03	2.42E-02	6.05E-04
FBgn0036262	GO:0008049	1.51E-01	1	12	5.77E-03	2.42E-02	6.05E-04
FBgn0036338	GO:0008049	1.84E-01	1	2	5.77E-03	2.42E-02	6.05E-04
FBgn0036661	GO:0008049	9.29E-02	1	35	5.77E-03	2.42E-02	6.05E-04
FBgn0037087	GO:0008049	9.91E-02	1	32	5.77E-03	2.42E-02	6.05E-04
FBgn0039051	GO:0008049	1.28E-01	1	20	5.77E-03	2.42E-02	6.05E-04
FBgn0040238	GO:0008049	1.87E-01	1	1	5.77E-03	2.42E-02	6.05E-04
FBgn0040699	GO:0008049	1.42E-01	1	15	5.77E-03	2.42E-02	6.05E-04
FBgn0043852	GO:0008049	1.87E-01	1	1	5.77E-03	2.42E-02	6.05E-04
FBgn0052707	GO:0008049	1.70E-01	1	6	5.77E-03	2.42E-02	6.05E-04
FBgn0053221	GO:0008049	1.23E-01	1	22	5.77E-03	2.42E-02	6.05E-04
FBgn0067422	GO:0008049	1.87E-01	1	1	5.77E-03	2.42E-02	6.05E-04
FBgn0084463	GO:0008049	1.80E-01	1	3	5.77E-03	2.42E-02	6.05E-04
FBgn0084551	GO:0008049	1.80E-01	1	3	5.77E-03	2.42E-02	6.05E-04
FBgn0027527	GO:0044272	2.42E-01	2	130	3.17E-03	1.67E-02	5.88E-04
FBgn0033059	GO:0044272	1.04E-01	2	192	3.17E-03	1.67E-02	5.88E-04
FBgn0037224	GO:0044272	3.04E-01	2	111	3.17E-03	1.67E-02	5.88E-04
FBgn0034390	GO:0009084	4.67E-01	2	91	2.02E-03	2.45E-02	3.98E-04
FBgn0011770	GO:0009084	9.52E-02	1	8	2.02E-03	2.45E-02	3.98E-04
FBgn0015010	GO:0009084	9.31E-02	1	9	2.02E-03	2.45E-02	3.98E-04
FBgn0025879	GO:0009084	1.02E-01	1	5	2.02E-03	2.45E-02	3.98E-04
FBgn0027529	GO:0009084	5.15E-01	2	83	2.02E-03	2.45E-02	3.98E-04
FBgn0029730	GO:0009084	9.73E-02	1	7	2.02E-03	2.45E-02	3.98E-04
FBgn0031213	GO:0009084	7.29E-01	2	45	2.02E-03	2.45E-02	3.98E-04
FBgn0031637	GO:0009084	1.09E-01	1	2	2.02E-03	2.45E-02	3.98E-04
FBgn0031968	GO:0009084	1.02E-01	1	5	2.02E-03	2.45E-02	3.98E-04
FBgn0032774	GO:0009084	7.48E-01	2	41	2.02E-03	2.45E-02	3.98E-04
FBgn0033633	GO:0009084	9.73E-02	1	7	2.02E-03	2.45E-02	3.98E-04
FBgn0033761	GO:0009084	6.99E-01	2	51	2.02E-03	2.45E-02	3.98E-04
FBgn0034583	GO:0009084	6.51E-01	2	60	2.02E-03	2.45E-02	3.98E-04
FBgn0034688	GO:0009084	9.11E-02	1	10	2.02E-03	2.45E-02	3.98E-04
FBgn0034860	GO:0009084	8.07E-01	2	27	2.02E-03	2.45E-02	3.98E-04
FBgn0034999	GO:0009084	1.04E-01	1	4	2.02E-03	2.45E-02	3.98E-04
FBgn0035346	GO:0009084	9.52E-02	1	8	2.02E-03	2.45E-02	3.98E-04
FBgn0036837	GO:0009084	9.95E-01	3	35	2.02E-03	2.45E-02	3.98E-04
FBgn0037872	GO:0009084	9.52E-02	1	8	2.02E-03	2.45E-02	3.98E-04
FBgn0038465	GO:0009084	6.46E-01	2	61	2.02E-03	2.45E-02	3.98E-04
FBgn0038733	GO:0009084	9.73E-02	1	7	2.02E-03	2.45E-02	3.98E-04
FBgn0038924	GO:0009084	9.11E-02	1	10	2.02E-03	2.45E-02	3.98E-04
FBgn0038975	GO:0009084	1.02E-01	1	5	2.02E-03	2.45E-02	3.98E-04
FBgn0039844	GO:0009084	9.31E-02	1	9	2.02E-03	2.45E-02	3.98E-04
FBgn0040992	GO:0009084	9.52E-02	1	8	2.02E-03	2.45E-02	3.98E-04
FBgn0052106	GO:0009084	1.06E-01	1	3	2.02E-03	2.45E-02	3.98E-04
FBgn0053138	GO:0009084	1.71E-01	2	150	2.02E-03	2.45E-02	3.98E-04
FBgn0086254	GO:0009084	6.11E-01	2	67	2.02E-03	2.45E-02	3.98E-04
FBgn0000570	GO:0031114	3.21E-01	2	75	2.90E-03	9.35E-03	5.30E-04
FBgn0052062	GO:0031114	3.75E-01	2	48	2.90E-03	9.35E-03	5.30E-04
FBgn0001433	GO:0051329	1.27E-01	1	1	7.79E-03	6.75E-02	3.61E-03
FBgn0001578	GO:0051329	1.27E-01	1	1	7.79E-03	6.75E-02	3.61E-03
FBgn0002872	GO:0051329	9.93E-01	5	77	7.79E-03	6.75E-02	3.61E-03
FBgn0003129	GO:0051329	1.20E-01	1	2	7.79E-03	6.75E-02	3.61E-03
FBgn0003868	GO:0051329	1.13E-01	1	3	7.79E-03	6.75E-02	3.61E-03
FBgn0003960	GO:0051329	1.07E-01	1	4	7.79E-03	6.75E-02	3.61E-03
FBgn0003988	GO:0051329	1.20E-01	1	2	7.79E-03	6.75E-02	3.61E-03
FBgn0004123	GO:0051329	1.27E-01	1	1	7.79E-03	6.75E-02	3.61E-03
FBgn0004481	GO:0051329	1.27E-01	1	1	7.79E-03	6.75E-02	3.61E-03
FBgn0004483	GO:0051329	1.27E-01	1	1	7.79E-03	6.75E-02	3.61E-03
FBgn0005543	GO:0051329	1.27E-01	1	1	7.79E-03	6.75E-02	3.61E-03
FBgn0010902	GO:0051329	1.20E-01	1	2	7.79E-03	6.75E-02	3.61E-03
FBgn0013548	GO:0051329	8.99E-01	6	165	7.79E-03	6.75E-02	3.61E-03
FBgn0013938	GO:0051329	1.20E-01	1	2	7.79E-03	6.75E-02	3.61E-03
FBgn0014038	GO:0051329	1.20E-01	1	2	7.79E-03	6.75E-02	3.61E-03
FBgn0014044	GO:0051329	1.20E-01	1	2	7.79E-03	6.75E-02	3.61E-03
FBgn0014048	GO:0051329	1.20E-01	1	2	7.79E-03	6.75E-02	3.61E-03
FBgn0014049	GO:0051329	1.20E-01	1	2	7.79E-03	6.75E-02	3.61E-03
FBgn0014052	GO:0051329	1.20E-01	1	2	7.79E-03	6.75E-02	3.61E-03
FBgn0014053	GO:0051329	1.13E-01	1	3	7.79E-03	6.75E-02	3.61E-03
FBgn0014057	GO:0051329	1.20E-01	1	2	7.79E-03	6.75E-02	3.61E-03
FBgn0014062	GO:0051329	1.20E-01	1	2	7.79E-03	6.75E-02	3.61E-03
FBgn0014854	GO:0051329	1.13E-01	1	3	7.79E-03	6.75E-02	3.61E-03
FBgn0015553	GO:0051329	1.00E+00	9	170	7.79E-03	6.75E-02	3.61E-03
FBgn0016048	GO:0051329	1.27E-01	1	1	7.79E-03	6.75E-02	3.61E-03
FBgn0016638	GO:0051329	1.07E-01	1	4	7.79E-03	6.75E-02	3.61E-03
FBgn0016639	GO:0051329	1.07E-01	1	4	7.79E-03	6.75E-02	3.61E-03
FBgn0016640	GO:0051329	1.07E-01	1	4	7.79E-03	6.75E-02	3.61E-03
FBgn0016642	GO:0051329	1.13E-01	1	3	7.79E-03	6.75E-02	3.61E-03
FBgn0016643	GO:0051329	1.07E-01	1	4	7.79E-03	6.75E-02	3.61E-03
FBgn0016644	GO:0051329	1.07E-01	1	4	7.79E-03	6.75E-02	3.61E-03
FBgn0016645	GO:0051329	1.13E-01	1	3	7.79E-03	6.75E-02	3.61E-03
FBgn0016646	GO:0051329	1.07E-01	1	4	7.79E-03	6.75E-02	3.61E-03
FBgn0016647	GO:0051329	1.13E-01	1	3	7.79E-03	6.75E-02	3.61E-03
FBgn0016702	GO:0051329	1.07E-01	1	4	7.79E-03	6.75E-02	3.61E-03
FBgn0016731	GO:0051329	1.13E-01	1	3	7.79E-03	6.75E-02	3.61E-03
FBgn0016732	GO:0051329	1.20E-01	1	2	7.79E-03	6.75E-02	3.61E-03
FBgn0016736	GO:0051329	1.07E-01	1	4	7.79E-03	6.75E-02	3.61E-03
FBgn0016737	GO:0051329	1.13E-01	1	3	7.79E-03	6.75E-02	3.61E-03
FBgn0016738	GO:0051329	1.20E-01	1	2	7.79E-03	6.75E-02	3.61E-03
FBgn0016791	GO:0051329	6.91E-01	2	5	7.79E-03	6.75E-02	3.61E-03
FBgn0023222	GO:0051329	1.07E-01	1	4	7.79E-03	6.75E-02	3.61E-03
FBgn0023223	GO:0051329	1.07E-01	1	4	7.79E-03	6.75E-02	3.61E-03
FBgn0023224	GO:0051329	1.07E-01	1	4	7.79E-03	6.75E-02	3.61E-03
FBgn0023515	GO:0051329	1.12E-01	5	184	7.79E-03	6.75E-02	3.61E-03
FBgn0024233	GO:0051329	1.27E-01	1	1	7.79E-03	6.75E-02	3.61E-03
FBgn0024523	GO:0051329	1.20E-01	1	2	7.79E-03	6.75E-02	3.61E-03
FBgn0025633	GO:0051329	5.22E-01	3	61	7.79E-03	6.75E-02	3.61E-03
FBgn0026149	GO:0051329	5.75E-01	4	103	7.79E-03	6.75E-02	3.61E-03
FBgn0026204	GO:0051329	1.20E-01	1	2	7.79E-03	6.75E-02	3.61E-03
FBgn0026359	GO:0051329	1.01E-01	1	5	7.79E-03	6.75E-02	3.61E-03
FBgn0026440	GO:0051329	1.13E-01	1	3	7.79E-03	6.75E-02	3.61E-03
FBgn0026573	GO:0051329	3.28E-01	2	28	7.79E-03	6.75E-02	3.61E-03
FBgn0027055	GO:0051329	9.15E-02	3	97	7.79E-03	6.75E-02	3.61E-03
FBgn0027453	GO:0051329	3.42E-01	2	27	7.79E-03	6.75E-02	3.61E-03
FBgn0027490	GO:0051329	2.47E-01	2	34	7.79E-03	6.75E-02	3.61E-03
FBgn0027537	GO:0051329	6.07E-01	4	101	7.79E-03	6.75E-02	3.61E-03
FBgn0027548	GO:0051329	1.75E-01	4	131	7.79E-03	6.75E-02	3.61E-03
FBgn0028232	GO:0051329	1.20E-01	1	2	7.79E-03	6.75E-02	3.61E-03
FBgn0028242	GO:0051329	1.20E-01	1	2	7.79E-03	6.75E-02	3.61E-03
FBgn0028470	GO:0051329	2.01E-01	2	38	7.79E-03	6.75E-02	3.61E-03
FBgn0028578	GO:0051329	1.20E-01	1	2	7.79E-03	6.75E-02	3.61E-03
FBgn0028628	GO:0051329	1.20E-01	1	2	7.79E-03	6.75E-02	3.61E-03
FBgn0028629	GO:0051329	1.20E-01	1	2	7.79E-03	6.75E-02	3.61E-03
FBgn0028630	GO:0051329	1.20E-01	1	2	7.79E-03	6.75E-02	3.61E-03
FBgn0028631	GO:0051329	1.20E-01	1	2	7.79E-03	6.75E-02	3.61E-03
FBgn0028632	GO:0051329	1.20E-01	1	2	7.79E-03	6.75E-02	3.61E-03
FBgn0028747	GO:0051329	1.20E-01	1	2	7.79E-03	6.75E-02	3.61E-03
FBgn0030122	GO:0051329	9.49E-01	6	154	7.79E-03	6.75E-02	3.61E-03
FBgn0030242	GO:0051329	1.01E-01	1	5	7.79E-03	6.75E-02	3.61E-03
FBgn0030505	GO:0051329	6.00E-01	2	11	7.79E-03	6.75E-02	3.61E-03
FBgn0030507	GO:0051329	9.94E-01	6	121	7.79E-03	6.75E-02	3.61E-03
FBgn0030522	GO:0051329	4.53E-01	2	20	7.79E-03	6.75E-02	3.61E-03
FBgn0030646	GO:0051329	9.99E-01	6	99	7.79E-03	6.75E-02	3.61E-03
FBgn0030793	GO:0051329	1.20E-01	1	2	7.79E-03	6.75E-02	3.61E-03
FBgn0030813	GO:0051329	9.46E-01	3	19	7.79E-03	6.75E-02	3.61E-03
FBgn0030963	GO:0051329	2.25E-01	3	81	7.79E-03	6.75E-02	3.61E-03
FBgn0031091	GO:0051329	9.97E-01	6	108	7.79E-03	6.75E-02	3.61E-03
FBgn0031243	GO:0051329	7.21E-01	3	48	7.79E-03	6.75E-02	3.61E-03
FBgn0031250	GO:0051329	1.20E-01	1	2	7.79E-03	6.75E-02	3.61E-03
FBgn0031252	GO:0051329	6.89E-01	6	186	7.79E-03	6.75E-02	3.61E-03
FBgn0031434	GO:0051329	6.10E-01	5	146	7.79E-03	6.75E-02	3.61E-03
FBgn0031540	GO:0051329	9.79E-01	6	140	7.79E-03	6.75E-02	3.61E-03
FBgn0031848	GO:0051329	9.98E-01	8	192	7.79E-03	6.75E-02	3.61E-03
FBgn0031875	GO:0051329	8.55E-01	5	126	7.79E-03	6.75E-02	3.61E-03
FBgn0032154	GO:0051329	9.77E-01	4	51	7.79E-03	6.75E-02	3.61E-03
FBgn0032157	GO:0051329	3.31E-01	3	73	7.79E-03	6.75E-02	3.61E-03
FBgn0032189	GO:0051329	6.38E-01	4	99	7.79E-03	6.75E-02	3.61E-03
FBgn0032354	GO:0051329	2.52E-01	4	124	7.79E-03	6.75E-02	3.61E-03
FBgn0032390	GO:0051329	1.62E-01	2	42	7.79E-03	6.75E-02	3.61E-03
FBgn0032521	GO:0051329	9.48E-02	1	6	7.79E-03	6.75E-02	3.61E-03
FBgn0032694	GO:0051329	1.07E-01	1	4	7.79E-03	6.75E-02	3.61E-03
FBgn0032698	GO:0051329	3.61E-01	3	71	7.79E-03	6.75E-02	3.61E-03
FBgn0033000	GO:0051329	8.29E-01	5	129	7.79E-03	6.75E-02	3.61E-03
FBgn0033155	GO:0051329	3.88E-01	2	24	7.79E-03	6.75E-02	3.61E-03
FBgn0033185	GO:0051329	1.01E-01	1	5	7.79E-03	6.75E-02	3.61E-03
FBgn0033272	GO:0051329	9.48E-02	1	6	7.79E-03	6.75E-02	3.61E-03
FBgn0033549	GO:0051329	3.08E-01	5	165	7.79E-03	6.75E-02	3.61E-03
FBgn0033569	GO:0051329	7.50E-01	4	91	7.79E-03	6.75E-02	3.61E-03
FBgn0033607	GO:0051329	1.23E-01	3	92	7.79E-03	6.75E-02	3.61E-03
FBgn0033616	GO:0051329	1.22E-01	2	47	7.79E-03	6.75E-02	3.61E-03
FBgn0033845	GO:0051329	2.07E-01	5	173	7.79E-03	6.75E-02	3.61E-03
FBgn0033890	GO:0051329	1.87E-01	5	175	7.79E-03	6.75E-02	3.61E-03
FBgn0034240	GO:0051329	1.02E-01	2	50	7.79E-03	6.75E-02	3.61E-03
FBgn0034249	GO:0051329	9.87E-01	8	223	7.79E-03	6.75E-02	3.61E-03
FBgn0034403	GO:0051329	1.00E+00	6	74	7.79E-03	6.75E-02	3.61E-03
FBgn0034447	GO:0051329	2.37E-01	3	80	7.79E-03	6.75E-02	3.61E-03
FBgn0034540	GO:0051329	1.07E-01	1	4	7.79E-03	6.75E-02	3.61E-03
FBgn0034614	GO:0051329	7.35E-01	3	47	7.79E-03	6.75E-02	3.61E-03
FBgn0034657	GO:0051329	9.96E-01	6	115	7.79E-03	6.75E-02	3.61E-03
FBgn0034914	GO:0051329	1.13E-01	1	3	7.79E-03	6.75E-02	3.61E-03
FBgn0035026	GO:0051329	2.72E-01	2	32	7.79E-03	6.75E-02	3.61E-03
FBgn0035027	GO:0051329	2.35E-01	2	35	7.79E-03	6.75E-02	3.61E-03
FBgn0035148	GO:0051329	1.07E-01	1	4	7.79E-03	6.75E-02	3.61E-03
FBgn0035151	GO:0051329	5.52E-01	2	14	7.79E-03	6.75E-02	3.61E-03
FBgn0035209	GO:0051329	6.86E-01	5	141	7.79E-03	6.75E-02	3.61E-03
FBgn0035720	GO:0051329	1.13E-01	1	3	7.79E-03	6.75E-02	3.61E-03
FBgn0035769	GO:0051329	5.06E-01	3	62	7.79E-03	6.75E-02	3.61E-03
FBgn0035829	GO:0051329	2.88E-01	3	76	7.79E-03	6.75E-02	3.61E-03
FBgn0035842	GO:0051329	1.53E-01	2	43	7.79E-03	6.75E-02	3.61E-03
FBgn0035867	GO:0051329	5.68E-01	2	13	7.79E-03	6.75E-02	3.61E-03
FBgn0036330	GO:0051329	1.07E-01	1	4	7.79E-03	6.75E-02	3.61E-03
FBgn0036376	GO:0051329	6.47E-01	2	8	7.79E-03	6.75E-02	3.61E-03
FBgn0036483	GO:0051329	9.78E-01	4	50	7.79E-03	6.75E-02	3.61E-03
FBgn0036571	GO:0051329	1.01E-01	1	5	7.79E-03	6.75E-02	3.61E-03
FBgn0036710	GO:0051329	8.17E-01	4	85	7.79E-03	6.75E-02	3.61E-03
FBgn0037025	GO:0051329	2.40E-01	4	125	7.79E-03	6.75E-02	3.61E-03
FBgn0037360	GO:0051329	1.73E-01	3	86	7.79E-03	6.75E-02	3.61E-03
FBgn0037368	GO:0051329	8.95E-01	3	30	7.79E-03	6.75E-02	3.61E-03
FBgn0037481	GO:0051329	3.13E-01	2	29	7.79E-03	6.75E-02	3.61E-03
FBgn0037843	GO:0051329	1.20E-01	1	2	7.79E-03	6.75E-02	3.61E-03
FBgn0037844	GO:0051329	9.99E-01	7	139	7.79E-03	6.75E-02	3.61E-03
FBgn0038429	GO:0051329	1.71E-01	2	41	7.79E-03	6.75E-02	3.61E-03
FBgn0038546	GO:0051329	9.98E-01	5	62	7.79E-03	6.75E-02	3.61E-03
FBgn0038608	GO:0051329	1.00E+00	6	74	7.79E-03	6.75E-02	3.61E-03
FBgn0038965	GO:0051329	5.68E-01	2	13	7.79E-03	6.75E-02	3.61E-03
FBgn0039013	GO:0051329	4.20E-01	2	22	7.79E-03	6.75E-02	3.61E-03
FBgn0039018	GO:0051329	1.46E-01	3	89	7.79E-03	6.75E-02	3.61E-03
FBgn0039189	GO:0051329	1.07E-01	1	4	7.79E-03	6.75E-02	3.61E-03
FBgn0039563	GO:0051329	9.04E-02	2	52	7.79E-03	6.75E-02	3.61E-03
FBgn0039638	GO:0051329	8.99E-01	6	165	7.79E-03	6.75E-02	3.61E-03
FBgn0039710	GO:0051329	2.99E-01	2	30	7.79E-03	6.75E-02	3.61E-03
FBgn0039767	GO:0051329	9.62E-01	4	59	7.79E-03	6.75E-02	3.61E-03
FBgn0040327	GO:0051329	1.13E-01	1	3	7.79E-03	6.75E-02	3.61E-03
FBgn0040328	GO:0051329	1.13E-01	1	3	7.79E-03	6.75E-02	3.61E-03
FBgn0040329	GO:0051329	1.13E-01	1	3	7.79E-03	6.75E-02	3.61E-03
FBgn0040330	GO:0051329	1.13E-01	1	3	7.79E-03	6.75E-02	3.61E-03
FBgn0040331	GO:0051329	1.13E-01	1	3	7.79E-03	6.75E-02	3.61E-03
FBgn0040332	GO:0051329	1.13E-01	1	3	7.79E-03	6.75E-02	3.61E-03
FBgn0040494	GO:0051329	9.35E-01	3	22	7.79E-03	6.75E-02	3.61E-03
FBgn0041615	GO:0051329	1.20E-01	1	2	7.79E-03	6.75E-02	3.61E-03
FBgn0041616	GO:0051329	1.20E-01	1	2	7.79E-03	6.75E-02	3.61E-03
FBgn0041617	GO:0051329	1.20E-01	1	2	7.79E-03	6.75E-02	3.61E-03
FBgn0041618	GO:0051329	1.13E-01	1	3	7.79E-03	6.75E-02	3.61E-03
FBgn0041619	GO:0051329	1.20E-01	1	2	7.79E-03	6.75E-02	3.61E-03
FBgn0041635	GO:0051329	1.20E-01	1	2	7.79E-03	6.75E-02	3.61E-03
FBgn0041782	GO:0051329	1.27E-01	1	1	7.79E-03	6.75E-02	3.61E-03
FBgn0041783	GO:0051329	1.27E-01	1	1	7.79E-03	6.75E-02	3.61E-03
FBgn0041784	GO:0051329	1.27E-01	1	1	7.79E-03	6.75E-02	3.61E-03
FBgn0041785	GO:0051329	1.27E-01	1	1	7.79E-03	6.75E-02	3.61E-03
FBgn0041786	GO:0051329	1.27E-01	1	1	7.79E-03	6.75E-02	3.61E-03
FBgn0041839	GO:0051329	1.27E-01	1	1	7.79E-03	6.75E-02	3.61E-03
FBgn0041841	GO:0051329	1.27E-01	1	1	7.79E-03	6.75E-02	3.61E-03
FBgn0041842	GO:0051329	1.27E-01	1	1	7.79E-03	6.75E-02	3.61E-03
FBgn0041843	GO:0051329	1.27E-01	1	1	7.79E-03	6.75E-02	3.61E-03
FBgn0041844	GO:0051329	1.27E-01	1	1	7.79E-03	6.75E-02	3.61E-03
FBgn0041845	GO:0051329	1.27E-01	1	1	7.79E-03	6.75E-02	3.61E-03
FBgn0042174	GO:0051329	1.01E-01	1	5	7.79E-03	6.75E-02	3.61E-03
FBgn0043069	GO:0051329	1.13E-01	1	3	7.79E-03	6.75E-02	3.61E-03
FBgn0043070	GO:0051329	1.07E-01	1	4	7.79E-03	6.75E-02	3.61E-03
FBgn0043571	GO:0051329	1.13E-01	1	3	7.79E-03	6.75E-02	3.61E-03
FBgn0043580	GO:0051329	1.13E-01	1	3	7.79E-03	6.75E-02	3.61E-03
FBgn0043581	GO:0051329	1.13E-01	1	3	7.79E-03	6.75E-02	3.61E-03
FBgn0043589	GO:0051329	1.13E-01	1	3	7.79E-03	6.75E-02	3.61E-03
FBgn0043590	GO:0051329	1.13E-01	1	3	7.79E-03	6.75E-02	3.61E-03
FBgn0044018	GO:0051329	1.13E-01	1	3	7.79E-03	6.75E-02	3.61E-03
FBgn0050085	GO:0051329	1.15E-01	2	48	7.79E-03	6.75E-02	3.61E-03
FBgn0051109	GO:0051329	1.27E-01	1	1	7.79E-03	6.75E-02	3.61E-03
FBgn0051122	GO:0051329	1.07E-01	1	4	7.79E-03	6.75E-02	3.61E-03
FBgn0062635	GO:0051329	1.27E-01	1	1	7.79E-03	6.75E-02	3.61E-03
FBgn0064243	GO:0051329	1.27E-01	1	1	7.79E-03	6.75E-02	3.61E-03
FBgn0067913	GO:0051329	1.27E-01	1	1	7.79E-03	6.75E-02	3.61E-03
FBgn0082616	GO:0051329	1.27E-01	1	1	7.79E-03	6.75E-02	3.61E-03
FBgn0082617	GO:0051329	1.27E-01	1	1	7.79E-03	6.75E-02	3.61E-03
FBgn0082618	GO:0051329	1.27E-01	1	1	7.79E-03	6.75E-02	3.61E-03
FBgn0082619	GO:0051329	1.27E-01	1	1	7.79E-03	6.75E-02	3.61E-03
FBgn0082620	GO:0051329	1.27E-01	1	1	7.79E-03	6.75E-02	3.61E-03
FBgn0082621	GO:0051329	1.27E-01	1	1	7.79E-03	6.75E-02	3.61E-03
FBgn0082622	GO:0051329	1.27E-01	1	1	7.79E-03	6.75E-02	3.61E-03
FBgn0082623	GO:0051329	1.27E-01	1	1	7.79E-03	6.75E-02	3.61E-03
FBgn0082624	GO:0051329	1.27E-01	1	1	7.79E-03	6.75E-02	3.61E-03
FBgn0082625	GO:0051329	1.27E-01	1	1	7.79E-03	6.75E-02	3.61E-03
FBgn0082626	GO:0051329	1.27E-01	1	1	7.79E-03	6.75E-02	3.61E-03
FBgn0082627	GO:0051329	1.27E-01	1	1	7.79E-03	6.75E-02	3.61E-03
FBgn0082628	GO:0051329	1.27E-01	1	1	7.79E-03	6.75E-02	3.61E-03
FBgn0082629	GO:0051329	1.20E-01	1	2	7.79E-03	6.75E-02	3.61E-03
FBgn0082630	GO:0051329	1.27E-01	1	1	7.79E-03	6.75E-02	3.61E-03
FBgn0082631	GO:0051329	1.27E-01	1	1	7.79E-03	6.75E-02	3.61E-03
FBgn0082632	GO:0051329	1.27E-01	1	1	7.79E-03	6.75E-02	3.61E-03
FBgn0082633	GO:0051329	1.20E-01	1	2	7.79E-03	6.75E-02	3.61E-03
FBgn0082634	GO:0051329	1.27E-01	1	1	7.79E-03	6.75E-02	3.61E-03
FBgn0082635	GO:0051329	1.27E-01	1	1	7.79E-03	6.75E-02	3.61E-03
FBgn0082636	GO:0051329	1.27E-01	1	1	7.79E-03	6.75E-02	3.61E-03
FBgn0082637	GO:0051329	1.27E-01	1	1	7.79E-03	6.75E-02	3.61E-03
FBgn0084848	GO:0051329	1.20E-01	1	2	7.79E-03	6.75E-02	3.61E-03
FBgn0000288	GO:0048511	4.11E-01	1	1	1.13E-02	8.43E-02	1.36E-03
FBgn0000710	GO:0048511	4.11E-01	1	1	1.13E-02	8.43E-02	1.36E-03
FBgn0002524	GO:0048511	8.32E-01	2	27	1.13E-02	8.43E-02	1.36E-03
FBgn0003271	GO:0048511	3.90E-01	1	2	1.13E-02	8.43E-02	1.36E-03
FBgn0003583	GO:0048511	3.90E-01	1	2	1.13E-02	8.43E-02	1.36E-03
FBgn0010225	GO:0048511	1.01E-01	1	22	1.13E-02	8.43E-02	1.36E-03
FBgn0010497	GO:0048511	5.74E-01	2	42	1.13E-02	8.43E-02	1.36E-03
FBgn0011603	GO:0048511	9.66E-01	2	7	1.13E-02	8.43E-02	1.36E-03
FBgn0011653	GO:0048511	1.06E-01	2	70	1.13E-02	8.43E-02	1.36E-03
FBgn0013773	GO:0048511	1.79E-01	2	63	1.13E-02	8.43E-02	1.36E-03
FBgn0014377	GO:0048511	3.50E-01	1	4	1.13E-02	8.43E-02	1.36E-03
FBgn0015025	GO:0048511	4.11E-01	1	1	1.13E-02	8.43E-02	1.36E-03
FBgn0015522	GO:0048511	6.28E-01	3	88	1.13E-02	8.43E-02	1.36E-03
FBgn0015565	GO:0048511	6.28E-01	3	88	1.13E-02	8.43E-02	1.36E-03
FBgn0015571	GO:0048511	7.78E-01	2	31	1.13E-02	8.43E-02	1.36E-03
FBgn0016625	GO:0048511	4.11E-01	1	1	1.13E-02	8.43E-02	1.36E-03
FBgn0016626	GO:0048511	4.11E-01	1	1	1.13E-02	8.43E-02	1.36E-03
FBgn0016627	GO:0048511	4.11E-01	1	1	1.13E-02	8.43E-02	1.36E-03
FBgn0016628	GO:0048511	4.11E-01	1	1	1.13E-02	8.43E-02	1.36E-03
FBgn0016629	GO:0048511	4.11E-01	1	1	1.13E-02	8.43E-02	1.36E-03
FBgn0016630	GO:0048511	4.11E-01	1	1	1.13E-02	8.43E-02	1.36E-03
FBgn0016632	GO:0048511	4.11E-01	1	1	1.13E-02	8.43E-02	1.36E-03
FBgn0016633	GO:0048511	4.11E-01	1	1	1.13E-02	8.43E-02	1.36E-03
FBgn0016634	GO:0048511	4.11E-01	1	1	1.13E-02	8.43E-02	1.36E-03
FBgn0016635	GO:0048511	4.11E-01	1	1	1.13E-02	8.43E-02	1.36E-03
FBgn0016636	GO:0048511	4.11E-01	1	1	1.13E-02	8.43E-02	1.36E-03
FBgn0016755	GO:0048511	4.11E-01	1	1	1.13E-02	8.43E-02	1.36E-03
FBgn0020414	GO:0048511	2.76E-01	1	8	1.13E-02	8.43E-02	1.36E-03
FBgn0024806	GO:0048511	1.38E-01	1	18	1.13E-02	8.43E-02	1.36E-03
FBgn0024807	GO:0048511	3.90E-01	1	2	1.13E-02	8.43E-02	1.36E-03
FBgn0024842	GO:0048511	4.11E-01	1	1	1.13E-02	8.43E-02	1.36E-03
FBgn0025628	GO:0048511	1.18E-01	1	20	1.13E-02	8.43E-02	1.36E-03
FBgn0025712	GO:0048511	1.60E-01	1	16	1.13E-02	8.43E-02	1.36E-03
FBgn0027529	GO:0048511	7.23E-01	3	83	1.13E-02	8.43E-02	1.36E-03
FBgn0028915	GO:0048511	9.09E-02	2	72	1.13E-02	8.43E-02	1.36E-03
FBgn0029096	GO:0048511	3.50E-01	1	4	1.13E-02	8.43E-02	1.36E-03
FBgn0030158	GO:0048511	2.76E-01	1	8	1.13E-02	8.43E-02	1.36E-03
FBgn0030159	GO:0048511	1.15E-01	2	69	1.13E-02	8.43E-02	1.36E-03
FBgn0030355	GO:0048511	1.38E-01	1	18	1.13E-02	8.43E-02	1.36E-03
FBgn0030396	GO:0048511	9.08E-01	2	19	1.13E-02	8.43E-02	1.36E-03
FBgn0030459	GO:0048511	1.28E-01	1	19	1.13E-02	8.43E-02	1.36E-03
FBgn0030469	GO:0048511	2.42E-01	1	10	1.13E-02	8.43E-02	1.36E-03
FBgn0030487	GO:0048511	1.60E-01	1	16	1.13E-02	8.43E-02	1.36E-03
FBgn0030740	GO:0048511	2.12E-01	1	12	1.13E-02	8.43E-02	1.36E-03
FBgn0030817	GO:0048511	5.44E-01	3	92	1.13E-02	8.43E-02	1.36E-03
FBgn0030828	GO:0048511	3.90E-01	1	2	1.13E-02	8.43E-02	1.36E-03
FBgn0031182	GO:0048511	1.10E-01	1	21	1.13E-02	8.43E-02	1.36E-03
FBgn0031257	GO:0048511	2.27E-01	1	11	1.13E-02	8.43E-02	1.36E-03
FBgn0031535	GO:0048511	2.12E-01	1	12	1.13E-02	8.43E-02	1.36E-03
FBgn0031563	GO:0048511	9.38E-02	1	23	1.13E-02	8.43E-02	1.36E-03
FBgn0031745	GO:0048511	9.54E-01	3	59	1.13E-02	8.43E-02	1.36E-03
FBgn0031998	GO:0048511	7.46E-01	2	33	1.13E-02	8.43E-02	1.36E-03
FBgn0032025	GO:0048511	2.42E-01	1	10	1.13E-02	8.43E-02	1.36E-03
FBgn0032026	GO:0048511	1.01E-01	1	22	1.13E-02	8.43E-02	1.36E-03
FBgn0032161	GO:0048511	1.10E-01	1	21	1.13E-02	8.43E-02	1.36E-03
FBgn0032449	GO:0048511	3.11E-01	1	6	1.13E-02	8.43E-02	1.36E-03
FBgn0032681	GO:0048511	1.67E-01	2	64	1.13E-02	8.43E-02	1.36E-03
FBgn0032699	GO:0048511	1.84E-01	1	14	1.13E-02	8.43E-02	1.36E-03
FBgn0033191	GO:0048511	1.10E-01	1	21	1.13E-02	8.43E-02	1.36E-03
FBgn0033432	GO:0048511	4.15E-01	3	98	1.13E-02	8.43E-02	1.36E-03
FBgn0033538	GO:0048511	3.42E-01	2	53	1.13E-02	8.43E-02	1.36E-03
FBgn0033588	GO:0048511	1.48E-01	1	17	1.13E-02	8.43E-02	1.36E-03
FBgn0033635	GO:0048511	2.59E-01	1	9	1.13E-02	8.43E-02	1.36E-03
FBgn0033715	GO:0048511	2.12E-01	1	12	1.13E-02	8.43E-02	1.36E-03
FBgn0033724	GO:0048511	3.30E-01	1	5	1.13E-02	8.43E-02	1.36E-03
FBgn0033753	GO:0048511	1.98E-01	1	13	1.13E-02	8.43E-02	1.36E-03
FBgn0033762	GO:0048511	1.79E-01	2	63	1.13E-02	8.43E-02	1.36E-03
FBgn0033789	GO:0048511	1.98E-01	1	13	1.13E-02	8.43E-02	1.36E-03
FBgn0033840	GO:0048511	2.93E-01	1	7	1.13E-02	8.43E-02	1.36E-03
FBgn0033872	GO:0048511	1.84E-01	1	14	1.13E-02	8.43E-02	1.36E-03
FBgn0034067	GO:0048511	5.44E-01	3	92	1.13E-02	8.43E-02	1.36E-03
FBgn0034191	GO:0048511	1.01E-01	1	22	1.13E-02	8.43E-02	1.36E-03
FBgn0034611	GO:0048511	1.72E-01	1	15	1.13E-02	8.43E-02	1.36E-03
FBgn0034808	GO:0048511	2.69E-01	2	57	1.13E-02	8.43E-02	1.36E-03
FBgn0035039	GO:0048511	1.72E-01	1	15	1.13E-02	8.43E-02	1.36E-03
FBgn0035237	GO:0048511	2.59E-01	1	9	1.13E-02	8.43E-02	1.36E-03
FBgn0035312	GO:0048511	5.74E-01	2	42	1.13E-02	8.43E-02	1.36E-03
FBgn0035360	GO:0048511	1.72E-01	1	15	1.13E-02	8.43E-02	1.36E-03
FBgn0035388	GO:0048511	1.98E-01	1	13	1.13E-02	8.43E-02	1.36E-03
FBgn0035471	GO:0048511	9.38E-02	1	23	1.13E-02	8.43E-02	1.36E-03
FBgn0035475	GO:0048511	2.76E-01	1	8	1.13E-02	8.43E-02	1.36E-03
FBgn0035625	GO:0048511	2.76E-01	1	8	1.13E-02	8.43E-02	1.36E-03
FBgn0035942	GO:0048511	9.38E-02	1	23	1.13E-02	8.43E-02	1.36E-03
FBgn0036262	GO:0048511	2.12E-01	1	12	1.13E-02	8.43E-02	1.36E-03
FBgn0036379	GO:0048511	2.42E-01	1	10	1.13E-02	8.43E-02	1.36E-03
FBgn0036382	GO:0048511	1.28E-01	1	19	1.13E-02	8.43E-02	1.36E-03
FBgn0036389	GO:0048511	2.76E-01	1	8	1.13E-02	8.43E-02	1.36E-03
FBgn0036761	GO:0048511	1.10E-01	1	21	1.13E-02	8.43E-02	1.36E-03
FBgn0036769	GO:0048511	9.76E-01	4	100	1.13E-02	8.43E-02	1.36E-03
FBgn0036861	GO:0048511	1.98E-01	1	13	1.13E-02	8.43E-02	1.36E-03
FBgn0036985	GO:0048511	1.01E-01	1	22	1.13E-02	8.43E-02	1.36E-03
FBgn0037288	GO:0048511	3.70E-01	1	3	1.13E-02	8.43E-02	1.36E-03
FBgn0037364	GO:0048511	1.38E-01	1	18	1.13E-02	8.43E-02	1.36E-03
FBgn0037379	GO:0048511	1.18E-01	1	20	1.13E-02	8.43E-02	1.36E-03
FBgn0037427	GO:0048511	2.27E-01	1	11	1.13E-02	8.43E-02	1.36E-03
FBgn0037664	GO:0048511	2.52E-01	2	58	1.13E-02	8.43E-02	1.36E-03
FBgn0037835	GO:0048511	1.48E-01	1	17	1.13E-02	8.43E-02	1.36E-03
FBgn0037838	GO:0048511	1.72E-01	1	15	1.13E-02	8.43E-02	1.36E-03
FBgn0037872	GO:0048511	2.76E-01	1	8	1.13E-02	8.43E-02	1.36E-03
FBgn0037992	GO:0048511	1.15E-01	2	69	1.13E-02	8.43E-02	1.36E-03
FBgn0038088	GO:0048511	2.59E-01	1	9	1.13E-02	8.43E-02	1.36E-03
FBgn0038099	GO:0048511	9.05E-01	3	68	1.13E-02	8.43E-02	1.36E-03
FBgn0038315	GO:0048511	2.52E-01	2	58	1.13E-02	8.43E-02	1.36E-03
FBgn0038339	GO:0048511	2.42E-01	1	10	1.13E-02	8.43E-02	1.36E-03
FBgn0038830	GO:0048511	1.38E-01	1	18	1.13E-02	8.43E-02	1.36E-03
FBgn0039043	GO:0048511	1.48E-01	1	17	1.13E-02	8.43E-02	1.36E-03
FBgn0039061	GO:0048511	5.10E-01	2	45	1.13E-02	8.43E-02	1.36E-03
FBgn0039186	GO:0048511	6.75E-01	2	37	1.13E-02	8.43E-02	1.36E-03
FBgn0039461	GO:0048511	3.90E-01	1	2	1.13E-02	8.43E-02	1.36E-03
FBgn0039640	GO:0048511	2.15E-01	3	109	1.13E-02	8.43E-02	1.36E-03
FBgn0039795	GO:0048511	9.09E-02	2	72	1.13E-02	8.43E-02	1.36E-03
FBgn0039856	GO:0048511	1.98E-01	1	13	1.13E-02	8.43E-02	1.36E-03
FBgn0040236	GO:0048511	9.82E-01	3	48	1.13E-02	8.43E-02	1.36E-03
FBgn0040364	GO:0048511	4.66E-01	2	47	1.13E-02	8.43E-02	1.36E-03
FBgn0040699	GO:0048511	1.72E-01	1	15	1.13E-02	8.43E-02	1.36E-03
FBgn0042650	GO:0048511	3.50E-01	1	4	1.13E-02	8.43E-02	1.36E-03
FBgn0046999	GO:0048511	1.72E-01	1	15	1.13E-02	8.43E-02	1.36E-03
FBgn0050005	GO:0048511	2.76E-01	1	8	1.13E-02	8.43E-02	1.36E-03
FBgn0051005	GO:0048511	3.90E-01	1	2	1.13E-02	8.43E-02	1.36E-03
FBgn0051344	GO:0048511	1.92E-01	2	62	1.13E-02	8.43E-02	1.36E-03
FBgn0052564	GO:0048511	9.38E-02	1	23	1.13E-02	8.43E-02	1.36E-03
FBgn0061178	GO:0048511	3.90E-01	1	2	1.13E-02	8.43E-02	1.36E-03
FBgn0083083	GO:0048511	4.11E-01	1	1	1.13E-02	8.43E-02	1.36E-03
FBgn0085479	GO:0048511	3.90E-01	1	2	1.13E-02	8.43E-02	1.36E-03
FBgn0050035	GO:0007416	9.84E-01	3	39	9.23E-03	6.82E-02	1.57E-03
FBgn0000570	GO:0007416	9.96E-01	4	75	9.23E-03	6.82E-02	1.57E-03
FBgn0002554	GO:0007416	2.86E-01	1	1	9.23E-03	6.82E-02	1.57E-03
FBgn0003048	GO:0007416	1.67E-01	1	11	9.23E-03	6.82E-02	1.57E-03
FBgn0003206	GO:0007416	2.09E-01	1	7	9.23E-03	6.82E-02	1.57E-03
FBgn0003739	GO:0007416	2.72E-01	1	2	9.23E-03	6.82E-02	1.57E-03
FBgn0005538	GO:0007416	2.86E-01	1	1	9.23E-03	6.82E-02	1.57E-03
FBgn0005669	GO:0007416	2.86E-01	1	1	9.23E-03	6.82E-02	1.57E-03
FBgn0010651	GO:0007416	9.84E-01	4	95	9.23E-03	6.82E-02	1.57E-03
FBgn0011770	GO:0007416	1.98E-01	1	8	9.23E-03	6.82E-02	1.57E-03
FBgn0015010	GO:0007416	1.87E-01	1	9	9.23E-03	6.82E-02	1.57E-03
FBgn0015789	GO:0007416	2.59E-01	1	3	9.23E-03	6.82E-02	1.57E-03
FBgn0021953	GO:0007416	1.58E-01	1	12	9.23E-03	6.82E-02	1.57E-03
FBgn0022960	GO:0007416	3.08E-01	2	55	9.23E-03	6.82E-02	1.57E-03
FBgn0024547	GO:0007416	2.86E-01	1	1	9.23E-03	6.82E-02	1.57E-03
FBgn0024806	GO:0007416	1.10E-01	1	18	9.23E-03	6.82E-02	1.57E-03
FBgn0025008	GO:0007416	9.38E-01	2	4	9.23E-03	6.82E-02	1.57E-03
FBgn0025009	GO:0007416	9.34E-01	2	5	9.23E-03	6.82E-02	1.57E-03
FBgn0025628	GO:0007416	9.73E-02	1	20	9.23E-03	6.82E-02	1.57E-03
FBgn0025790	GO:0007416	9.74E-01	4	102	9.23E-03	6.82E-02	1.57E-03
FBgn0025883	GO:0007416	2.86E-01	1	1	9.23E-03	6.82E-02	1.57E-03
FBgn0026875	GO:0007416	6.86E-01	2	32	9.23E-03	6.82E-02	1.57E-03
FBgn0027144	GO:0007416	2.86E-01	1	1	9.23E-03	6.82E-02	1.57E-03
FBgn0027347	GO:0007416	2.72E-01	1	2	9.23E-03	6.82E-02	1.57E-03
FBgn0027560	GO:0007416	3.39E-01	2	53	9.23E-03	6.82E-02	1.57E-03
FBgn0027627	GO:0007416	2.72E-01	1	2	9.23E-03	6.82E-02	1.57E-03
FBgn0028373	GO:0007416	8.57E-01	3	73	9.23E-03	6.82E-02	1.57E-03
FBgn0028953	GO:0007416	9.99E-01	4	53	9.23E-03	6.82E-02	1.57E-03
FBgn0029508	GO:0007416	2.33E-01	1	5	9.23E-03	6.82E-02	1.57E-03
FBgn0029810	GO:0007416	2.09E-01	1	7	9.23E-03	6.82E-02	1.57E-03
FBgn0030004	GO:0007416	2.21E-01	1	6	9.23E-03	6.82E-02	1.57E-03
FBgn0030079	GO:0007416	1.10E-01	1	18	9.23E-03	6.82E-02	1.57E-03
FBgn0030274	GO:0007416	1.87E-01	1	9	9.23E-03	6.82E-02	1.57E-03
FBgn0030309	GO:0007416	1.58E-01	1	12	9.23E-03	6.82E-02	1.57E-03
FBgn0030396	GO:0007416	1.04E-01	1	19	9.23E-03	6.82E-02	1.57E-03
FBgn0030478	GO:0007416	1.17E-01	1	17	9.23E-03	6.82E-02	1.57E-03
FBgn0030796	GO:0007416	1.17E-01	1	17	9.23E-03	6.82E-02	1.57E-03
FBgn0031483	GO:0007416	2.21E-01	1	6	9.23E-03	6.82E-02	1.57E-03
FBgn0031740	GO:0007416	2.86E-01	1	1	9.23E-03	6.82E-02	1.57E-03
FBgn0031993	GO:0007416	1.32E-01	1	15	9.23E-03	6.82E-02	1.57E-03
FBgn0032082	GO:0007416	1.58E-01	1	12	9.23E-03	6.82E-02	1.57E-03
FBgn0032136	GO:0007416	7.09E-01	3	86	9.23E-03	6.82E-02	1.57E-03
FBgn0032156	GO:0007416	1.32E-01	1	15	9.23E-03	6.82E-02	1.57E-03
FBgn0032258	GO:0007416	1.58E-01	1	12	9.23E-03	6.82E-02	1.57E-03
FBgn0032264	GO:0007416	9.73E-02	1	20	9.23E-03	6.82E-02	1.57E-03
FBgn0032681	GO:0007416	1.93E-01	2	64	9.23E-03	6.82E-02	1.57E-03
FBgn0032803	GO:0007416	1.58E-01	1	12	9.23E-03	6.82E-02	1.57E-03
FBgn0033109	GO:0007416	2.46E-01	1	4	9.23E-03	6.82E-02	1.57E-03
FBgn0033188	GO:0007416	4.03E-01	2	49	9.23E-03	6.82E-02	1.57E-03
FBgn0033478	GO:0007416	2.21E-01	1	6	9.23E-03	6.82E-02	1.57E-03
FBgn0033484	GO:0007416	1.77E-01	1	10	9.23E-03	6.82E-02	1.57E-03
FBgn0033554	GO:0007416	9.73E-02	1	20	9.23E-03	6.82E-02	1.57E-03
FBgn0033987	GO:0007416	3.47E-01	3	108	9.23E-03	6.82E-02	1.57E-03
FBgn0034725	GO:0007416	1.67E-01	1	11	9.23E-03	6.82E-02	1.57E-03
FBgn0034999	GO:0007416	2.46E-01	1	4	9.23E-03	6.82E-02	1.57E-03
FBgn0035157	GO:0007416	7.29E-01	2	29	9.23E-03	6.82E-02	1.57E-03
FBgn0035656	GO:0007416	1.63E-01	2	67	9.23E-03	6.82E-02	1.57E-03
FBgn0035978	GO:0007416	1.04E-01	1	19	9.23E-03	6.82E-02	1.57E-03
FBgn0036547	GO:0007416	1.67E-01	1	11	9.23E-03	6.82E-02	1.57E-03
FBgn0036663	GO:0007416	1.24E-01	1	16	9.23E-03	6.82E-02	1.57E-03
FBgn0037379	GO:0007416	9.73E-02	1	20	9.23E-03	6.82E-02	1.57E-03
FBgn0037556	GO:0007416	1.17E-01	1	17	9.23E-03	6.82E-02	1.57E-03
FBgn0037635	GO:0007416	2.33E-01	1	5	9.23E-03	6.82E-02	1.57E-03
FBgn0037872	GO:0007416	1.98E-01	1	8	9.23E-03	6.82E-02	1.57E-03
FBgn0038132	GO:0007416	9.14E-02	1	21	9.23E-03	6.82E-02	1.57E-03
FBgn0038143	GO:0007416	9.03E-01	2	11	9.23E-03	6.82E-02	1.57E-03
FBgn0038347	GO:0007416	1.87E-01	1	9	9.23E-03	6.82E-02	1.57E-03
FBgn0038540	GO:0007416	1.87E-01	1	9	9.23E-03	6.82E-02	1.57E-03
FBgn0038733	GO:0007416	2.09E-01	1	7	9.23E-03	6.82E-02	1.57E-03
FBgn0038881	GO:0007416	8.57E-01	3	73	9.23E-03	6.82E-02	1.57E-03
FBgn0038924	GO:0007416	1.77E-01	1	10	9.23E-03	6.82E-02	1.57E-03
FBgn0039051	GO:0007416	9.73E-02	1	20	9.23E-03	6.82E-02	1.57E-03
FBgn0039537	GO:0007416	1.58E-01	1	12	9.23E-03	6.82E-02	1.57E-03
FBgn0039844	GO:0007416	1.87E-01	1	9	9.23E-03	6.82E-02	1.57E-03
FBgn0039911	GO:0007416	2.46E-01	1	4	9.23E-03	6.82E-02	1.57E-03
FBgn0040206	GO:0007416	2.86E-01	1	1	9.23E-03	6.82E-02	1.57E-03
FBgn0040992	GO:0007416	1.98E-01	1	8	9.23E-03	6.82E-02	1.57E-03
FBgn0042643	GO:0007416	2.86E-01	1	1	9.23E-03	6.82E-02	1.57E-03
FBgn0050015	GO:0007416	8.65E-01	3	72	9.23E-03	6.82E-02	1.57E-03
FBgn0051221	GO:0007416	2.46E-01	1	4	9.23E-03	6.82E-02	1.57E-03
FBgn0052062	GO:0007416	4.20E-01	2	48	9.23E-03	6.82E-02	1.57E-03
FBgn0052473	GO:0007416	1.58E-01	1	12	9.23E-03	6.82E-02	1.57E-03
FBgn0052486	GO:0007416	7.75E-01	3	81	9.23E-03	6.82E-02	1.57E-03
FBgn0052626	GO:0007416	1.67E-01	1	11	9.23E-03	6.82E-02	1.57E-03
FBgn0067422	GO:0007416	2.86E-01	1	1	9.23E-03	6.82E-02	1.57E-03
FBgn0086450	GO:0007416	1.17E-01	1	17	9.23E-03	6.82E-02	1.57E-03
FBgn0051262	GO:0045132	2.68E-01	2	39	1.24E-02	5.22E-02	3.83E-03
FBgn0000589	GO:0045132	1.39E-01	1	2	1.24E-02	5.22E-02	3.83E-03
FBgn0001206	GO:0045132	6.02E-01	3	64	1.24E-02	5.22E-02	3.83E-03
FBgn0002838	GO:0045132	1.45E-01	1	1	1.24E-02	5.22E-02	3.83E-03
FBgn0002872	GO:0045132	4.42E-01	3	77	1.24E-02	5.22E-02	3.83E-03
FBgn0003401	GO:0045132	9.48E-01	5	121	1.24E-02	5.22E-02	3.83E-03
FBgn0004419	GO:0045132	8.46E-01	5	145	1.24E-02	5.22E-02	3.83E-03
FBgn0005596	GO:0045132	9.99E-01	8	193	1.24E-02	5.22E-02	3.83E-03
FBgn0005683	GO:0045132	9.54E-01	4	65	1.24E-02	5.22E-02	3.83E-03
FBgn0010774	GO:0045132	8.15E-01	4	96	1.24E-02	5.22E-02	3.83E-03
FBgn0013548	GO:0045132	6.70E-01	5	165	1.24E-02	5.22E-02	3.83E-03
FBgn0013773	GO:0045132	9.97E-02	2	63	1.24E-02	5.22E-02	3.83E-03
FBgn0015538	GO:0045132	1.45E-01	1	1	1.24E-02	5.22E-02	3.83E-03
FBgn0015558	GO:0045132	1.27E-01	1	4	1.24E-02	5.22E-02	3.83E-03
FBgn0015565	GO:0045132	3.14E-01	3	88	1.24E-02	5.22E-02	3.83E-03
FBgn0019808	GO:0045132	1.39E-01	1	2	1.24E-02	5.22E-02	3.83E-03
FBgn0022981	GO:0045132	9.99E-01	7	135	1.24E-02	5.22E-02	3.83E-03
FBgn0023215	GO:0045132	1.12E-01	1	7	1.24E-02	5.22E-02	3.83E-03
FBgn0023515	GO:0045132	9.19E-01	6	184	1.24E-02	5.22E-02	3.83E-03
FBgn0024991	GO:0045132	9.82E-01	5	99	1.24E-02	5.22E-02	3.83E-03
FBgn0025592	GO:0045132	1.39E-01	1	2	1.24E-02	5.22E-02	3.83E-03
FBgn0025733	GO:0045132	1.45E-01	1	1	1.24E-02	5.22E-02	3.83E-03
FBgn0025734	GO:0045132	1.45E-01	1	1	1.24E-02	5.22E-02	3.83E-03
FBgn0025874	GO:0045132	9.76E-02	1	10	1.24E-02	5.22E-02	3.83E-03
FBgn0026149	GO:0045132	9.78E-01	5	103	1.24E-02	5.22E-02	3.83E-03
FBgn0026871	GO:0045132	3.81E-01	5	189	1.24E-02	5.22E-02	3.83E-03
FBgn0027055	GO:0045132	8.07E-01	4	97	1.24E-02	5.22E-02	3.83E-03
FBgn0027070	GO:0045132	1.04E-01	2	62	1.24E-02	5.22E-02	3.83E-03
FBgn0027513	GO:0045132	5.41E-01	3	69	1.24E-02	5.22E-02	3.83E-03
FBgn0027521	GO:0045132	6.42E-01	4	114	1.24E-02	5.22E-02	3.83E-03
FBgn0027548	GO:0045132	4.35E-01	4	131	1.24E-02	5.22E-02	3.83E-03
FBgn0027596	GO:0045132	1.75E-01	2	50	1.24E-02	5.22E-02	3.83E-03
FBgn0027598	GO:0045132	6.54E-01	2	6	1.24E-02	5.22E-02	3.83E-03
FBgn0027949	GO:0045132	9.78E-01	7	210	1.24E-02	5.22E-02	3.83E-03
FBgn0028343	GO:0045132	2.58E-01	2	40	1.24E-02	5.22E-02	3.83E-03
FBgn0028985	GO:0045132	1.02E-01	1	9	1.24E-02	5.22E-02	3.83E-03
FBgn0028997	GO:0045132	9.97E-02	2	63	1.24E-02	5.22E-02	3.83E-03
FBgn0029002	GO:0045132	9.53E-02	2	64	1.24E-02	5.22E-02	3.83E-03
FBgn0029152	GO:0045132	7.18E-01	4	107	1.24E-02	5.22E-02	3.83E-03
FBgn0029733	GO:0045132	9.05E-01	5	134	1.24E-02	5.22E-02	3.83E-03
FBgn0029915	GO:0045132	4.11E-01	2	26	1.24E-02	5.22E-02	3.83E-03
FBgn0029924	GO:0045132	5.34E-01	4	123	1.24E-02	5.22E-02	3.83E-03
FBgn0030008	GO:0045132	7.79E-01	5	154	1.24E-02	5.22E-02	3.83E-03
FBgn0030170	GO:0045132	3.53E-01	2	31	1.24E-02	5.22E-02	3.83E-03
FBgn0030320	GO:0045132	1.22E-01	1	5	1.24E-02	5.22E-02	3.83E-03
FBgn0030448	GO:0045132	1.33E-01	1	3	1.24E-02	5.22E-02	3.83E-03
FBgn0030468	GO:0045132	9.87E-01	7	200	1.24E-02	5.22E-02	3.83E-03
FBgn0030500	GO:0045132	9.91E-01	7	192	1.24E-02	5.22E-02	3.83E-03
FBgn0030646	GO:0045132	9.99E-01	6	99	1.24E-02	5.22E-02	3.83E-03
FBgn0030711	GO:0045132	9.01E-01	5	135	1.24E-02	5.22E-02	3.83E-03
FBgn0030787	GO:0045132	3.76E-01	2	29	1.24E-02	5.22E-02	3.83E-03
FBgn0030790	GO:0045132	9.11E-01	4	79	1.24E-02	5.22E-02	3.83E-03
FBgn0030794	GO:0045132	5.10E-01	2	18	1.24E-02	5.22E-02	3.83E-03
FBgn0030803	GO:0045132	6.31E-01	4	115	1.24E-02	5.22E-02	3.83E-03
FBgn0030817	GO:0045132	2.73E-01	3	92	1.24E-02	5.22E-02	3.83E-03
FBgn0030864	GO:0045132	9.11E-01	8	293	1.24E-02	5.22E-02	3.83E-03
FBgn0030932	GO:0045132	7.03E-01	3	55	1.24E-02	5.22E-02	3.83E-03
FBgn0030938	GO:0045132	9.96E-01	6	123	1.24E-02	5.22E-02	3.83E-03
FBgn0030963	GO:0045132	3.93E-01	3	81	1.24E-02	5.22E-02	3.83E-03
FBgn0031001	GO:0045132	1.02E-01	1	9	1.24E-02	5.22E-02	3.83E-03
FBgn0031057	GO:0045132	1.36E-01	2	56	1.24E-02	5.22E-02	3.83E-03
FBgn0031070	GO:0045132	5.72E-01	2	13	1.24E-02	5.22E-02	3.83E-03
FBgn0031091	GO:0045132	9.72E-01	5	108	1.24E-02	5.22E-02	3.83E-03
FBgn0031094	GO:0045132	3.41E-01	2	32	1.24E-02	5.22E-02	3.83E-03
FBgn0031149	GO:0045132	2.39E-01	4	149	1.24E-02	5.22E-02	3.83E-03
FBgn0031422	GO:0045132	1.45E-01	1	1	1.24E-02	5.22E-02	3.83E-03
FBgn0031434	GO:0045132	9.87E-01	6	146	1.24E-02	5.22E-02	3.83E-03
FBgn0031519	GO:0045132	1.12E-01	1	7	1.24E-02	5.22E-02	3.83E-03
FBgn0031610	GO:0045132	3.30E-01	2	33	1.24E-02	5.22E-02	3.83E-03
FBgn0031677	GO:0045132	9.75E-01	4	52	1.24E-02	5.22E-02	3.83E-03
FBgn0031769	GO:0045132	8.59E-01	5	143	1.24E-02	5.22E-02	3.83E-03
FBgn0031822	GO:0045132	2.26E-01	3	97	1.24E-02	5.22E-02	3.83E-03
FBgn0031848	GO:0045132	9.99E-01	8	192	1.24E-02	5.22E-02	3.83E-03
FBgn0031875	GO:0045132	9.34E-01	5	126	1.24E-02	5.22E-02	3.83E-03
FBgn0031878	GO:0045132	9.93E-01	5	81	1.24E-02	5.22E-02	3.83E-03
FBgn0031886	GO:0045132	9.89E-01	6	142	1.24E-02	5.22E-02	3.83E-03
FBgn0031977	GO:0045132	9.33E-02	1	11	1.24E-02	5.22E-02	3.83E-03
FBgn0032189	GO:0045132	7.91E-01	4	99	1.24E-02	5.22E-02	3.83E-03
FBgn0032200	GO:0045132	3.19E-01	2	34	1.24E-02	5.22E-02	3.83E-03
FBgn0032251	GO:0045132	6.54E-01	4	113	1.24E-02	5.22E-02	3.83E-03
FBgn0032262	GO:0045132	1.39E-01	3	109	1.24E-02	5.22E-02	3.83E-03
FBgn0032295	GO:0045132	9.45E-01	5	122	1.24E-02	5.22E-02	3.83E-03
FBgn0032374	GO:0045132	9.95E-01	6	126	1.24E-02	5.22E-02	3.83E-03
FBgn0032390	GO:0045132	2.40E-01	2	42	1.24E-02	5.22E-02	3.83E-03
FBgn0032449	GO:0045132	1.17E-01	1	6	1.24E-02	5.22E-02	3.83E-03
FBgn0032450	GO:0045132	4.11E-01	2	26	1.24E-02	5.22E-02	3.83E-03
FBgn0032488	GO:0045132	1.48E-01	2	54	1.24E-02	5.22E-02	3.83E-03
FBgn0032489	GO:0045132	1.17E-01	1	6	1.24E-02	5.22E-02	3.83E-03
FBgn0032635	GO:0045132	7.57E-01	4	103	1.24E-02	5.22E-02	3.83E-03
FBgn0033177	GO:0045132	9.47E-01	4	68	1.24E-02	5.22E-02	3.83E-03
FBgn0033374	GO:0045132	3.41E-01	4	139	1.24E-02	5.22E-02	3.83E-03
FBgn0033432	GO:0045132	7.99E-01	4	98	1.24E-02	5.22E-02	3.83E-03
FBgn0033458	GO:0045132	8.26E-01	3	41	1.24E-02	5.22E-02	3.83E-03
FBgn0033549	GO:0045132	1.00E+00	8	165	1.24E-02	5.22E-02	3.83E-03
FBgn0033607	GO:0045132	9.87E-01	5	92	1.24E-02	5.22E-02	3.83E-03
FBgn0033616	GO:0045132	1.97E-01	2	47	1.24E-02	5.22E-02	3.83E-03
FBgn0033718	GO:0045132	8.84E-01	4	85	1.24E-02	5.22E-02	3.83E-03
FBgn0033740	GO:0045132	1.00E+00	8	178	1.24E-02	5.22E-02	3.83E-03
FBgn0033757	GO:0045132	3.75E-01	4	136	1.24E-02	5.22E-02	3.83E-03
FBgn0033773	GO:0045132	9.73E-01	4	54	1.24E-02	5.22E-02	3.83E-03
FBgn0033845	GO:0045132	9.96E-01	7	173	1.24E-02	5.22E-02	3.83E-03
FBgn0033855	GO:0045132	2.68E-01	2	39	1.24E-02	5.22E-02	3.83E-03
FBgn0033890	GO:0045132	9.47E-01	6	175	1.24E-02	5.22E-02	3.83E-03
FBgn0033897	GO:0045132	2.88E-01	2	37	1.24E-02	5.22E-02	3.83E-03
FBgn0033921	GO:0045132	9.79E-01	5	102	1.24E-02	5.22E-02	3.83E-03
FBgn0033987	GO:0045132	1.45E-01	3	108	1.24E-02	5.22E-02	3.83E-03
FBgn0034118	GO:0045132	9.45E-01	5	122	1.24E-02	5.22E-02	3.83E-03
FBgn0034249	GO:0045132	9.59E-01	7	223	1.24E-02	5.22E-02	3.83E-03
FBgn0034403	GO:0045132	9.29E-01	4	74	1.24E-02	5.22E-02	3.83E-03
FBgn0034569	GO:0045132	8.76E-01	3	33	1.24E-02	5.22E-02	3.83E-03
FBgn0034657	GO:0045132	6.31E-01	4	115	1.24E-02	5.22E-02	3.83E-03
FBgn0034729	GO:0045132	1.02E-01	1	9	1.24E-02	5.22E-02	3.83E-03
FBgn0034802	GO:0045132	8.96E-01	5	136	1.24E-02	5.22E-02	3.83E-03
FBgn0034922	GO:0045132	3.41E-01	4	139	1.24E-02	5.22E-02	3.83E-03
FBgn0035209	GO:0045132	9.99E-01	7	141	1.24E-02	5.22E-02	3.83E-03
FBgn0035267	GO:0045132	3.87E-01	2	28	1.24E-02	5.22E-02	3.83E-03
FBgn0035312	GO:0045132	2.40E-01	2	42	1.24E-02	5.22E-02	3.83E-03
FBgn0035414	GO:0045132	9.73E-01	6	161	1.24E-02	5.22E-02	3.83E-03
FBgn0035641	GO:0045132	2.22E-01	4	151	1.24E-02	5.22E-02	3.83E-03
FBgn0035642	GO:0045132	5.04E-01	3	72	1.24E-02	5.22E-02	3.83E-03
FBgn0035769	GO:0045132	1.04E-01	2	62	1.24E-02	5.22E-02	3.83E-03
FBgn0035833	GO:0045132	1.27E-01	1	4	1.24E-02	5.22E-02	3.83E-03
FBgn0035945	GO:0045132	9.79E-01	6	156	1.24E-02	5.22E-02	3.83E-03
FBgn0035959	GO:0045132	6.70E-01	5	165	1.24E-02	5.22E-02	3.83E-03
FBgn0035969	GO:0045132	8.46E-01	5	145	1.24E-02	5.22E-02	3.83E-03
FBgn0036248	GO:0045132	1.64E-01	3	105	1.24E-02	5.22E-02	3.83E-03
FBgn0036354	GO:0045132	5.53E-01	3	68	1.24E-02	5.22E-02	3.83E-03
FBgn0036451	GO:0045132	9.33E-02	1	11	1.24E-02	5.22E-02	3.83E-03
FBgn0036483	GO:0045132	1.75E-01	2	50	1.24E-02	5.22E-02	3.83E-03
FBgn0036661	GO:0045132	3.09E-01	2	35	1.24E-02	5.22E-02	3.83E-03
FBgn0036689	GO:0045132	8.62E-01	4	89	1.24E-02	5.22E-02	3.83E-03
FBgn0036696	GO:0045132	5.71E-01	4	120	1.24E-02	5.22E-02	3.83E-03
FBgn0036710	GO:0045132	3.47E-01	3	85	1.24E-02	5.22E-02	3.83E-03
FBgn0036911	GO:0045132	1.12E-01	1	7	1.24E-02	5.22E-02	3.83E-03
FBgn0036991	GO:0045132	2.58E-01	2	40	1.24E-02	5.22E-02	3.83E-03
FBgn0037024	GO:0045132	1.07E-01	1	8	1.24E-02	5.22E-02	3.83E-03
FBgn0037025	GO:0045132	9.95E-01	6	125	1.24E-02	5.22E-02	3.83E-03
FBgn0037106	GO:0045132	4.35E-01	4	131	1.24E-02	5.22E-02	3.83E-03
FBgn0037376	GO:0045132	9.97E-01	6	119	1.24E-02	5.22E-02	3.83E-03
FBgn0037468	GO:0045132	1.82E-01	4	156	1.24E-02	5.22E-02	3.83E-03
FBgn0037624	GO:0045132	8.26E-01	5	148	1.24E-02	5.22E-02	3.83E-03
FBgn0037802	GO:0045132	1.42E-01	2	55	1.24E-02	5.22E-02	3.83E-03
FBgn0037818	GO:0045132	1.22E-01	1	5	1.24E-02	5.22E-02	3.83E-03
FBgn0037878	GO:0045132	1.42E-01	2	55	1.24E-02	5.22E-02	3.83E-03
FBgn0037944	GO:0045132	1.17E-01	1	6	1.24E-02	5.22E-02	3.83E-03
FBgn0037958	GO:0045132	2.82E-01	5	198	1.24E-02	5.22E-02	3.83E-03
FBgn0037980	GO:0045132	9.65E-01	4	59	1.24E-02	5.22E-02	3.83E-03
FBgn0038099	GO:0045132	5.53E-01	3	68	1.24E-02	5.22E-02	3.83E-03
FBgn0038190	GO:0045132	2.35E-01	3	96	1.24E-02	5.22E-02	3.83E-03
FBgn0038251	GO:0045132	6.60E-01	3	59	1.24E-02	5.22E-02	3.83E-03
FBgn0038252	GO:0045132	2.68E-01	4	146	1.24E-02	5.22E-02	3.83E-03
FBgn0038318	GO:0045132	1.17E-01	1	6	1.24E-02	5.22E-02	3.83E-03
FBgn0038429	GO:0045132	9.86E-01	4	41	1.24E-02	5.22E-02	3.83E-03
FBgn0038433	GO:0045132	3.09E-01	2	35	1.24E-02	5.22E-02	3.83E-03
FBgn0038472	GO:0045132	4.17E-01	3	79	1.24E-02	5.22E-02	3.83E-03
FBgn0038538	GO:0045132	2.98E-01	4	143	1.24E-02	5.22E-02	3.83E-03
FBgn0038551	GO:0045132	1.27E-01	5	218	1.24E-02	5.22E-02	3.83E-03
FBgn0038575	GO:0045132	9.09E-01	5	133	1.24E-02	5.22E-02	3.83E-03
FBgn0038608	GO:0045132	4.79E-01	3	74	1.24E-02	5.22E-02	3.83E-03
FBgn0038772	GO:0045132	3.58E-01	5	191	1.24E-02	5.22E-02	3.83E-03
FBgn0039004	GO:0045132	1.93E-01	3	101	1.24E-02	5.22E-02	3.83E-03
FBgn0039017	GO:0045132	3.41E-01	2	32	1.24E-02	5.22E-02	3.83E-03
FBgn0039125	GO:0045132	8.26E-01	3	41	1.24E-02	5.22E-02	3.83E-03
FBgn0039128	GO:0045132	3.25E-01	3	87	1.24E-02	5.22E-02	3.83E-03
FBgn0039135	GO:0045132	1.17E-01	1	6	1.24E-02	5.22E-02	3.83E-03
FBgn0039250	GO:0045132	9.97E-01	5	59	1.24E-02	5.22E-02	3.83E-03
FBgn0039271	GO:0045132	9.74E-02	3	117	1.24E-02	5.22E-02	3.83E-03
FBgn0039286	GO:0045132	1.07E-01	1	8	1.24E-02	5.22E-02	3.83E-03
FBgn0039589	GO:0045132	9.76E-02	1	10	1.24E-02	5.22E-02	3.83E-03
FBgn0039638	GO:0045132	9.98E-01	7	165	1.24E-02	5.22E-02	3.83E-03
FBgn0039644	GO:0045132	1.07E-01	1	8	1.24E-02	5.22E-02	3.83E-03
FBgn0039767	GO:0045132	1.19E-01	2	59	1.24E-02	5.22E-02	3.83E-03
FBgn0039972	GO:0045132	1.68E-01	2	51	1.24E-02	5.22E-02	3.83E-03
FBgn0040372	GO:0045132	1.17E-01	1	6	1.24E-02	5.22E-02	3.83E-03
FBgn0040602	GO:0045132	1.61E-01	2	52	1.24E-02	5.22E-02	3.83E-03
FBgn0040984	GO:0045132	5.35E-01	2	16	1.24E-02	5.22E-02	3.83E-03
FBgn0041636	GO:0045132	1.39E-01	1	2	1.24E-02	5.22E-02	3.83E-03
FBgn0050377	GO:0045132	3.25E-01	3	87	1.24E-02	5.22E-02	3.83E-03
FBgn0051108	GO:0045132	1.68E-01	2	51	1.24E-02	5.22E-02	3.83E-03
FBgn0051365	GO:0045132	1.27E-01	1	4	1.24E-02	5.22E-02	3.83E-03
FBgn0051368	GO:0045132	1.07E-01	1	8	1.24E-02	5.22E-02	3.83E-03
FBgn0052850	GO:0045132	1.45E-01	1	1	1.24E-02	5.22E-02	3.83E-03
FBgn0061469	GO:0045132	9.33E-02	1	11	1.24E-02	5.22E-02	3.83E-03
FBgn0062254	GO:0045132	1.45E-01	1	1	1.24E-02	5.22E-02	3.83E-03
FBgn0062255	GO:0045132	1.45E-01	1	1	1.24E-02	5.22E-02	3.83E-03
FBgn0086168	GO:0045132	1.45E-01	1	1	1.24E-02	5.22E-02	3.83E-03
FBgn0086697	GO:0045132	2.49E-01	2	41	1.24E-02	5.22E-02	3.83E-03
FBgn0004865	GO:0042067	1.23E-01	1	8	1.24E-02	1.36E-01	4.48E-03
FBgn0000176	GO:0042067	2.73E-01	1	1	1.24E-02	1.36E-01	4.48E-03
FBgn0000209	GO:0042067	2.46E-01	1	2	1.24E-02	1.36E-01	4.48E-03
FBgn0001994	GO:0042067	1.41E-01	2	32	1.24E-02	1.36E-01	4.48E-03
FBgn0002285	GO:0042067	1.97E-01	1	4	1.24E-02	1.36E-01	4.48E-03
FBgn0002554	GO:0042067	2.73E-01	1	1	1.24E-02	1.36E-01	4.48E-03
FBgn0002591	GO:0042067	2.46E-01	1	2	1.24E-02	1.36E-01	4.48E-03
FBgn0002595	GO:0042067	1.97E-01	1	4	1.24E-02	1.36E-01	4.48E-03
FBgn0002597	GO:0042067	2.46E-01	1	2	1.24E-02	1.36E-01	4.48E-03
FBgn0002616	GO:0042067	1.97E-01	1	4	1.24E-02	1.36E-01	4.48E-03
FBgn0002624	GO:0042067	2.21E-01	1	3	1.24E-02	1.36E-01	4.48E-03
FBgn0002625	GO:0042067	2.46E-01	1	2	1.24E-02	1.36E-01	4.48E-03
FBgn0002627	GO:0042067	2.46E-01	1	2	1.24E-02	1.36E-01	4.48E-03
FBgn0003176	GO:0042067	2.73E-01	1	1	1.24E-02	1.36E-01	4.48E-03
FBgn0003206	GO:0042067	9.95E-01	3	7	1.24E-02	1.36E-01	4.48E-03
FBgn0003416	GO:0042067	1.08E-01	1	9	1.24E-02	1.36E-01	4.48E-03
FBgn0003585	GO:0042067	1.97E-01	1	4	1.24E-02	1.36E-01	4.48E-03
FBgn0003739	GO:0042067	2.46E-01	1	2	1.24E-02	1.36E-01	4.48E-03
FBgn0003868	GO:0042067	2.21E-01	1	3	1.24E-02	1.36E-01	4.48E-03
FBgn0003988	GO:0042067	2.46E-01	1	2	1.24E-02	1.36E-01	4.48E-03
FBgn0004677	GO:0042067	2.73E-01	1	1	1.24E-02	1.36E-01	4.48E-03
FBgn0005025	GO:0042067	2.21E-01	1	3	1.24E-02	1.36E-01	4.48E-03
FBgn0005032	GO:0042067	2.73E-01	1	1	1.24E-02	1.36E-01	4.48E-03
FBgn0005354	GO:0042067	2.73E-01	1	1	1.24E-02	1.36E-01	4.48E-03
FBgn0005520	GO:0042067	2.73E-01	1	1	1.24E-02	1.36E-01	4.48E-03
FBgn0005538	GO:0042067	2.73E-01	1	1	1.24E-02	1.36E-01	4.48E-03
FBgn0005612	GO:0042067	2.46E-01	1	2	1.24E-02	1.36E-01	4.48E-03
FBgn0010020	GO:0042067	2.73E-01	1	1	1.24E-02	1.36E-01	4.48E-03
FBgn0010021	GO:0042067	2.73E-01	1	1	1.24E-02	1.36E-01	4.48E-03
FBgn0010022	GO:0042067	2.73E-01	1	1	1.24E-02	1.36E-01	4.48E-03
FBgn0010024	GO:0042067	2.73E-01	1	1	1.24E-02	1.36E-01	4.48E-03
FBgn0010025	GO:0042067	2.73E-01	1	1	1.24E-02	1.36E-01	4.48E-03
FBgn0010026	GO:0042067	2.73E-01	1	1	1.24E-02	1.36E-01	4.48E-03
FBgn0010027	GO:0042067	2.73E-01	1	1	1.24E-02	1.36E-01	4.48E-03
FBgn0010028	GO:0042067	2.73E-01	1	1	1.24E-02	1.36E-01	4.48E-03
FBgn0010029	GO:0042067	2.73E-01	1	1	1.24E-02	1.36E-01	4.48E-03
FBgn0010031	GO:0042067	2.73E-01	1	1	1.24E-02	1.36E-01	4.48E-03
FBgn0010032	GO:0042067	2.73E-01	1	1	1.24E-02	1.36E-01	4.48E-03
FBgn0010076	GO:0042067	2.73E-01	1	1	1.24E-02	1.36E-01	4.48E-03
FBgn0010087	GO:0042067	2.73E-01	1	1	1.24E-02	1.36E-01	4.48E-03
FBgn0010088	GO:0042067	2.73E-01	1	1	1.24E-02	1.36E-01	4.48E-03
FBgn0010461	GO:0042067	2.73E-01	1	1	1.24E-02	1.36E-01	4.48E-03
FBgn0010547	GO:0042067	2.73E-01	1	1	1.24E-02	1.36E-01	4.48E-03
FBgn0010609	GO:0042067	8.96E-01	2	4	1.24E-02	1.36E-01	4.48E-03
FBgn0010651	GO:0042067	4.86E-01	5	95	1.24E-02	1.36E-01	4.48E-03
FBgn0010680	GO:0042067	2.73E-01	1	1	1.24E-02	1.36E-01	4.48E-03
FBgn0010902	GO:0042067	2.46E-01	1	2	1.24E-02	1.36E-01	4.48E-03
FBgn0010934	GO:0042067	2.46E-01	1	2	1.24E-02	1.36E-01	4.48E-03
FBgn0011785	GO:0042067	1.23E-01	1	8	1.24E-02	1.36E-01	4.48E-03
FBgn0013224	GO:0042067	2.73E-01	1	1	1.24E-02	1.36E-01	4.48E-03
FBgn0013305	GO:0042067	1.76E-01	1	5	1.24E-02	1.36E-01	4.48E-03
FBgn0013455	GO:0042067	2.73E-01	1	1	1.24E-02	1.36E-01	4.48E-03
FBgn0013632	GO:0042067	2.73E-01	1	1	1.24E-02	1.36E-01	4.48E-03
FBgn0013671	GO:0042067	2.73E-01	1	1	1.24E-02	1.36E-01	4.48E-03
FBgn0013820	GO:0042067	2.46E-01	1	2	1.24E-02	1.36E-01	4.48E-03
FBgn0013936	GO:0042067	9.08E-01	2	3	1.24E-02	1.36E-01	4.48E-03
FBgn0014038	GO:0042067	2.46E-01	1	2	1.24E-02	1.36E-01	4.48E-03
FBgn0014044	GO:0042067	2.46E-01	1	2	1.24E-02	1.36E-01	4.48E-03
FBgn0014048	GO:0042067	2.46E-01	1	2	1.24E-02	1.36E-01	4.48E-03
FBgn0014049	GO:0042067	2.46E-01	1	2	1.24E-02	1.36E-01	4.48E-03
FBgn0014052	GO:0042067	2.46E-01	1	2	1.24E-02	1.36E-01	4.48E-03
FBgn0014053	GO:0042067	2.21E-01	1	3	1.24E-02	1.36E-01	4.48E-03
FBgn0014057	GO:0042067	2.46E-01	1	2	1.24E-02	1.36E-01	4.48E-03
FBgn0014062	GO:0042067	2.46E-01	1	2	1.24E-02	1.36E-01	4.48E-03
FBgn0015558	GO:0042067	8.96E-01	2	4	1.24E-02	1.36E-01	4.48E-03
FBgn0015820	GO:0042067	2.73E-01	1	1	1.24E-02	1.36E-01	4.48E-03
FBgn0019650	GO:0042067	1.97E-01	1	4	1.24E-02	1.36E-01	4.48E-03
FBgn0019653	GO:0042067	2.73E-01	1	1	1.24E-02	1.36E-01	4.48E-03
FBgn0019657	GO:0042067	2.73E-01	1	1	1.24E-02	1.36E-01	4.48E-03
FBgn0019658	GO:0042067	2.73E-01	1	1	1.24E-02	1.36E-01	4.48E-03
FBgn0019683	GO:0042067	2.73E-01	1	1	1.24E-02	1.36E-01	4.48E-03
FBgn0019808	GO:0042067	9.19E-01	2	2	1.24E-02	1.36E-01	4.48E-03
FBgn0019821	GO:0042067	2.73E-01	1	1	1.24E-02	1.36E-01	4.48E-03
FBgn0019822	GO:0042067	2.73E-01	1	1	1.24E-02	1.36E-01	4.48E-03
FBgn0019823	GO:0042067	2.73E-01	1	1	1.24E-02	1.36E-01	4.48E-03
FBgn0019844	GO:0042067	2.73E-01	1	1	1.24E-02	1.36E-01	4.48E-03
FBgn0019845	GO:0042067	2.73E-01	1	1	1.24E-02	1.36E-01	4.48E-03
FBgn0019846	GO:0042067	2.73E-01	1	1	1.24E-02	1.36E-01	4.48E-03
FBgn0019847	GO:0042067	2.73E-01	1	1	1.24E-02	1.36E-01	4.48E-03
FBgn0019848	GO:0042067	2.73E-01	1	1	1.24E-02	1.36E-01	4.48E-03
FBgn0019849	GO:0042067	2.73E-01	1	1	1.24E-02	1.36E-01	4.48E-03
FBgn0019850	GO:0042067	2.73E-01	1	1	1.24E-02	1.36E-01	4.48E-03
FBgn0019851	GO:0042067	2.73E-01	1	1	1.24E-02	1.36E-01	4.48E-03
FBgn0019852	GO:0042067	2.73E-01	1	1	1.24E-02	1.36E-01	4.48E-03
FBgn0019853	GO:0042067	2.73E-01	1	1	1.24E-02	1.36E-01	4.48E-03
FBgn0019855	GO:0042067	2.73E-01	1	1	1.24E-02	1.36E-01	4.48E-03
FBgn0019954	GO:0042067	2.73E-01	1	1	1.24E-02	1.36E-01	4.48E-03
FBgn0020263	GO:0042067	1.56E-01	1	6	1.24E-02	1.36E-01	4.48E-03
FBgn0021832	GO:0042067	2.73E-01	1	1	1.24E-02	1.36E-01	4.48E-03
FBgn0021867	GO:0042067	2.73E-01	1	1	1.24E-02	1.36E-01	4.48E-03
FBgn0021891	GO:0042067	2.73E-01	1	1	1.24E-02	1.36E-01	4.48E-03
FBgn0021961	GO:0042067	1.97E-01	1	4	1.24E-02	1.36E-01	4.48E-03
FBgn0021972	GO:0042067	2.73E-01	1	1	1.24E-02	1.36E-01	4.48E-03
FBgn0022120	GO:0042067	2.73E-01	1	1	1.24E-02	1.36E-01	4.48E-03
FBgn0022265	GO:0042067	2.73E-01	1	1	1.24E-02	1.36E-01	4.48E-03
FBgn0022267	GO:0042067	2.73E-01	1	1	1.24E-02	1.36E-01	4.48E-03
FBgn0023222	GO:0042067	8.96E-01	2	4	1.24E-02	1.36E-01	4.48E-03
FBgn0023223	GO:0042067	8.96E-01	2	4	1.24E-02	1.36E-01	4.48E-03
FBgn0023224	GO:0042067	8.96E-01	2	4	1.24E-02	1.36E-01	4.48E-03
FBgn0023526	GO:0042067	9.53E-02	1	10	1.24E-02	1.36E-01	4.48E-03
FBgn0024208	GO:0042067	8.82E-01	2	5	1.24E-02	1.36E-01	4.48E-03
FBgn0024523	GO:0042067	2.46E-01	1	2	1.24E-02	1.36E-01	4.48E-03
FBgn0024547	GO:0042067	2.73E-01	1	1	1.24E-02	1.36E-01	4.48E-03
FBgn0024550	GO:0042067	2.73E-01	1	1	1.24E-02	1.36E-01	4.48E-03
FBgn0024737	GO:0042067	2.73E-01	1	1	1.24E-02	1.36E-01	4.48E-03
FBgn0024948	GO:0042067	2.73E-01	1	1	1.24E-02	1.36E-01	4.48E-03
FBgn0025733	GO:0042067	2.73E-01	1	1	1.24E-02	1.36E-01	4.48E-03
FBgn0025734	GO:0042067	2.73E-01	1	1	1.24E-02	1.36E-01	4.48E-03
FBgn0026158	GO:0042067	9.53E-02	1	10	1.24E-02	1.36E-01	4.48E-03
FBgn0026359	GO:0042067	1.76E-01	1	5	1.24E-02	1.36E-01	4.48E-03
FBgn0026875	GO:0042067	1.00E+00	5	32	1.24E-02	1.36E-01	4.48E-03
FBgn0027102	GO:0042067	2.73E-01	1	1	1.24E-02	1.36E-01	4.48E-03
FBgn0027144	GO:0042067	2.73E-01	1	1	1.24E-02	1.36E-01	4.48E-03
FBgn0027534	GO:0042067	2.46E-01	1	2	1.24E-02	1.36E-01	4.48E-03
FBgn0027561	GO:0042067	1.76E-01	1	5	1.24E-02	1.36E-01	4.48E-03
FBgn0027569	GO:0042067	9.53E-02	1	10	1.24E-02	1.36E-01	4.48E-03
FBgn0027627	GO:0042067	2.46E-01	1	2	1.24E-02	1.36E-01	4.48E-03
FBgn0027647	GO:0042067	2.46E-01	1	2	1.24E-02	1.36E-01	4.48E-03
FBgn0028232	GO:0042067	2.46E-01	1	2	1.24E-02	1.36E-01	4.48E-03
FBgn0028242	GO:0042067	2.46E-01	1	2	1.24E-02	1.36E-01	4.48E-03
FBgn0028373	GO:0042067	9.55E-01	5	73	1.24E-02	1.36E-01	4.48E-03
FBgn0028383	GO:0042067	5.12E-01	3	44	1.24E-02	1.36E-01	4.48E-03
FBgn0028985	GO:0042067	1.08E-01	1	9	1.24E-02	1.36E-01	4.48E-03
FBgn0029177	GO:0042067	2.21E-01	1	3	1.24E-02	1.36E-01	4.48E-03
FBgn0029508	GO:0042067	1.76E-01	1	5	1.24E-02	1.36E-01	4.48E-03
FBgn0030235	GO:0042067	1.23E-01	1	8	1.24E-02	1.36E-01	4.48E-03
FBgn0030318	GO:0042067	5.42E-01	2	18	1.24E-02	1.36E-01	4.48E-03
FBgn0030674	GO:0042067	1.23E-01	1	8	1.24E-02	1.36E-01	4.48E-03
FBgn0031001	GO:0042067	8.09E-01	2	9	1.24E-02	1.36E-01	4.48E-03
FBgn0031011	GO:0042067	1.97E-01	1	4	1.24E-02	1.36E-01	4.48E-03
FBgn0031033	GO:0042067	1.08E-01	1	9	1.24E-02	1.36E-01	4.48E-03
FBgn0031250	GO:0042067	2.46E-01	1	2	1.24E-02	1.36E-01	4.48E-03
FBgn0031745	GO:0042067	1.12E-01	3	59	1.24E-02	1.36E-01	4.48E-03
FBgn0031816	GO:0042067	2.21E-01	1	3	1.24E-02	1.36E-01	4.48E-03
FBgn0031879	GO:0042067	9.73E-01	4	44	1.24E-02	1.36E-01	4.48E-03
FBgn0031968	GO:0042067	1.76E-01	1	5	1.24E-02	1.36E-01	4.48E-03
FBgn0031981	GO:0042067	9.76E-01	3	18	1.24E-02	1.36E-01	4.48E-03
FBgn0031990	GO:0042067	1.56E-01	1	6	1.24E-02	1.36E-01	4.48E-03
FBgn0032230	GO:0042067	8.49E-01	2	7	1.24E-02	1.36E-01	4.48E-03
FBgn0032342	GO:0042067	7.06E-01	2	13	1.24E-02	1.36E-01	4.48E-03
FBgn0032489	GO:0042067	1.56E-01	1	6	1.24E-02	1.36E-01	4.48E-03
FBgn0032681	GO:0042067	6.84E-01	4	64	1.24E-02	1.36E-01	4.48E-03
FBgn0032935	GO:0042067	2.46E-01	1	2	1.24E-02	1.36E-01	4.48E-03
FBgn0033259	GO:0042067	2.73E-01	1	1	1.24E-02	1.36E-01	4.48E-03
FBgn0033434	GO:0042067	1.08E-01	1	9	1.24E-02	1.36E-01	4.48E-03
FBgn0033552	GO:0042067	2.73E-01	1	1	1.24E-02	1.36E-01	4.48E-03
FBgn0033987	GO:0042067	1.00E+00	9	108	1.24E-02	1.36E-01	4.48E-03
FBgn0034049	GO:0042067	2.73E-01	1	1	1.24E-02	1.36E-01	4.48E-03
FBgn0034194	GO:0042067	1.56E-01	1	6	1.24E-02	1.36E-01	4.48E-03
FBgn0034540	GO:0042067	1.97E-01	1	4	1.24E-02	1.36E-01	4.48E-03
FBgn0035016	GO:0042067	1.97E-01	1	4	1.24E-02	1.36E-01	4.48E-03
FBgn0035128	GO:0042067	5.42E-01	2	18	1.24E-02	1.36E-01	4.48E-03
FBgn0035157	GO:0042067	2.00E-01	2	29	1.24E-02	1.36E-01	4.48E-03
FBgn0035190	GO:0042067	9.53E-02	1	10	1.24E-02	1.36E-01	4.48E-03
FBgn0035338	GO:0042067	9.39E-01	3	25	1.24E-02	1.36E-01	4.48E-03
FBgn0035376	GO:0042067	1.00E+00	7	32	1.24E-02	1.36E-01	4.48E-03
FBgn0035720	GO:0042067	2.21E-01	1	3	1.24E-02	1.36E-01	4.48E-03
FBgn0035767	GO:0042067	3.45E-01	4	74	1.24E-02	1.36E-01	4.48E-03
FBgn0035898	GO:0042067	1.00E+00	5	27	1.24E-02	1.36E-01	4.48E-03
FBgn0035937	GO:0042067	1.39E-01	1	7	1.24E-02	1.36E-01	4.48E-03
FBgn0036194	GO:0042067	1.39E-01	1	7	1.24E-02	1.36E-01	4.48E-03
FBgn0036285	GO:0042067	2.21E-01	1	3	1.24E-02	1.36E-01	4.48E-03
FBgn0036312	GO:0042067	9.53E-02	1	10	1.24E-02	1.36E-01	4.48E-03
FBgn0036379	GO:0042067	9.53E-02	1	10	1.24E-02	1.36E-01	4.48E-03
FBgn0036428	GO:0042067	1.08E-01	1	9	1.24E-02	1.36E-01	4.48E-03
FBgn0036725	GO:0042067	1.39E-01	1	7	1.24E-02	1.36E-01	4.48E-03
FBgn0036975	GO:0042067	2.46E-01	1	2	1.24E-02	1.36E-01	4.48E-03
FBgn0037007	GO:0042067	8.30E-01	2	8	1.24E-02	1.36E-01	4.48E-03
FBgn0037012	GO:0042067	2.46E-01	1	2	1.24E-02	1.36E-01	4.48E-03
FBgn0037213	GO:0042067	2.03E-01	3	54	1.24E-02	1.36E-01	4.48E-03
FBgn0037336	GO:0042067	1.76E-01	1	5	1.24E-02	1.36E-01	4.48E-03
FBgn0037472	GO:0042067	1.08E-01	1	9	1.24E-02	1.36E-01	4.48E-03
FBgn0037947	GO:0042067	9.80E-01	5	67	1.24E-02	1.36E-01	4.48E-03
FBgn0038071	GO:0042067	9.62E-01	7	122	1.24E-02	1.36E-01	4.48E-03
FBgn0038364	GO:0042067	2.00E-01	2	29	1.24E-02	1.36E-01	4.48E-03
FBgn0038433	GO:0042067	9.69E-02	2	35	1.24E-02	1.36E-01	4.48E-03
FBgn0038881	GO:0042067	9.55E-01	5	73	1.24E-02	1.36E-01	4.48E-03
FBgn0038981	GO:0042067	9.53E-02	1	10	1.24E-02	1.36E-01	4.48E-03
FBgn0039286	GO:0042067	1.23E-01	1	8	1.24E-02	1.36E-01	4.48E-03
FBgn0039590	GO:0042067	2.46E-01	1	2	1.24E-02	1.36E-01	4.48E-03
FBgn0039873	GO:0042067	9.79E-01	3	17	1.24E-02	1.36E-01	4.48E-03
FBgn0040206	GO:0042067	2.73E-01	1	1	1.24E-02	1.36E-01	4.48E-03
FBgn0040271	GO:0042067	1.76E-01	1	5	1.24E-02	1.36E-01	4.48E-03
FBgn0040399	GO:0042067	2.73E-01	1	1	1.24E-02	1.36E-01	4.48E-03
FBgn0040984	GO:0042067	6.11E-01	2	16	1.24E-02	1.36E-01	4.48E-03
FBgn0041160	GO:0042067	8.97E-01	3	29	1.24E-02	1.36E-01	4.48E-03
FBgn0041615	GO:0042067	2.46E-01	1	2	1.24E-02	1.36E-01	4.48E-03
FBgn0041616	GO:0042067	2.46E-01	1	2	1.24E-02	1.36E-01	4.48E-03
FBgn0041617	GO:0042067	2.46E-01	1	2	1.24E-02	1.36E-01	4.48E-03
FBgn0041618	GO:0042067	2.21E-01	1	3	1.24E-02	1.36E-01	4.48E-03
FBgn0041619	GO:0042067	2.46E-01	1	2	1.24E-02	1.36E-01	4.48E-03
FBgn0041635	GO:0042067	2.46E-01	1	2	1.24E-02	1.36E-01	4.48E-03
FBgn0042640	GO:0042067	2.73E-01	1	1	1.24E-02	1.36E-01	4.48E-03
FBgn0042650	GO:0042067	1.97E-01	1	4	1.24E-02	1.36E-01	4.48E-03
FBgn0043070	GO:0042067	1.97E-01	1	4	1.24E-02	1.36E-01	4.48E-03
FBgn0043388	GO:0042067	2.46E-01	1	2	1.24E-02	1.36E-01	4.48E-03
FBgn0043458	GO:0042067	1.39E-01	1	7	1.24E-02	1.36E-01	4.48E-03
FBgn0043460	GO:0042067	8.49E-01	2	7	1.24E-02	1.36E-01	4.48E-03
FBgn0043586	GO:0042067	2.21E-01	1	3	1.24E-02	1.36E-01	4.48E-03
FBgn0043587	GO:0042067	2.73E-01	1	1	1.24E-02	1.36E-01	4.48E-03
FBgn0050115	GO:0042067	1.59E-01	2	31	1.24E-02	1.36E-01	4.48E-03
FBgn0052043	GO:0042067	2.21E-01	1	3	1.24E-02	1.36E-01	4.48E-03
FBgn0052137	GO:0042067	1.56E-01	1	6	1.24E-02	1.36E-01	4.48E-03
FBgn0052150	GO:0042067	1.97E-01	1	4	1.24E-02	1.36E-01	4.48E-03
FBgn0053967	GO:0042067	1.39E-01	1	7	1.24E-02	1.36E-01	4.48E-03
FBgn0063909	GO:0042067	2.73E-01	1	1	1.24E-02	1.36E-01	4.48E-03
FBgn0063925	GO:0042067	9.19E-01	2	2	1.24E-02	1.36E-01	4.48E-03
FBgn0067784	GO:0042067	2.46E-01	1	2	1.24E-02	1.36E-01	4.48E-03
FBgn0067913	GO:0042067	2.73E-01	1	1	1.24E-02	1.36E-01	4.48E-03
FBgn0069440	GO:0042067	1.56E-01	1	6	1.24E-02	1.36E-01	4.48E-03
FBgn0069441	GO:0042067	1.56E-01	1	6	1.24E-02	1.36E-01	4.48E-03
FBgn0069442	GO:0042067	1.56E-01	1	6	1.24E-02	1.36E-01	4.48E-03
FBgn0069445	GO:0042067	1.97E-01	1	4	1.24E-02	1.36E-01	4.48E-03
FBgn0069446	GO:0042067	2.46E-01	1	2	1.24E-02	1.36E-01	4.48E-03
FBgn0069453	GO:0042067	1.97E-01	1	4	1.24E-02	1.36E-01	4.48E-03
FBgn0083240	GO:0042067	2.21E-01	1	3	1.24E-02	1.36E-01	4.48E-03
FBgn0083243	GO:0042067	2.21E-01	1	3	1.24E-02	1.36E-01	4.48E-03
FBgn0084848	GO:0042067	2.46E-01	1	2	1.24E-02	1.36E-01	4.48E-03
FBgn0086215	GO:0042067	2.73E-01	1	1	1.24E-02	1.36E-01	4.48E-03
FBgn0086708	GO:0042067	8.09E-01	2	9	1.24E-02	1.36E-01	4.48E-03
FBgn0086709	GO:0042067	1.39E-01	1	7	1.24E-02	1.36E-01	4.48E-03
FBgn0000045	GO:0021700	1.00E+00	5	61	1.10E-02	9.31E-02	2.25E-03
FBgn0000047	GO:0021700	1.00E+00	5	24	1.10E-02	9.31E-02	2.25E-03
FBgn0044128	GO:0021700	3.13E-01	1	1	1.10E-02	9.31E-02	2.25E-03
FBgn0044127	GO:0021700	3.13E-01	1	1	1.10E-02	9.31E-02	2.25E-03
FBgn0044126	GO:0021700	3.13E-01	1	1	1.10E-02	9.31E-02	2.25E-03
FBgn0044125	GO:0021700	3.13E-01	1	1	1.10E-02	9.31E-02	2.25E-03
FBgn0044124	GO:0021700	3.13E-01	1	1	1.10E-02	9.31E-02	2.25E-03
FBgn0044123	GO:0021700	3.13E-01	1	1	1.10E-02	9.31E-02	2.25E-03
FBgn0044122	GO:0021700	3.13E-01	1	1	1.10E-02	9.31E-02	2.25E-03
FBgn0044121	GO:0021700	3.13E-01	1	1	1.10E-02	9.31E-02	2.25E-03
FBgn0044120	GO:0021700	3.13E-01	1	1	1.10E-02	9.31E-02	2.25E-03
FBgn0044119	GO:0021700	3.13E-01	1	1	1.10E-02	9.31E-02	2.25E-03
FBgn0044118	GO:0021700	3.13E-01	1	1	1.10E-02	9.31E-02	2.25E-03
FBgn0044117	GO:0021700	3.13E-01	1	1	1.10E-02	9.31E-02	2.25E-03
FBgn0044116	GO:0021700	3.13E-01	1	1	1.10E-02	9.31E-02	2.25E-03
FBgn0044115	GO:0021700	3.13E-01	1	1	1.10E-02	9.31E-02	2.25E-03
FBgn0044114	GO:0021700	3.13E-01	1	1	1.10E-02	9.31E-02	2.25E-03
FBgn0044113	GO:0021700	3.13E-01	1	1	1.10E-02	9.31E-02	2.25E-03
FBgn0044112	GO:0021700	3.13E-01	1	1	1.10E-02	9.31E-02	2.25E-03
FBgn0044111	GO:0021700	3.13E-01	1	1	1.10E-02	9.31E-02	2.25E-03
FBgn0044110	GO:0021700	3.13E-01	1	1	1.10E-02	9.31E-02	2.25E-03
FBgn0044109	GO:0021700	3.13E-01	1	1	1.10E-02	9.31E-02	2.25E-03
FBgn0044108	GO:0021700	3.13E-01	1	1	1.10E-02	9.31E-02	2.25E-03
FBgn0044107	GO:0021700	3.13E-01	1	1	1.10E-02	9.31E-02	2.25E-03
FBgn0044106	GO:0021700	3.13E-01	1	1	1.10E-02	9.31E-02	2.25E-03
FBgn0044105	GO:0021700	3.13E-01	1	1	1.10E-02	9.31E-02	2.25E-03
FBgn0044104	GO:0021700	3.13E-01	1	1	1.10E-02	9.31E-02	2.25E-03
FBgn0044103	GO:0021700	3.13E-01	1	1	1.10E-02	9.31E-02	2.25E-03
FBgn0044102	GO:0021700	3.13E-01	1	1	1.10E-02	9.31E-02	2.25E-03
FBgn0044101	GO:0021700	3.13E-01	1	1	1.10E-02	9.31E-02	2.25E-03
FBgn0044100	GO:0021700	3.13E-01	1	1	1.10E-02	9.31E-02	2.25E-03
FBgn0044099	GO:0021700	3.13E-01	1	1	1.10E-02	9.31E-02	2.25E-03
FBgn0044098	GO:0021700	3.13E-01	1	1	1.10E-02	9.31E-02	2.25E-03
FBgn0044097	GO:0021700	3.13E-01	1	1	1.10E-02	9.31E-02	2.25E-03
FBgn0044096	GO:0021700	3.13E-01	1	1	1.10E-02	9.31E-02	2.25E-03
FBgn0044095	GO:0021700	3.13E-01	1	1	1.10E-02	9.31E-02	2.25E-03
FBgn0044094	GO:0021700	3.13E-01	1	1	1.10E-02	9.31E-02	2.25E-03
FBgn0044093	GO:0021700	3.13E-01	1	1	1.10E-02	9.31E-02	2.25E-03
FBgn0044092	GO:0021700	3.13E-01	1	1	1.10E-02	9.31E-02	2.25E-03
FBgn0044091	GO:0021700	3.13E-01	1	1	1.10E-02	9.31E-02	2.25E-03
FBgn0044090	GO:0021700	3.13E-01	1	1	1.10E-02	9.31E-02	2.25E-03
FBgn0044089	GO:0021700	3.13E-01	1	1	1.10E-02	9.31E-02	2.25E-03
FBgn0044088	GO:0021700	3.13E-01	1	1	1.10E-02	9.31E-02	2.25E-03
FBgn0044087	GO:0021700	3.13E-01	1	1	1.10E-02	9.31E-02	2.25E-03
FBgn0044086	GO:0021700	3.13E-01	1	1	1.10E-02	9.31E-02	2.25E-03
FBgn0044085	GO:0021700	3.13E-01	1	1	1.10E-02	9.31E-02	2.25E-03
FBgn0044084	GO:0021700	3.13E-01	1	1	1.10E-02	9.31E-02	2.25E-03
FBgn0044083	GO:0021700	3.13E-01	1	1	1.10E-02	9.31E-02	2.25E-03
FBgn0044082	GO:0021700	3.13E-01	1	1	1.10E-02	9.31E-02	2.25E-03
FBgn0044081	GO:0021700	2.92E-01	1	2	1.10E-02	9.31E-02	2.25E-03
FBgn0044080	GO:0021700	3.13E-01	1	1	1.10E-02	9.31E-02	2.25E-03
FBgn0044079	GO:0021700	3.13E-01	1	1	1.10E-02	9.31E-02	2.25E-03
FBgn0044078	GO:0021700	3.13E-01	1	1	1.10E-02	9.31E-02	2.25E-03
FBgn0044077	GO:0021700	3.13E-01	1	1	1.10E-02	9.31E-02	2.25E-03
FBgn0044076	GO:0021700	3.13E-01	1	1	1.10E-02	9.31E-02	2.25E-03
FBgn0044075	GO:0021700	3.13E-01	1	1	1.10E-02	9.31E-02	2.25E-03
FBgn0044074	GO:0021700	3.13E-01	1	1	1.10E-02	9.31E-02	2.25E-03
FBgn0044073	GO:0021700	3.13E-01	1	1	1.10E-02	9.31E-02	2.25E-03
FBgn0044072	GO:0021700	3.13E-01	1	1	1.10E-02	9.31E-02	2.25E-03
FBgn0044071	GO:0021700	3.13E-01	1	1	1.10E-02	9.31E-02	2.25E-03
FBgn0044070	GO:0021700	3.13E-01	1	1	1.10E-02	9.31E-02	2.25E-03
FBgn0044069	GO:0021700	3.13E-01	1	1	1.10E-02	9.31E-02	2.25E-03
FBgn0004865	GO:0021700	1.89E-01	1	8	1.10E-02	9.31E-02	2.25E-03
FBgn0001548	GO:0021700	3.13E-01	1	1	1.10E-02	9.31E-02	2.25E-03
FBgn0001549	GO:0021700	3.13E-01	1	1	1.10E-02	9.31E-02	2.25E-03
FBgn0002299	GO:0021700	2.92E-01	1	2	1.10E-02	9.31E-02	2.25E-03
FBgn0002605	GO:0021700	2.04E-01	1	7	1.10E-02	9.31E-02	2.25E-03
FBgn0002618	GO:0021700	1.49E-01	1	11	1.10E-02	9.31E-02	2.25E-03
FBgn0002773	GO:0021700	9.88E-01	6	147	1.10E-02	9.31E-02	2.25E-03
FBgn0003571	GO:0021700	2.92E-01	1	2	1.10E-02	9.31E-02	2.25E-03
FBgn0003585	GO:0021700	2.55E-01	1	4	1.10E-02	9.31E-02	2.25E-03
FBgn0003658	GO:0021700	1.89E-01	1	8	1.10E-02	9.31E-02	2.25E-03
FBgn0003960	GO:0021700	2.55E-01	1	4	1.10E-02	9.31E-02	2.25E-03
FBgn0003993	GO:0021700	2.04E-01	1	7	1.10E-02	9.31E-02	2.25E-03
FBgn0004095	GO:0021700	2.92E-01	1	2	1.10E-02	9.31E-02	2.25E-03
FBgn0005033	GO:0021700	2.92E-01	1	2	1.10E-02	9.31E-02	2.25E-03
FBgn0005688	GO:0021700	2.04E-01	1	7	1.10E-02	9.31E-02	2.25E-03
FBgn0010118	GO:0021700	3.13E-01	1	1	1.10E-02	9.31E-02	2.25E-03
FBgn0010423	GO:0021700	7.72E-01	4	100	1.10E-02	9.31E-02	2.25E-03
FBgn0010424	GO:0021700	9.06E-01	4	89	1.10E-02	9.31E-02	2.25E-03
FBgn0010704	GO:0021700	9.79E-02	1	16	1.10E-02	9.31E-02	2.25E-03
FBgn0013348	GO:0021700	7.88E-01	2	19	1.10E-02	9.31E-02	2.25E-03
FBgn0013933	GO:0021700	2.92E-01	1	2	1.10E-02	9.31E-02	2.25E-03
FBgn0013934	GO:0021700	2.92E-01	1	2	1.10E-02	9.31E-02	2.25E-03
FBgn0014009	GO:0021700	1.37E-01	1	12	1.10E-02	9.31E-02	2.25E-03
FBgn0014199	GO:0021700	3.13E-01	1	1	1.10E-02	9.31E-02	2.25E-03
FBgn0014205	GO:0021700	3.13E-01	1	1	1.10E-02	9.31E-02	2.25E-03
FBgn0014963	GO:0021700	1.61E-01	1	10	1.10E-02	9.31E-02	2.25E-03
FBgn0015766	GO:0021700	9.58E-01	3	40	1.10E-02	9.31E-02	2.25E-03
FBgn0015796	GO:0021700	1.16E-01	1	14	1.10E-02	9.31E-02	2.25E-03
FBgn0016075	GO:0021700	7.55E-01	5	141	1.10E-02	9.31E-02	2.25E-03
FBgn0017418	GO:0021700	2.55E-01	1	4	1.10E-02	9.31E-02	2.25E-03
FBgn0020011	GO:0021700	1.49E-01	1	11	1.10E-02	9.31E-02	2.25E-03
FBgn0020439	GO:0021700	8.19E-01	5	137	1.10E-02	9.31E-02	2.25E-03
FBgn0023513	GO:0021700	9.79E-02	1	16	1.10E-02	9.31E-02	2.25E-03
FBgn0024696	GO:0021700	3.13E-01	1	1	1.10E-02	9.31E-02	2.25E-03
FBgn0024754	GO:0021700	1.89E-01	1	8	1.10E-02	9.31E-02	2.25E-03
FBgn0025620	GO:0021700	8.57E-01	3	54	1.10E-02	9.31E-02	2.25E-03
FBgn0026228	GO:0021700	3.13E-01	1	1	1.10E-02	9.31E-02	2.25E-03
FBgn0026630	GO:0021700	1.89E-01	1	8	1.10E-02	9.31E-02	2.25E-03
FBgn0027590	GO:0021700	3.13E-01	4	121	1.10E-02	9.31E-02	2.25E-03
FBgn0027598	GO:0021700	2.20E-01	1	6	1.10E-02	9.31E-02	2.25E-03
FBgn0027844	GO:0021700	6.56E-01	3	66	1.10E-02	9.31E-02	2.25E-03
FBgn0028642	GO:0021700	9.95E-01	3	18	1.10E-02	9.31E-02	2.25E-03
FBgn0028955	GO:0021700	8.32E-01	2	16	1.10E-02	9.31E-02	2.25E-03
FBgn0028985	GO:0021700	1.75E-01	1	9	1.10E-02	9.31E-02	2.25E-03
FBgn0029081	GO:0021700	2.37E-01	1	5	1.10E-02	9.31E-02	2.25E-03
FBgn0029508	GO:0021700	2.37E-01	1	5	1.10E-02	9.31E-02	2.25E-03
FBgn0029820	GO:0021700	2.20E-01	1	6	1.10E-02	9.31E-02	2.25E-03
FBgn0029895	GO:0021700	2.92E-01	1	2	1.10E-02	9.31E-02	2.25E-03
FBgn0030039	GO:0021700	1.26E-01	1	13	1.10E-02	9.31E-02	2.25E-03
FBgn0030158	GO:0021700	1.89E-01	1	8	1.10E-02	9.31E-02	2.25E-03
FBgn0030252	GO:0021700	9.58E-01	3	40	1.10E-02	9.31E-02	2.25E-03
FBgn0030544	GO:0021700	2.04E-01	2	47	1.10E-02	9.31E-02	2.25E-03
FBgn0030740	GO:0021700	1.37E-01	1	12	1.10E-02	9.31E-02	2.25E-03
FBgn0030745	GO:0021700	7.54E-01	2	21	1.10E-02	9.31E-02	2.25E-03
FBgn0030782	GO:0021700	2.04E-01	1	7	1.10E-02	9.31E-02	2.25E-03
FBgn0030876	GO:0021700	3.34E-01	2	40	1.10E-02	9.31E-02	2.25E-03
FBgn0030946	GO:0021700	3.13E-01	1	1	1.10E-02	9.31E-02	2.25E-03
FBgn0031011	GO:0021700	2.55E-01	1	4	1.10E-02	9.31E-02	2.25E-03
FBgn0031034	GO:0021700	1.16E-01	1	14	1.10E-02	9.31E-02	2.25E-03
FBgn0031037	GO:0021700	1.61E-01	1	10	1.10E-02	9.31E-02	2.25E-03
FBgn0031097	GO:0021700	2.55E-01	2	44	1.10E-02	9.31E-02	2.25E-03
FBgn0031098	GO:0021700	1.75E-01	1	9	1.10E-02	9.31E-02	2.25E-03
FBgn0031183	GO:0021700	2.92E-01	1	2	1.10E-02	9.31E-02	2.25E-03
FBgn0031213	GO:0021700	2.37E-01	2	45	1.10E-02	9.31E-02	2.25E-03
FBgn0031327	GO:0021700	3.13E-01	1	1	1.10E-02	9.31E-02	2.25E-03
FBgn0031692	GO:0021700	8.69E-01	5	133	1.10E-02	9.31E-02	2.25E-03
FBgn0031809	GO:0021700	1.07E-01	1	15	1.10E-02	9.31E-02	2.25E-03
FBgn0031893	GO:0021700	1.61E-01	1	10	1.10E-02	9.31E-02	2.25E-03
FBgn0031908	GO:0021700	9.99E-01	6	114	1.10E-02	9.31E-02	2.25E-03
FBgn0031914	GO:0021700	5.89E-01	3	69	1.10E-02	9.31E-02	2.25E-03
FBgn0031937	GO:0021700	3.13E-01	3	81	1.10E-02	9.31E-02	2.25E-03
FBgn0031948	GO:0021700	2.04E-01	1	7	1.10E-02	9.31E-02	2.25E-03
FBgn0031968	GO:0021700	2.37E-01	1	5	1.10E-02	9.31E-02	2.25E-03
FBgn0031993	GO:0021700	1.07E-01	1	15	1.10E-02	9.31E-02	2.25E-03
FBgn0032036	GO:0021700	1.07E-01	1	15	1.10E-02	9.31E-02	2.25E-03
FBgn0032218	GO:0021700	9.95E-01	3	18	1.10E-02	9.31E-02	2.25E-03
FBgn0032283	GO:0021700	4.70E-01	2	34	1.10E-02	9.31E-02	2.25E-03
FBgn0032469	GO:0021700	9.91E-01	3	24	1.10E-02	9.31E-02	2.25E-03
FBgn0032817	GO:0021700	1.49E-01	1	11	1.10E-02	9.31E-02	2.25E-03
FBgn0033033	GO:0021700	9.79E-02	1	16	1.10E-02	9.31E-02	2.25E-03
FBgn0033127	GO:0021700	2.04E-01	2	47	1.10E-02	9.31E-02	2.25E-03
FBgn0033294	GO:0021700	1.26E-01	3	93	1.10E-02	9.31E-02	2.25E-03
FBgn0033446	GO:0021700	1.61E-01	1	10	1.10E-02	9.31E-02	2.25E-03
FBgn0033478	GO:0021700	2.20E-01	1	6	1.10E-02	9.31E-02	2.25E-03
FBgn0033609	GO:0021700	6.12E-01	2	28	1.10E-02	9.31E-02	2.25E-03
FBgn0033679	GO:0021700	9.50E-01	4	82	1.10E-02	9.31E-02	2.25E-03
FBgn0033728	GO:0021700	1.75E-01	2	49	1.10E-02	9.31E-02	2.25E-03
FBgn0033761	GO:0021700	1.49E-01	2	51	1.10E-02	9.31E-02	2.25E-03
FBgn0033857	GO:0021700	3.55E-01	3	79	1.10E-02	9.31E-02	2.25E-03
FBgn0033919	GO:0021700	9.65E-01	3	38	1.10E-02	9.31E-02	2.25E-03
FBgn0033996	GO:0021700	2.04E-01	1	7	1.10E-02	9.31E-02	2.25E-03
FBgn0034145	GO:0021700	7.55E-01	4	101	1.10E-02	9.31E-02	2.25E-03
FBgn0034153	GO:0021700	1.07E-01	1	15	1.10E-02	9.31E-02	2.25E-03
FBgn0034412	GO:0021700	1.00E+00	4	19	1.10E-02	9.31E-02	2.25E-03
FBgn0034420	GO:0021700	4.47E-01	2	35	1.10E-02	9.31E-02	2.25E-03
FBgn0034428	GO:0021700	1.62E-01	2	50	1.10E-02	9.31E-02	2.25E-03
FBgn0034438	GO:0021700	9.99E-01	4	38	1.10E-02	9.31E-02	2.25E-03
FBgn0034688	GO:0021700	1.61E-01	1	10	1.10E-02	9.31E-02	2.25E-03
FBgn0034718	GO:0021700	1.49E-01	2	51	1.10E-02	9.31E-02	2.25E-03
FBgn0034720	GO:0021700	1.49E-01	1	11	1.10E-02	9.31E-02	2.25E-03
FBgn0034723	GO:0021700	4.94E-01	2	33	1.10E-02	9.31E-02	2.25E-03
FBgn0034888	GO:0021700	2.73E-01	2	43	1.10E-02	9.31E-02	2.25E-03
FBgn0034920	GO:0021700	8.98E-01	2	10	1.10E-02	9.31E-02	2.25E-03
FBgn0035028	GO:0021700	1.89E-01	1	8	1.10E-02	9.31E-02	2.25E-03
FBgn0035343	GO:0021700	1.26E-01	3	93	1.10E-02	9.31E-02	2.25E-03
FBgn0035517	GO:0021700	1.89E-01	2	48	1.10E-02	9.31E-02	2.25E-03
FBgn0035522	GO:0021700	8.32E-01	2	16	1.10E-02	9.31E-02	2.25E-03
FBgn0035550	GO:0021700	1.89E-01	2	48	1.10E-02	9.31E-02	2.25E-03
FBgn0035679	GO:0021700	1.16E-01	3	94	1.10E-02	9.31E-02	2.25E-03
FBgn0035688	GO:0021700	1.89E-01	2	48	1.10E-02	9.31E-02	2.25E-03
FBgn0035710	GO:0021700	9.74E-01	4	75	1.10E-02	9.31E-02	2.25E-03
FBgn0035755	GO:0021700	2.55E-01	1	4	1.10E-02	9.31E-02	2.25E-03
FBgn0035833	GO:0021700	2.55E-01	1	4	1.10E-02	9.31E-02	2.25E-03
FBgn0036196	GO:0021700	2.92E-01	1	2	1.10E-02	9.31E-02	2.25E-03
FBgn0036227	GO:0021700	3.55E-01	3	79	1.10E-02	9.31E-02	2.25E-03
FBgn0036318	GO:0021700	2.55E-01	1	4	1.10E-02	9.31E-02	2.25E-03
FBgn0036663	GO:0021700	9.79E-02	1	16	1.10E-02	9.31E-02	2.25E-03
FBgn0036672	GO:0021700	9.98E-01	6	126	1.10E-02	9.31E-02	2.25E-03
FBgn0036899	GO:0021700	2.73E-01	1	3	1.10E-02	9.31E-02	2.25E-03
FBgn0037007	GO:0021700	1.89E-01	1	8	1.10E-02	9.31E-02	2.25E-03
FBgn0037120	GO:0021700	3.34E-01	2	40	1.10E-02	9.31E-02	2.25E-03
FBgn0037153	GO:0021700	2.37E-01	1	5	1.10E-02	9.31E-02	2.25E-03
FBgn0037277	GO:0021700	1.75E-01	1	9	1.10E-02	9.31E-02	2.25E-03
FBgn0037288	GO:0021700	2.73E-01	1	3	1.10E-02	9.31E-02	2.25E-03
FBgn0037292	GO:0021700	2.93E-01	2	42	1.10E-02	9.31E-02	2.25E-03
FBgn0037433	GO:0021700	3.13E-01	2	41	1.10E-02	9.31E-02	2.25E-03
FBgn0037447	GO:0021700	9.74E-01	4	75	1.10E-02	9.31E-02	2.25E-03
FBgn0037788	GO:0021700	1.16E-01	2	54	1.10E-02	9.31E-02	2.25E-03
FBgn0038072	GO:0021700	2.37E-01	1	5	1.10E-02	9.31E-02	2.25E-03
FBgn0038118	GO:0021700	9.28E-01	2	6	1.10E-02	9.31E-02	2.25E-03
FBgn0038151	GO:0021700	1.75E-01	1	9	1.10E-02	9.31E-02	2.25E-03
FBgn0038202	GO:0021700	2.04E-01	1	7	1.10E-02	9.31E-02	2.25E-03
FBgn0038242	GO:0021700	5.89E-01	2	29	1.10E-02	9.31E-02	2.25E-03
FBgn0038261	GO:0021700	2.37E-01	1	5	1.10E-02	9.31E-02	2.25E-03
FBgn0038438	GO:0021700	8.98E-01	2	10	1.10E-02	9.31E-02	2.25E-03
FBgn0038640	GO:0021700	9.79E-02	1	16	1.10E-02	9.31E-02	2.25E-03
FBgn0038643	GO:0021700	8.18E-01	3	57	1.10E-02	9.31E-02	2.25E-03
FBgn0038774	GO:0021700	1.00E+00	4	27	1.10E-02	9.31E-02	2.25E-03
FBgn0038784	GO:0021700	7.88E-01	2	19	1.10E-02	9.31E-02	2.25E-03
FBgn0038977	GO:0021700	2.37E-01	1	5	1.10E-02	9.31E-02	2.25E-03
FBgn0039326	GO:0021700	1.89E-01	1	8	1.10E-02	9.31E-02	2.25E-03
FBgn0039433	GO:0021700	6.77E-01	2	25	1.10E-02	9.31E-02	2.25E-03
FBgn0039461	GO:0021700	2.92E-01	1	2	1.10E-02	9.31E-02	2.25E-03
FBgn0039482	GO:0021700	2.37E-01	2	45	1.10E-02	9.31E-02	2.25E-03
FBgn0039667	GO:0021700	2.20E-01	1	6	1.10E-02	9.31E-02	2.25E-03
FBgn0039681	GO:0021700	3.13E-01	3	81	1.10E-02	9.31E-02	2.25E-03
FBgn0039856	GO:0021700	1.26E-01	1	13	1.10E-02	9.31E-02	2.25E-03
FBgn0039883	GO:0021700	1.89E-01	1	8	1.10E-02	9.31E-02	2.25E-03
FBgn0039889	GO:0021700	8.18E-01	2	17	1.10E-02	9.31E-02	2.25E-03
FBgn0039897	GO:0021700	1.49E-01	1	11	1.10E-02	9.31E-02	2.25E-03
FBgn0039970	GO:0021700	1.89E-01	1	8	1.10E-02	9.31E-02	2.25E-03
FBgn0040010	GO:0021700	1.37E-01	1	12	1.10E-02	9.31E-02	2.25E-03
FBgn0040369	GO:0021700	9.76E-01	3	34	1.10E-02	9.31E-02	2.25E-03
FBgn0040887	GO:0021700	6.98E-01	3	64	1.10E-02	9.31E-02	2.25E-03
FBgn0041152	GO:0021700	2.92E-01	1	2	1.10E-02	9.31E-02	2.25E-03
FBgn0043460	GO:0021700	2.04E-01	1	7	1.10E-02	9.31E-02	2.25E-03
FBgn0043888	GO:0021700	3.13E-01	1	1	1.10E-02	9.31E-02	2.25E-03
FBgn0043889	GO:0021700	3.13E-01	1	1	1.10E-02	9.31E-02	2.25E-03
FBgn0043890	GO:0021700	3.13E-01	1	1	1.10E-02	9.31E-02	2.25E-03
FBgn0043980	GO:0021700	3.13E-01	1	1	1.10E-02	9.31E-02	2.25E-03
FBgn0043981	GO:0021700	3.13E-01	1	1	1.10E-02	9.31E-02	2.25E-03
FBgn0043982	GO:0021700	3.13E-01	1	1	1.10E-02	9.31E-02	2.25E-03
FBgn0043983	GO:0021700	3.13E-01	1	1	1.10E-02	9.31E-02	2.25E-03
FBgn0043984	GO:0021700	3.13E-01	1	1	1.10E-02	9.31E-02	2.25E-03
FBgn0043985	GO:0021700	3.13E-01	1	1	1.10E-02	9.31E-02	2.25E-03
FBgn0043986	GO:0021700	3.13E-01	1	1	1.10E-02	9.31E-02	2.25E-03
FBgn0043987	GO:0021700	3.13E-01	1	1	1.10E-02	9.31E-02	2.25E-03
FBgn0043988	GO:0021700	3.13E-01	1	1	1.10E-02	9.31E-02	2.25E-03
FBgn0043989	GO:0021700	3.13E-01	1	1	1.10E-02	9.31E-02	2.25E-03
FBgn0043990	GO:0021700	3.13E-01	1	1	1.10E-02	9.31E-02	2.25E-03
FBgn0043991	GO:0021700	3.13E-01	1	1	1.10E-02	9.31E-02	2.25E-03
FBgn0043992	GO:0021700	3.13E-01	1	1	1.10E-02	9.31E-02	2.25E-03
FBgn0043993	GO:0021700	3.13E-01	1	1	1.10E-02	9.31E-02	2.25E-03
FBgn0043994	GO:0021700	3.13E-01	1	1	1.10E-02	9.31E-02	2.25E-03
FBgn0043995	GO:0021700	3.13E-01	1	1	1.10E-02	9.31E-02	2.25E-03
FBgn0043996	GO:0021700	3.13E-01	1	1	1.10E-02	9.31E-02	2.25E-03
FBgn0043997	GO:0021700	3.13E-01	1	1	1.10E-02	9.31E-02	2.25E-03
FBgn0043998	GO:0021700	3.13E-01	1	1	1.10E-02	9.31E-02	2.25E-03
FBgn0043999	GO:0021700	3.13E-01	1	1	1.10E-02	9.31E-02	2.25E-03
FBgn0044000	GO:0021700	3.13E-01	1	1	1.10E-02	9.31E-02	2.25E-03
FBgn0044001	GO:0021700	3.13E-01	1	1	1.10E-02	9.31E-02	2.25E-03
FBgn0044002	GO:0021700	3.13E-01	1	1	1.10E-02	9.31E-02	2.25E-03
FBgn0044003	GO:0021700	3.13E-01	1	1	1.10E-02	9.31E-02	2.25E-03
FBgn0044004	GO:0021700	3.13E-01	1	1	1.10E-02	9.31E-02	2.25E-03
FBgn0044005	GO:0021700	3.13E-01	1	1	1.10E-02	9.31E-02	2.25E-03
FBgn0044006	GO:0021700	3.13E-01	1	1	1.10E-02	9.31E-02	2.25E-03
FBgn0044007	GO:0021700	3.13E-01	1	1	1.10E-02	9.31E-02	2.25E-03
FBgn0044008	GO:0021700	3.13E-01	1	1	1.10E-02	9.31E-02	2.25E-03
FBgn0044009	GO:0021700	3.13E-01	1	1	1.10E-02	9.31E-02	2.25E-03
FBgn0044010	GO:0021700	3.13E-01	1	1	1.10E-02	9.31E-02	2.25E-03
FBgn0044031	GO:0021700	3.13E-01	1	1	1.10E-02	9.31E-02	2.25E-03
FBgn0044032	GO:0021700	3.13E-01	1	1	1.10E-02	9.31E-02	2.25E-03
FBgn0044033	GO:0021700	3.13E-01	1	1	1.10E-02	9.31E-02	2.25E-03
FBgn0044034	GO:0021700	3.13E-01	1	1	1.10E-02	9.31E-02	2.25E-03
FBgn0044035	GO:0021700	3.13E-01	1	1	1.10E-02	9.31E-02	2.25E-03
FBgn0044036	GO:0021700	3.13E-01	1	1	1.10E-02	9.31E-02	2.25E-03
FBgn0044037	GO:0021700	3.13E-01	1	1	1.10E-02	9.31E-02	2.25E-03
FBgn0045032	GO:0021700	3.13E-01	1	1	1.10E-02	9.31E-02	2.25E-03
FBgn0050115	GO:0021700	5.42E-01	2	31	1.10E-02	9.31E-02	2.25E-03
FBgn0051030	GO:0021700	1.75E-01	2	49	1.10E-02	9.31E-02	2.25E-03
FBgn0051224	GO:0021700	2.20E-01	2	46	1.10E-02	9.31E-02	2.25E-03
FBgn0052046	GO:0021700	6.77E-01	2	25	1.10E-02	9.31E-02	2.25E-03
FBgn0052150	GO:0021700	2.55E-01	1	4	1.10E-02	9.31E-02	2.25E-03
FBgn0052311	GO:0021700	9.98E-01	3	9	1.10E-02	9.31E-02	2.25E-03
FBgn0052412	GO:0021700	6.34E-01	2	27	1.10E-02	9.31E-02	2.25E-03
FBgn0052529	GO:0021700	2.20E-01	1	6	1.10E-02	9.31E-02	2.25E-03
FBgn0052656	GO:0021700	1.89E-01	3	88	1.10E-02	9.31E-02	2.25E-03
FBgn0052677	GO:0021700	9.95E-01	3	17	1.10E-02	9.31E-02	2.25E-03
FBgn0052813	GO:0021700	1.75E-01	1	9	1.10E-02	9.31E-02	2.25E-03
FBgn0053293	GO:0021700	1.75E-01	1	9	1.10E-02	9.31E-02	2.25E-03
FBgn0053519	GO:0021700	9.94E-01	3	20	1.10E-02	9.31E-02	2.25E-03
FBgn0053521	GO:0021700	1.00E+00	6	34	1.10E-02	9.31E-02	2.25E-03
FBgn0058300	GO:0021700	9.34E-01	2	5	1.10E-02	9.31E-02	2.25E-03
FBgn0063497	GO:0021700	6.12E-01	2	28	1.10E-02	9.31E-02	2.25E-03
FBgn0067398	GO:0021700	3.13E-01	1	1	1.10E-02	9.31E-02	2.25E-03
FBgn0069440	GO:0021700	9.28E-01	2	6	1.10E-02	9.31E-02	2.25E-03
FBgn0069441	GO:0021700	9.28E-01	2	6	1.10E-02	9.31E-02	2.25E-03
FBgn0069442	GO:0021700	9.28E-01	2	6	1.10E-02	9.31E-02	2.25E-03
FBgn0069445	GO:0021700	9.40E-01	2	4	1.10E-02	9.31E-02	2.25E-03
FBgn0069446	GO:0021700	2.92E-01	1	2	1.10E-02	9.31E-02	2.25E-03
FBgn0069451	GO:0021700	2.92E-01	1	2	1.10E-02	9.31E-02	2.25E-03
FBgn0069453	GO:0021700	9.40E-01	2	4	1.10E-02	9.31E-02	2.25E-03
FBgn0082166	GO:0021700	1.89E-01	1	8	1.10E-02	9.31E-02	2.25E-03
FBgn0083240	GO:0021700	2.73E-01	1	3	1.10E-02	9.31E-02	2.25E-03
FBgn0083243	GO:0021700	2.73E-01	1	3	1.10E-02	9.31E-02	2.25E-03
FBgn0083919	GO:0021700	9.68E-01	3	37	1.10E-02	9.31E-02	2.25E-03
FBgn0084463	GO:0021700	2.73E-01	1	3	1.10E-02	9.31E-02	2.25E-03
FBgn0084551	GO:0021700	2.73E-01	1	3	1.10E-02	9.31E-02	2.25E-03
FBgn0086215	GO:0021700	3.13E-01	1	1	1.10E-02	9.31E-02	2.25E-03
FBgn0086709	GO:0021700	2.04E-01	1	7	1.10E-02	9.31E-02	2.25E-03
FBgn0000067	GO:0007379	4.02E-01	1	1	8.08E-03	1.39E-01	1.67E-03
FBgn0000570	GO:0007379	9.75E-02	3	75	8.08E-03	1.39E-01	1.67E-03
FBgn0000608	GO:0007379	3.01E-01	1	4	8.08E-03	1.39E-01	1.67E-03
FBgn0001428	GO:0007379	4.02E-01	1	1	8.08E-03	1.39E-01	1.67E-03
FBgn0002299	GO:0007379	3.67E-01	1	2	8.08E-03	1.39E-01	1.67E-03
FBgn0002605	GO:0007379	1.00E+00	3	7	8.08E-03	1.39E-01	1.67E-03
FBgn0002618	GO:0007379	1.00E+00	4	11	8.08E-03	1.39E-01	1.67E-03
FBgn0003329	GO:0007379	4.02E-01	1	1	8.08E-03	1.39E-01	1.67E-03
FBgn0003571	GO:0007379	9.82E-01	2	2	8.08E-03	1.39E-01	1.67E-03
FBgn0003658	GO:0007379	1.92E-01	1	8	8.08E-03	1.39E-01	1.67E-03
FBgn0003893	GO:0007379	3.67E-01	1	2	8.08E-03	1.39E-01	1.67E-03
FBgn0003960	GO:0007379	9.77E-01	2	4	8.08E-03	1.39E-01	1.67E-03
FBgn0003993	GO:0007379	9.64E-01	2	7	8.08E-03	1.39E-01	1.67E-03
FBgn0005033	GO:0007379	3.67E-01	1	2	8.08E-03	1.39E-01	1.67E-03
FBgn0005562	GO:0007379	3.33E-01	1	3	8.08E-03	1.39E-01	1.67E-03
FBgn0005688	GO:0007379	2.16E-01	1	7	8.08E-03	1.39E-01	1.67E-03
FBgn0008654	GO:0007379	1.16E-01	1	12	8.08E-03	1.39E-01	1.67E-03
FBgn0010228	GO:0007379	9.42E-01	4	72	8.08E-03	1.39E-01	1.67E-03
FBgn0010313	GO:0007379	9.97E-01	3	20	8.08E-03	1.39E-01	1.67E-03
[truncated: 152,044 more rows]
