# Supplementary material for: Gene networks in Drosophila melanogaster: integrating experimental data to predict gene function
Source: Genome Biol. 2009 Sep 16;10(9):R97. doi: 10.1186/gb-2009-10-9-r97 (PMC2768986; doi:10.1186/gb-2009-10-9-r97)
Supplement: Additional data file 4 — In addition to gene-GO:BP predictions, the file also contains all GO annotations from v5.3 and v5.7 of the D. melanogaster genome, best blast hits to the NCBI nr database, and any GO annotations transferred to the gene based on sequence similarity. Genes having any evidence supporting the GO:BP prediction are marked. [file gb-2009-10-9-r97-S4.XLS]

## Sheet: Costello_Add_File9.txt
Gene	Flybase Gene ID.
GeneName	Full name of gene.
Prob	Probability associated with the GO term to Gene prediction through the MRF method.
k	Value in the MRF equation representing the number of neighbors gene annotated with the GO term predicted. Also set as the filter, tn.
N	Number of neighbors the gene has.
freq	Frequency of the GO term in the network. Term f in the MRF equations.
p1	The probability that a gene annotated with a GO term will be connected to a neighbor with the same GO term.
p0	The probability that a gene annotated with a GO term will NOT be connected to a neighbor with the same GO term.
GOterm	GO term ID of predicted term.
GOName	Name of the GO term.
Prediction Supported	The prediction made is at least circumstantially supported through the GO annotations and BLAST hits
GO:BP v5.3	GO biological process terms from the v5.3 annotation of the Drosophila melanogaster genome
GO:MF v5.3	GO molecular function terms from the v5.3 annotation of the Drosophila melanogaster genome
GO:CC v5.3	GO cellular component terms from the v5.3 annotation of the Drosophila melanogaster genome
GO:BP v5.7	GO biological process terms from the v5.7 annotation of the Drosophila melanogaster genome
GO:MF v5.7	GO molecular functionterms from the v5.7 annotation of the Drosophila melanogaster genome
GO:CC v5.7	GO cellular component terms from the v5.7 annotation of the Drosophila melanogaster genome
BLAST GO Terms	GO terms (non-IEA) transferred from the top 10 BLAST hits with at least 40% sequence identity to the NCBI nr database while ignoring Drosophila hits
Top BLAST Hits	List of the top BLAST hits to the NCBI nr database. Top 4 non-Drosophila hits listed
Gene	GeneName	Prob	k	N	freq	p1	p0	Goterm	GOName	Prediction supported	GO:BP v5.3	GO:MF v5.3	GOC:CC v5.3	GO:BP v5.7	GO:MF v5.7	GOC:CC v5.7	BLAST GO Terms	Top BLAST Hits
FBgn0086704	su(rdgB)69	0.881	1	1	0.0168	0.642	0.00146	GO:0050906	detection of stimulus during sensory perception	1	intracellular signaling cascade-IEA	-	-	intracellular signaling cascade-IEA|deactivation of rhodopsin mediated signaling-IMP	-	-	-	-
FBgn0086704	su(rdgB)69	0.701	1	1	0.00507	0.393	0.000851	GO:0016059	deactivation of rhodopsin mediated signaling	1	intracellular signaling cascade-IEA	-	-	intracellular signaling cascade-IEA|deactivation of rhodopsin mediated signaling-IMP	-	-	-	-
FBgn0086704	su(rdgB)69	0.861	1	1	0.0168	0.612	0.00166	GO:0009582	detection of abiotic stimulus	1	intracellular signaling cascade-IEA	-	-	intracellular signaling cascade-IEA|deactivation of rhodopsin mediated signaling-IMP	-	-	-	-
FBgn0086704	su(rdgB)69	0.865	1	1	0.0181	0.605	0.00171	GO:0009581	detection of external stimulus	1	intracellular signaling cascade-IEA	-	-	intracellular signaling cascade-IEA|deactivation of rhodopsin mediated signaling-IMP	-	-	-	-
FBgn0086704	su(rdgB)69	0.705	1	1	0.0231	0.419	0.00405	GO:0009416	response to light stimulus	1	intracellular signaling cascade-IEA	-	-	intracellular signaling cascade-IEA|deactivation of rhodopsin mediated signaling-IMP	-	-	-	-
FBgn0086704	su(rdgB)69	0.504	1	1	0.0177	0.182	0.00316	GO:0006629	lipid metabolic process	1	intracellular signaling cascade-IEA	-	-	intracellular signaling cascade-IEA|deactivation of rhodopsin mediated signaling-IMP	-	-	-	-
FBgn0086697	Cenp-C	0.64	2	3	0.053	0.292	0.043	GO:0048598	embryonic morphogenesis	0	regulation of transcription, DNA-dependent-IEA	transcription factor activity-IEA|sequence-specific DNA binding-IEA|protein dimerization activity-IEA	nucleus-IEA|chromosome, pericentric region-IDA	regulation of transcription, DNA-dependent-IEA|mitotic metaphase plate congression-IMP|chromosome segregation-IMP|mitotic spindle organization and biogenesis-IMP|mitotic spindle elongation-IMP	sequence-specific DNA binding-IEA|protein dimerization activity-IEA|transcription factor activity-IEA	chromosome, pericentric region-IDA|condensed nuclear chromosome, pericentric region-IDA|kinetochore-IDA|kinetochore-IDA	-	-
FBgn0086697	Cenp-C	0.864	2	3	0.032	0.193	0.012	GO:0007059	chromosome segregation	1	regulation of transcription, DNA-dependent-IEA	transcription factor activity-IEA|sequence-specific DNA binding-IEA|protein dimerization activity-IEA	nucleus-IEA|chromosome, pericentric region-IDA	regulation of transcription, DNA-dependent-IEA|mitotic metaphase plate congression-IMP|chromosome segregation-IMP|mitotic spindle organization and biogenesis-IMP|mitotic spindle elongation-IMP	sequence-specific DNA binding-IEA|protein dimerization activity-IEA|transcription factor activity-IEA	chromosome, pericentric region-IDA|condensed nuclear chromosome, pericentric region-IDA|kinetochore-IDA|kinetochore-IDA	-	-
FBgn0086697	Cenp-C	0.887	2	3	0.063	0.311	0.023	GO:0000279	M phase	1	regulation of transcription, DNA-dependent-IEA	transcription factor activity-IEA|sequence-specific DNA binding-IEA|protein dimerization activity-IEA	nucleus-IEA|chromosome, pericentric region-IDA	regulation of transcription, DNA-dependent-IEA|mitotic metaphase plate congression-IMP|chromosome segregation-IMP|mitotic spindle organization and biogenesis-IMP|mitotic spindle elongation-IMP	sequence-specific DNA binding-IEA|protein dimerization activity-IEA|transcription factor activity-IEA	chromosome, pericentric region-IDA|condensed nuclear chromosome, pericentric region-IDA|kinetochore-IDA|kinetochore-IDA	-	-
FBgn0086697	Cenp-C	0.638	2	3	0.063	0.26	0.043	GO:0000278	mitotic cell cycle	1	regulation of transcription, DNA-dependent-IEA	transcription factor activity-IEA|sequence-specific DNA binding-IEA|protein dimerization activity-IEA	nucleus-IEA|chromosome, pericentric region-IDA	regulation of transcription, DNA-dependent-IEA|mitotic metaphase plate congression-IMP|chromosome segregation-IMP|mitotic spindle organization and biogenesis-IMP|mitotic spindle elongation-IMP	sequence-specific DNA binding-IEA|protein dimerization activity-IEA|transcription factor activity-IEA	chromosome, pericentric region-IDA|condensed nuclear chromosome, pericentric region-IDA|kinetochore-IDA|kinetochore-IDA	-	-
FBgn0086697	Cenp-C	0.828	2	3	0.011	0.119	0.005	GO:0000070	mitotic sister chromatid segregation	1	regulation of transcription, DNA-dependent-IEA	transcription factor activity-IEA|sequence-specific DNA binding-IEA|protein dimerization activity-IEA	nucleus-IEA|chromosome, pericentric region-IDA	regulation of transcription, DNA-dependent-IEA|mitotic metaphase plate congression-IMP|chromosome segregation-IMP|mitotic spindle organization and biogenesis-IMP|mitotic spindle elongation-IMP	sequence-specific DNA binding-IEA|protein dimerization activity-IEA|transcription factor activity-IEA	chromosome, pericentric region-IDA|condensed nuclear chromosome, pericentric region-IDA|kinetochore-IDA|kinetochore-IDA	-	-
FBgn0086450	su(r)	0.506	1	2	0.0143	0.333	0.00311	GO:0046483	heterocycle metabolic process	1	pyrimidine base metabolic process-IEA|electron transport-IEA|'de novo' pyrimidine base biosynthetic process-IEA	dihydrouracil dehydrogenase (NAD+) activity-TAS|dihydropyrimidine dehydrogenase (NADP+) activity-ISS|dihydropyrimidine dehydrogenase (NADP+) activity-NAS|dihydroorotate dehydrogenase activity-IEA|dihydroorotate oxidase activity-IEA|iron ion binding-IEA|electron carrier activity-IEA	cytoplasm-IEA|membrane-IEA	electron transport-IEA|'de novo' pyrimidine base biosynthetic process-IEA	dihydrouracil dehydrogenase (NAD+) activity-TAS|dihydropyrimidine dehydrogenase (NADP+) activity-ISS|dihydropyrimidine dehydrogenase (NADP+) activity-NAS|iron-sulfur cluster binding-IEA|dihydroorotate oxidase activity-IEA|dihydroorotate dehydrogenase activity-IEA|electron carrier activity-IEA|FAD binding-IEA	cytoplasm-IEA	124297137-uracil catabolic process-IDA|124297137-thymidine catabolic process-IDA|27806651-uracil catabolic process-ISS|27806651-thymidine catabolic process-ISS|71984108-uracil catabolic process-ISS|71984108-thymidine catabolic process-ISS	108869301-dihydropyrimidine dehydrogenase [Aedes aegypti]:e-val = 0.0|58376848-AGAP001021-PA [Anopheles gambiae str. PEST]:e-val = 0.0|91092056-similar to CG2194-PB, isoform B [Tribolium castaneum]:e-val = 0.0|110760297-similar to dihydropyrimidine dehydrogenase [Apis mellifera]:e-val = 0.0|115976525-similar to Dihydropyrimidine dehydrogenase [Strongylocentrotus purpuratus]:e-val = 0.0|71984108-D…
FBgn0086450	su(r)	0.519	1	2	0.0164	0.353	0.00349	GO:0006725	aromatic compound metabolic process	1	pyrimidine base metabolic process-IEA|electron transport-IEA|'de novo' pyrimidine base biosynthetic process-IEA	dihydrouracil dehydrogenase (NAD+) activity-TAS|dihydropyrimidine dehydrogenase (NADP+) activity-ISS|dihydropyrimidine dehydrogenase (NADP+) activity-NAS|dihydroorotate dehydrogenase activity-IEA|dihydroorotate oxidase activity-IEA|iron ion binding-IEA|electron carrier activity-IEA	cytoplasm-IEA|membrane-IEA	electron transport-IEA|'de novo' pyrimidine base biosynthetic process-IEA	dihydrouracil dehydrogenase (NAD+) activity-TAS|dihydropyrimidine dehydrogenase (NADP+) activity-ISS|dihydropyrimidine dehydrogenase (NADP+) activity-NAS|iron-sulfur cluster binding-IEA|dihydroorotate oxidase activity-IEA|dihydroorotate dehydrogenase activity-IEA|electron carrier activity-IEA|FAD binding-IEA	cytoplasm-IEA	124297137-uracil catabolic process-IDA|124297137-thymidine catabolic process-IDA|27806651-uracil catabolic process-ISS|27806651-thymidine catabolic process-ISS|71984108-uracil catabolic process-ISS|71984108-thymidine catabolic process-ISS	108869301-dihydropyrimidine dehydrogenase [Aedes aegypti]:e-val = 0.0|58376848-AGAP001021-PA [Anopheles gambiae str. PEST]:e-val = 0.0|91092056-similar to CG2194-PB, isoform B [Tribolium castaneum]:e-val = 0.0|110760297-similar to dihydropyrimidine dehydrogenase [Apis mellifera]:e-val = 0.0|115976525-similar to Dihydropyrimidine dehydrogenase [Strongylocentrotus purpuratus]:e-val = 0.0|71984108-D…
FBgn0086371	poly	0.611	1	1	0.034	0.33	0.007	GO:0006952	defense response	0	biological_process-ND	molecular_function-ND	cellular_component-ND	biological_process-ND	molecular_function-ND	cellular_component-ND	-	-
FBgn0086254	CG6084	0.533	1	2	0.006	0.213	0.001	GO:0009612	response to mechanical stimulus	0	-	aldehyde reductase activity-ISS|aldehyde reductase activity-ISS	-	-	aldehyde reductase activity-ISS|aldehyde reductase activity-ISS	-	-	108880326-aldo-keto reductase [Aedes aegypti]:e-val = 4e-113|118777462-AGAP011050-PA [Anopheles gambiae str. PEST]:e-val = 4e-110|91076408-similar to CG6084-PA, isoform A [Tribolium castaneum]:e-val = 1e-109|113594-aldo-keto reductase family 1, member B1 (aldose reductase) [Bos taurus]:e-val = 1e-93
FBgn0086129	mini-me	0.736	2	3	0.088	0.309	0.047	GO:0048666	neuron development	0	-	protein binding-ISS|nucleic acid binding-IEA|zinc ion binding-IEA	-	-	protein binding-ISS|zinc ion binding-IEA|nucleic acid binding-IEA	-	-	118098001-retinoblastoma binding protein 6 [Gallus gallus]:e-val = 5e-66|110764768-similar to retinoblastoma-binding protein 6 isoform 2 [Apis mellifera]:e-val = 2e-65|115653100-similar to retinoblastoma binding protein 6 [Strongylocentrotus purpuratus]:e-val = 3e-63|108881851-hypothetical protein [Aedes aegypti]:e-val = 7e-54
FBgn0086129	mini-me	0.536	2	3	0.005	0.148	0.009	GO:0048100	wing disc anterior/posterior pattern formation	0	-	protein binding-ISS|nucleic acid binding-IEA|zinc ion binding-IEA	-	-	protein binding-ISS|zinc ion binding-IEA|nucleic acid binding-IEA	-	-	118098001-retinoblastoma binding protein 6 [Gallus gallus]:e-val = 5e-66|110764768-similar to retinoblastoma-binding protein 6 isoform 2 [Apis mellifera]:e-val = 2e-65|115653100-similar to retinoblastoma binding protein 6 [Strongylocentrotus purpuratus]:e-val = 3e-63|108881851-hypothetical protein [Aedes aegypti]:e-val = 7e-54
FBgn0086129	mini-me	0.849	2	3	0.018	0.188	0.01	GO:0048066	pigmentation during development	0	-	protein binding-ISS|nucleic acid binding-IEA|zinc ion binding-IEA	-	-	protein binding-ISS|zinc ion binding-IEA|nucleic acid binding-IEA	-	-	118098001-retinoblastoma binding protein 6 [Gallus gallus]:e-val = 5e-66|110764768-similar to retinoblastoma-binding protein 6 isoform 2 [Apis mellifera]:e-val = 2e-65|115653100-similar to retinoblastoma binding protein 6 [Strongylocentrotus purpuratus]:e-val = 3e-63|108881851-hypothetical protein [Aedes aegypti]:e-val = 7e-54
FBgn0086129	mini-me	0.713	2	3	0.012	0.182	0.011	GO:0046620	regulation of organ size	0	-	protein binding-ISS|nucleic acid binding-IEA|zinc ion binding-IEA	-	-	protein binding-ISS|zinc ion binding-IEA|nucleic acid binding-IEA	-	-	118098001-retinoblastoma binding protein 6 [Gallus gallus]:e-val = 5e-66|110764768-similar to retinoblastoma-binding protein 6 isoform 2 [Apis mellifera]:e-val = 2e-65|115653100-similar to retinoblastoma binding protein 6 [Strongylocentrotus purpuratus]:e-val = 3e-63|108881851-hypothetical protein [Aedes aegypti]:e-val = 7e-54
FBgn0086129	mini-me	0.891	3	3	0.015	0.144	0.018	GO:0042127	regulation of cell proliferation	0	-	protein binding-ISS|nucleic acid binding-IEA|zinc ion binding-IEA	-	-	protein binding-ISS|zinc ion binding-IEA|nucleic acid binding-IEA	-	-	118098001-retinoblastoma binding protein 6 [Gallus gallus]:e-val = 5e-66|110764768-similar to retinoblastoma-binding protein 6 isoform 2 [Apis mellifera]:e-val = 2e-65|115653100-similar to retinoblastoma binding protein 6 [Strongylocentrotus purpuratus]:e-val = 3e-63|108881851-hypothetical protein [Aedes aegypti]:e-val = 7e-54
FBgn0086129	mini-me	0.577	2	3	0.011	0.144	0.012	GO:0042078	germ-line stem cell division	0	-	protein binding-ISS|nucleic acid binding-IEA|zinc ion binding-IEA	-	-	protein binding-ISS|zinc ion binding-IEA|nucleic acid binding-IEA	-	-	118098001-retinoblastoma binding protein 6 [Gallus gallus]:e-val = 5e-66|110764768-similar to retinoblastoma-binding protein 6 isoform 2 [Apis mellifera]:e-val = 2e-65|115653100-similar to retinoblastoma binding protein 6 [Strongylocentrotus purpuratus]:e-val = 3e-63|108881851-hypothetical protein [Aedes aegypti]:e-val = 7e-54
FBgn0086129	mini-me	0.788	2	3	0.1	0.35	0.047	GO:0022402	cell cycle process	0	-	protein binding-ISS|nucleic acid binding-IEA|zinc ion binding-IEA	-	-	protein binding-ISS|zinc ion binding-IEA|nucleic acid binding-IEA	-	-	118098001-retinoblastoma binding protein 6 [Gallus gallus]:e-val = 5e-66|110764768-similar to retinoblastoma-binding protein 6 isoform 2 [Apis mellifera]:e-val = 2e-65|115653100-similar to retinoblastoma binding protein 6 [Strongylocentrotus purpuratus]:e-val = 3e-63|108881851-hypothetical protein [Aedes aegypti]:e-val = 7e-54
FBgn0086129	mini-me	0.687	3	3	0.029	0.118	0.028	GO:0007498	mesoderm development	0	-	protein binding-ISS|nucleic acid binding-IEA|zinc ion binding-IEA	-	-	protein binding-ISS|zinc ion binding-IEA|nucleic acid binding-IEA	-	-	118098001-retinoblastoma binding protein 6 [Gallus gallus]:e-val = 5e-66|110764768-similar to retinoblastoma-binding protein 6 isoform 2 [Apis mellifera]:e-val = 2e-65|115653100-similar to retinoblastoma binding protein 6 [Strongylocentrotus purpuratus]:e-val = 3e-63|108881851-hypothetical protein [Aedes aegypti]:e-val = 7e-54
FBgn0086129	mini-me	0.761	3	3	0.01	0.127	0.018	GO:0007474	imaginal disc-derived wing vein specification	0	-	protein binding-ISS|nucleic acid binding-IEA|zinc ion binding-IEA	-	-	protein binding-ISS|zinc ion binding-IEA|nucleic acid binding-IEA	-	-	118098001-retinoblastoma binding protein 6 [Gallus gallus]:e-val = 5e-66|110764768-similar to retinoblastoma-binding protein 6 isoform 2 [Apis mellifera]:e-val = 2e-65|115653100-similar to retinoblastoma binding protein 6 [Strongylocentrotus purpuratus]:e-val = 3e-63|108881851-hypothetical protein [Aedes aegypti]:e-val = 7e-54
FBgn0086129	mini-me	0.614	2	3	0.01	0.128	0.01	GO:0007427	epithelial cell migration, open tracheal system	0	-	protein binding-ISS|nucleic acid binding-IEA|zinc ion binding-IEA	-	-	protein binding-ISS|zinc ion binding-IEA|nucleic acid binding-IEA	-	-	118098001-retinoblastoma binding protein 6 [Gallus gallus]:e-val = 5e-66|110764768-similar to retinoblastoma-binding protein 6 isoform 2 [Apis mellifera]:e-val = 2e-65|115653100-similar to retinoblastoma binding protein 6 [Strongylocentrotus purpuratus]:e-val = 3e-63|108881851-hypothetical protein [Aedes aegypti]:e-val = 7e-54
FBgn0086129	mini-me	0.628	2	3	0.034	0.275	0.034	GO:0007391	dorsal closure	0	-	protein binding-ISS|nucleic acid binding-IEA|zinc ion binding-IEA	-	-	protein binding-ISS|zinc ion binding-IEA|nucleic acid binding-IEA	-	-	118098001-retinoblastoma binding protein 6 [Gallus gallus]:e-val = 5e-66|110764768-similar to retinoblastoma-binding protein 6 isoform 2 [Apis mellifera]:e-val = 2e-65|115653100-similar to retinoblastoma binding protein 6 [Strongylocentrotus purpuratus]:e-val = 3e-63|108881851-hypothetical protein [Aedes aegypti]:e-val = 7e-54
FBgn0086129	mini-me	0.639	2	3	0.044	0.278	0.038	GO:0007350	blastoderm segmentation	0	-	protein binding-ISS|nucleic acid binding-IEA|zinc ion binding-IEA	-	-	protein binding-ISS|zinc ion binding-IEA|nucleic acid binding-IEA	-	-	118098001-retinoblastoma binding protein 6 [Gallus gallus]:e-val = 5e-66|110764768-similar to retinoblastoma-binding protein 6 isoform 2 [Apis mellifera]:e-val = 2e-65|115653100-similar to retinoblastoma binding protein 6 [Strongylocentrotus purpuratus]:e-val = 3e-63|108881851-hypothetical protein [Aedes aegypti]:e-val = 7e-54
FBgn0086129	mini-me	0.559	2	3	0.056	0.218	0.041	GO:0002376	immune system process	0	-	protein binding-ISS|nucleic acid binding-IEA|zinc ion binding-IEA	-	-	protein binding-ISS|zinc ion binding-IEA|nucleic acid binding-IEA	-	-	118098001-retinoblastoma binding protein 6 [Gallus gallus]:e-val = 5e-66|110764768-similar to retinoblastoma-binding protein 6 isoform 2 [Apis mellifera]:e-val = 2e-65|115653100-similar to retinoblastoma binding protein 6 [Strongylocentrotus purpuratus]:e-val = 3e-63|108881851-hypothetical protein [Aedes aegypti]:e-val = 7e-54
FBgn0086129	mini-me	0.602	2	3	0.052	0.271	0.044	GO:0001709	cell fate determination	0	-	protein binding-ISS|nucleic acid binding-IEA|zinc ion binding-IEA	-	-	protein binding-ISS|zinc ion binding-IEA|nucleic acid binding-IEA	-	-	118098001-retinoblastoma binding protein 6 [Gallus gallus]:e-val = 5e-66|110764768-similar to retinoblastoma-binding protein 6 isoform 2 [Apis mellifera]:e-val = 2e-65|115653100-similar to retinoblastoma binding protein 6 [Strongylocentrotus purpuratus]:e-val = 3e-63|108881851-hypothetical protein [Aedes aegypti]:e-val = 7e-54
FBgn0086129	mini-me	0.825	3	3	0.028	0.177	0.032	GO:0001708	cell fate specification	0	-	protein binding-ISS|nucleic acid binding-IEA|zinc ion binding-IEA	-	-	protein binding-ISS|zinc ion binding-IEA|nucleic acid binding-IEA	-	-	118098001-retinoblastoma binding protein 6 [Gallus gallus]:e-val = 5e-66|110764768-similar to retinoblastoma-binding protein 6 isoform 2 [Apis mellifera]:e-val = 2e-65|115653100-similar to retinoblastoma binding protein 6 [Strongylocentrotus purpuratus]:e-val = 3e-63|108881851-hypothetical protein [Aedes aegypti]:e-val = 7e-54
FBgn0083167	Neb-cGP	1	8	46	0.006	0.18	0.006	GO:0015992	proton transport	0	-	-	-	-	-	-	-	-
FBgn0083167	Neb-cGP	1	5	46	0.004	0.134	0.003	GO:0006123	mitochondrial electron transport, cytochrome c to oxygen	0	-	-	-	-	-	-	-	-
FBgn0083167	Neb-cGP	1	6	46	0.003	0.118	0.003	GO:0006122	mitochondrial electron transport, ubiquinol to cytochrome c	0	-	-	-	-	-	-	-	-
FBgn0083167	Neb-cGP	1	17	46	0.012	0.58	0.008	GO:0006120	mitochondrial electron transport, NADH to ubiquinone	0	-	-	-	-	-	-	-	-
FBgn0083167	Neb-cGP	1	29	46	0.021	0.735	0.007	GO:0006119	oxidative phosphorylation	0	-	-	-	-	-	-	-	-
FBgn0069242	eclair	0.526	1	2	0.013	0.45	0.003	GO:0008063	Toll signaling pathway	0	intracellular protein transport-IEA	-	Golgi apparatus-ISS|integral to membrane-IEA	transport-IEA	-	Golgi apparatus-ISS|integral to membrane-IEA	-	108884281-glycoprotein 25l [Aedes aegypti]:e-val = 4e-102|66525598-similar to CG33105-PA [Apis mellifera]:e-val = 1e-94|114052711-transmembrane emp24 protein transport domain containing 9 [Bombyx mori]:e-val = 6e-93|72015727-hypothetical LOC579294 [Strongylocentrotus purpuratus]:e-val = 8e-87
FBgn0069242	eclair	0.514	1	2	0.034	0.33	0.007	GO:0006952	defense response	0	intracellular protein transport-IEA	-	Golgi apparatus-ISS|integral to membrane-IEA	transport-IEA	-	Golgi apparatus-ISS|integral to membrane-IEA	-	108884281-glycoprotein 25l [Aedes aegypti]:e-val = 4e-102|66525598-similar to CG33105-PA [Apis mellifera]:e-val = 1e-94|114052711-transmembrane emp24 protein transport domain containing 9 [Bombyx mori]:e-val = 6e-93|72015727-hypothetical LOC579294 [Strongylocentrotus purpuratus]:e-val = 8e-87
FBgn0061200	Nup153	0.818	2	6	0.0412	0.311	0.0146	GO:0006396	RNA processing	0	protein targeting-IEA|intracellular protein transport-IEA	nucleic acid binding-IEA|mRNA binding-IEA|zinc ion binding-IEA	nuclear pore-ISS	-	zinc ion binding-IEA	nuclear pore-ISS	-	-
FBgn0053967	CG33967	0.546	2	3	0.075	0.29	0.063	GO:0048646	anatomical structure formation	0	biological_process-ND	molecular_function-ND	cellular_component-ND	biological_process-ND	molecular_function-ND|protein binding-IEA	cellular_component-ND	27544925-apoptosis-NAS|27544925-intracellular signaling cascade-NAS	108876854-hypothetical protein [Aedes aegypti]:e-val = 5e-144|110755844-similar to WW, C2 and coiled-coil domain containing 1 [Apis mellifera]:e-val = 1e-141|29789058-WW and C2 domain containing 1 [Homo sapiens]:e-val = 9e-81|109079688-similar to KIBRA protein [Macaca mulatta]:e-val = 5e-80
FBgn0053138	CG33138	0.988	3	15	0.019	0.202	0.005	GO:0044262	cellular carbohydrate metabolic process	1	glycogen metabolic process-IEA	1,4-alpha-glucan branching enzyme activity-ISS|cation binding-IEA	-	carbohydrate metabolic process-IEA	1,4-alpha-glucan branching enzyme activity-ISS|cation binding-IEA|hydrolase activity, hydrolyzing O-glycosyl compounds-IEA	-	-	108871986-starch branching enzyme ii [Aedes aegypti]:e-val = 0.0|91076104-similar to CG33138-PA [Tribolium castaneum]:e-val = 0.0|57619140-glucan (1,4-alpha-), branching enzyme 1 [Felis catus]:e-val = 0.0|49899039-glucan (1,4-alpha-), branching enzyme 1 (glycogen branching enzyme, Andersen disease, glycogen storage disease type IV) [Xenopus laevis]:e-val = 0.0|54038531-hypothetical LOC495215 [Xen…
FBgn0053138	CG33138	0.827	2	15	0.005	0.32	0.001	GO:0016052	carbohydrate catabolic process	1	glycogen metabolic process-IEA	1,4-alpha-glucan branching enzyme activity-ISS|cation binding-IEA	-	carbohydrate metabolic process-IEA	1,4-alpha-glucan branching enzyme activity-ISS|cation binding-IEA|hydrolase activity, hydrolyzing O-glycosyl compounds-IEA	-	-	108871986-starch branching enzyme ii [Aedes aegypti]:e-val = 0.0|91076104-similar to CG33138-PA [Tribolium castaneum]:e-val = 0.0|57619140-glucan (1,4-alpha-), branching enzyme 1 [Felis catus]:e-val = 0.0|49899039-glucan (1,4-alpha-), branching enzyme 1 (glycogen branching enzyme, Andersen disease, glycogen storage disease type IV) [Xenopus laevis]:e-val = 0.0|54038531-hypothetical LOC495215 [Xen…
FBgn0053138	CG33138	0.782	2	15	0.012	0.154	0.003	GO:0006066	alcohol metabolic process	0	glycogen metabolic process-IEA	1,4-alpha-glucan branching enzyme activity-ISS|cation binding-IEA	-	carbohydrate metabolic process-IEA	1,4-alpha-glucan branching enzyme activity-ISS|cation binding-IEA|hydrolase activity, hydrolyzing O-glycosyl compounds-IEA	-	-	108871986-starch branching enzyme ii [Aedes aegypti]:e-val = 0.0|91076104-similar to CG33138-PA [Tribolium castaneum]:e-val = 0.0|57619140-glucan (1,4-alpha-), branching enzyme 1 [Felis catus]:e-val = 0.0|49899039-glucan (1,4-alpha-), branching enzyme 1 (glycogen branching enzyme, Andersen disease, glycogen storage disease type IV) [Xenopus laevis]:e-val = 0.0|54038531-hypothetical LOC495215 [Xen…
FBgn0053138	CG33138	0.796	2	15	0.004	0.327	0.001	GO:0006007	glucose catabolic process	1	glycogen metabolic process-IEA	1,4-alpha-glucan branching enzyme activity-ISS|cation binding-IEA	-	carbohydrate metabolic process-IEA	1,4-alpha-glucan branching enzyme activity-ISS|cation binding-IEA|hydrolase activity, hydrolyzing O-glycosyl compounds-IEA	-	-	108871986-starch branching enzyme ii [Aedes aegypti]:e-val = 0.0|91076104-similar to CG33138-PA [Tribolium castaneum]:e-val = 0.0|57619140-glucan (1,4-alpha-), branching enzyme 1 [Felis catus]:e-val = 0.0|49899039-glucan (1,4-alpha-), branching enzyme 1 (glycogen branching enzyme, Andersen disease, glycogen storage disease type IV) [Xenopus laevis]:e-val = 0.0|54038531-hypothetical LOC495215 [Xen…
FBgn0052982	CG32982	0.611	1	1	0.034	0.33	0.007	GO:0006952	defense response	0	-	-	-	-	-	-	-	-
FBgn0052650	CG32650	0.525	1	1	0.011	0.24	0.002	GO:0016079	synaptic vesicle exocytosis	0	biological_process-ND	molecular_function-ND	cellular_component-ND	biological_process-ND	molecular_function-ND	cellular_component-ND	-	-
FBgn0052564	CG32564	0.605	1	1	0.014	0.333	0.003	GO:0046483	heterocycle metabolic process	0	-	-	-	-	-	-	-	-
FBgn0052564	CG32564	0.808	1	1	0.003	0.25	0	GO:0006584	catecholamine metabolic process	0	-	-	-	-	-	-	-	-
FBgn0052529	CG32529	0.525	1	1	0.011	0.24	0.002	GO:0016079	synaptic vesicle exocytosis	0	-	DNA binding-IEA	-	-	DNA binding-IEA	-	-	-
FBgn0052521	CG32521	0.599	3	5	0.004	0.054	0.007	GO:0045476	nurse cell apoptosis	0	-	-	-	-	-	-	-	-
FBgn0052521	CG32521	0.645	2	5	0.056	0.171	0.023	GO:0042221	response to chemical stimulus	0	-	-	-	-	-	-	-	-
FBgn0052521	CG32521	0.616	2	5	0.007	0.111	0.006	GO:0035075	response to ecdysone	0	-	-	-	-	-	-	-	-
FBgn0052521	CG32521	0.744	3	5	0.01	0.065	0.009	GO:0030162	regulation of proteolysis	0	-	-	-	-	-	-	-	-
FBgn0052521	CG32521	0.599	2	5	0.009	0.093	0.006	GO:0017148	negative regulation of protein biosynthetic process	0	-	-	-	-	-	-	-	-
FBgn0052521	CG32521	0.983	3	5	0.005	0.123	0.005	GO:0016567	protein ubiquitination	0	-	-	-	-	-	-	-	-
FBgn0052521	CG32521	0.995	3	5	0.005	0.155	0.004	GO:0008632	apoptotic program	0	-	-	-	-	-	-	-	-
FBgn0052521	CG32521	0.667	2	5	0.015	0.131	0.009	GO:0008340	determination of adult life span	0	-	-	-	-	-	-	-	-
FBgn0052521	CG32521	0.573	2	5	0.019	0.084	0.009	GO:0007559	histolysis	0	-	-	-	-	-	-	-	-
FBgn0052521	CG32521	0.997	4	5	0.01	0.153	0.011	GO:0006917	induction of apoptosis	0	-	-	-	-	-	-	-	-
FBgn0052521	CG32521	0.888	3	5	0.058	0.291	0.046	GO:0001700	embryonic development via the syncytial blastoderm	0	-	-	-	-	-	-	-	-
FBgn0052499	CG32499	0.937	2	3	0.003	0.059	0.001	GO:0035159	regulation of tube length, open tracheal system	0	chitin metabolic process-IEA	chitin binding-IEA|hydrolase activity, acting on carbon-nitrogen (but not peptide) bonds-IEA	extracellular region-IEA	chitin metabolic process-IEA	hydrolase activity, acting on carbon-nitrogen (but not peptide) bonds-IEA|chitin binding-IEA	extracellular region-IEA	-	108878758-hypothetical protein [Aedes aegypti]:e-val = 0.0|110757723-similar to CG32499-PA [Apis mellifera]:e-val = 0.0|110761344-similar to CG17905-PA [Apis mellifera]:e-val = 6e-79|48097532-similar to CG32209-PB [Apis mellifera]:e-val = 1e-76
FBgn0052137	CG32137	0.515	2	6	0.088	0.309	0.047	GO:0048666	neuron development	0	protein targeting-IEA|intracellular protein transport-IEA|cell cycle-IEA|mitosis-IEA	structural constituent of cytoskeleton-IEA|microtubule binding-IEA	-	-	-	-	-	-
FBgn0052137	CG32137	0.507	2	6	0.102	0.359	0.052	GO:0030030	cell projection organization and biogenesis	0	protein targeting-IEA|intracellular protein transport-IEA|cell cycle-IEA|mitosis-IEA	structural constituent of cytoskeleton-IEA|microtubule binding-IEA	-	-	-	-	-	-
FBgn0052137	CG32137	0.767	2	6	0.046	0.236	0.017	GO:0009605	response to external stimulus	0	protein targeting-IEA|intracellular protein transport-IEA|cell cycle-IEA|mitosis-IEA	structural constituent of cytoskeleton-IEA|microtubule binding-IEA	-	-	-	-	-	-
FBgn0052137	CG32137	0.681	2	6	0.042	0.286	0.021	GO:0007411	axon guidance	0	protein targeting-IEA|intracellular protein transport-IEA|cell cycle-IEA|mitosis-IEA	structural constituent of cytoskeleton-IEA|microtubule binding-IEA	-	-	-	-	-	-
FBgn0051924	CG31924	0.642	1	2	0.014	0.409	0.002	GO:0007018	microtubule-based movement	0	metabolic process-IEA	hydrolase activity-ISS	-	metabolic process-IEA	hydrolase activity-ISS	-	-	108881523-2-deoxyglucose-6-phosphate phosphatase [Aedes aegypti]:e-val = 1e-47|110760004-similar to GS1-like CG15441-PA [Apis mellifera]:e-val = 9e-46|74007089-haloacid dehalogenase-like hydrolase domain containing 1A [Canis lupus familiaris]:e-val = 2e-44|91083337-similar to CG15441-PA [Tribolium castaneum]:e-val = 9e-44
FBgn0051301	CG31301	0.744	2	7	0.017	0.14	0.007	GO:0051252	regulation of RNA metabolic process	0	-	nucleic acid binding-IEA|double-stranded RNA binding-IEA	intracellular-IEA	-	nucleic acid binding-IEA	intracellular-IEA	-	-
FBgn0051301	CG31301	0.618	2	7	0.026	0.306	0.016	GO:0016568	chromatin modification	0	-	nucleic acid binding-IEA|double-stranded RNA binding-IEA	intracellular-IEA	-	nucleic acid binding-IEA	intracellular-IEA	-	-
FBgn0051301	CG31301	0.532	2	7	0.013	0.068	0.006	GO:0000381	regulation of alternative nuclear mRNA splicing, via spliceosome	0	-	nucleic acid binding-IEA|double-stranded RNA binding-IEA	intracellular-IEA	-	nucleic acid binding-IEA	intracellular-IEA	-	-
FBgn0051301	CG31301	0.877	2	7	0.005	0.095	0.002	GO:0000245	spliceosome assembly	0	-	nucleic acid binding-IEA|double-stranded RNA binding-IEA	intracellular-IEA	-	nucleic acid binding-IEA	intracellular-IEA	-	-
FBgn0051224	CG31224	0.921	3	7	0.041	0.248	0.027	GO:0045892	negative regulation of transcription, DNA-dependent	1	regulation of transcription from RNA polymerase II promoter-IEA|cell proliferation-IEA	nucleic acid binding-ISS|transcription regulator activity-IEA|zinc ion binding-IEA	nucleus-ISS	-	nucleic acid binding-ISS|zinc ion binding-IEA	nucleus-ISS	-	108868827-zinc finger protein [Aedes aegypti]:e-val = 9e-130|89271905-hypothetical protein LOC733820 [Xenopus tropicalis]:e-val = 1e-21|123233772-predicted gene, OTTMUSG00000015734 [Mus musculus]:e-val = 1e-14|117646814-zinc finger protein 43 [Homo sapiens]:e-val = 3e-14
FBgn0051126	CG31126	0.81	1	1	0.08	0.883	0.017	GO:0006412	translation	0	biological_process-ND	transcription regulator activity-IEA	cellular_component-ND	biological_process-ND	-	cellular_component-ND	-	108880703-BolA protein, putative [Aedes aegypti]:e-val = 3e-22|66821713-hypothetical protein [Dictyostelium discoideum AX4]:e-val = 5e-17|57525877-zgc:101119 [Danio rerio]:e-val = 7e-17|110759281-similar to CG31126-PA [Apis mellifera]:e-val = 1e-15
FBgn0050497	CG30497	0.665	2	2	0.052	0.271	0.044	GO:0001709	cell fate determination	0	-	-	-	-	-	-	-	108869551-hypothetical protein [Aedes aegypti]:e-val = 5e-162|110755666-similar to CG30497-PA, isoform A [Apis mellifera]:e-val = 2e-146|91076834-hypothetical protein LOC663557 [Tribolium castaneum]:e-val = 4e-143|62078813-similar to 4930431B09Rik protein [Rattus norvegicus]:e-val = 2e-108
FBgn0050349	CG30349	0.767	5	39	0.005	0.462	0.002	GO:0006364	rRNA processing	0	-	-	-	-	-	-	-	-
FBgn0050217	CG30217	0.525	1	1	0.011	0.24	0.002	GO:0016079	synaptic vesicle exocytosis	0	-	-	-	-	-	-	-	-
FBgn0050122	CG30122	0.744	2	7	0.017	0.14	0.007	GO:0051252	regulation of RNA metabolic process	1	RNA elongation from RNA polymerase II promoter-IEA	mRNA binding-ISS|mRNA binding-IEA|DNA binding-IEA	heterogeneous nuclear ribonucleoprotein complex-ISS	-	mRNA binding-ISS	heterogeneous nuclear ribonucleoprotein complex-ISS	21536326-nuclear mRNA splicing, via spliceosome-EXP|21536326-RNA processing-TAS|21536326-response to virus-TAS	108872624-ribonucleoprotein [Aedes aegypti]:e-val = 4e-46|115754759-hypothetical LOC578672 [Strongylocentrotus purpuratus]:e-val = 7e-41|94733156-heterogeneous nuclear ribonucleoprotein U-like 1 [Danio rerio]:e-val = 2e-40|126329374-similar to Heterogeneous nuclear ribonucleoprotein U-like 1 [Monodelphis domestica]:e-val = 3e-40
FBgn0050122	CG30122	0.555	2	7	0.037	0.314	0.022	GO:0006325	establishment and/or maintenance of chromatin architecture	0	RNA elongation from RNA polymerase II promoter-IEA	mRNA binding-ISS|mRNA binding-IEA|DNA binding-IEA	heterogeneous nuclear ribonucleoprotein complex-ISS	-	mRNA binding-ISS	heterogeneous nuclear ribonucleoprotein complex-ISS	21536326-nuclear mRNA splicing, via spliceosome-EXP|21536326-RNA processing-TAS|21536326-response to virus-TAS	108872624-ribonucleoprotein [Aedes aegypti]:e-val = 4e-46|115754759-hypothetical LOC578672 [Strongylocentrotus purpuratus]:e-val = 7e-41|94733156-heterogeneous nuclear ribonucleoprotein U-like 1 [Danio rerio]:e-val = 2e-40|126329374-similar to Heterogeneous nuclear ribonucleoprotein U-like 1 [Monodelphis domestica]:e-val = 3e-40
FBgn0050122	CG30122	0.532	2	7	0.013	0.068	0.006	GO:0000381	regulation of alternative nuclear mRNA splicing, via spliceosome	0	RNA elongation from RNA polymerase II promoter-IEA	mRNA binding-ISS|mRNA binding-IEA|DNA binding-IEA	heterogeneous nuclear ribonucleoprotein complex-ISS	-	mRNA binding-ISS	heterogeneous nuclear ribonucleoprotein complex-ISS	21536326-nuclear mRNA splicing, via spliceosome-EXP|21536326-RNA processing-TAS|21536326-response to virus-TAS	108872624-ribonucleoprotein [Aedes aegypti]:e-val = 4e-46|115754759-hypothetical LOC578672 [Strongylocentrotus purpuratus]:e-val = 7e-41|94733156-heterogeneous nuclear ribonucleoprotein U-like 1 [Danio rerio]:e-val = 2e-40|126329374-similar to Heterogeneous nuclear ribonucleoprotein U-like 1 [Monodelphis domestica]:e-val = 3e-40
FBgn0050085	CG30085	0.806	1	1	0.126	0.84	0.0255	GO:0009058	biosynthetic process	0	biological_process-ND	binding-IEA	cellular_component-ND	biological_process-ND	binding-IEA	cellular_component-ND	-	118093943-RAP1 interacting factor homolog (yeast) [Gallus gallus]:e-val = 6e-14|46410861-Rap1 interacting factor 1 homolog (yeast) [Mus musculus]:e-val = 1e-13|73984383-similar to RAP1 interacting factor 1 [Canis lupus familiaris]:e-val = 2e-13|126326180-similar to Rap1 interacting factor 1 [Monodelphis domestica]:e-val = 7e-13
FBgn0046999	CG6429	0.601	1	1	0.012	0.265	0.002	GO:0045087	innate immune response	1	defense response-IEA|defense response to bacterium-IEA	-	-	-	-	-	-	-
FBgn0046999	CG6429	0.655	1	1	0.005	0.32	0.001	GO:0016052	carbohydrate catabolic process	0	defense response-IEA|defense response to bacterium-IEA	-	-	-	-	-	-	-
FBgn0046999	CG6429	0.611	1	1	0.016	0.31	0.003	GO:0009617	response to bacterium	1	defense response-IEA|defense response to bacterium-IEA	-	-	-	-	-	-	-
FBgn0046999	CG6429	0.865	1	1	0.018	0.605	0.002	GO:0009581	detection of external stimulus	1	defense response-IEA|defense response to bacterium-IEA	-	-	-	-	-	-	-
FBgn0046297	CG9284	0.575	2	24	0.008	0.231	0.001	GO:0006839	mitochondrial transport	0	-	-	-	-	-	-	-	-
FBgn0046297	CG9284	0.893	2	24	0.004	0.148	0.001	GO:0006458	'de novo' protein folding	0	-	-	-	-	-	-	-	-
FBgn0046225	CG17230	0.589	1	2	0.006	0.238	0.001	GO:0006626	protein targeting to mitochondrion	0	-	-	-	-	-	-	-	-
FBgn0046214	CG11844	1	5	23	0.016	0.318	0.005	GO:0006457	protein folding	0	-	-	-	-	-	-	-	66565092-similar to vasa intronic gene CG4170-PA, isoform A [Apis mellifera]:e-val = 2e-36|108875958-hypothetical protein [Aedes aegypti]:e-val = 2e-32|119936564-SERPINE1 mRNA binding protein 1 [Bos taurus]:e-val = 3e-23|15489106-serpine1 mRNA binding protein 1 [Mus musculus]:e-val = 3e-23
FBgn0046214	CG11844	0.578	3	23	0.028	0.241	0.011	GO:0000398	nuclear mRNA splicing, via spliceosome	0	-	-	-	-	-	-	-	66565092-similar to vasa intronic gene CG4170-PA, isoform A [Apis mellifera]:e-val = 2e-36|108875958-hypothetical protein [Aedes aegypti]:e-val = 2e-32|119936564-SERPINE1 mRNA binding protein 1 [Bos taurus]:e-val = 3e-23|15489106-serpine1 mRNA binding protein 1 [Mus musculus]:e-val = 3e-23
FBgn0043458	CG12084	0.544	2	4	0.071	0.296	0.054	GO:0050793	regulation of developmental process	0	-	binding-IEA	-	-	binding-IEA	-	-	108877016-hypothetical protein [Aedes aegypti]:e-val = 0.0|91079981-similar to CG12084-PA [Tribolium castaneum]:e-val = 0.0|115535164-Zyg Eleven Related [Caenorhabditis elegans]:e-val = 9e-111|115721050-similar to conserved hypothetical protein [Strongylocentrotus purpuratus]:e-val = 8e-91
FBgn0043458	CG12084	0.565	2	4	0.028	0.212	0.025	GO:0008356	asymmetric cell division	0	-	binding-IEA	-	-	binding-IEA	-	-	108877016-hypothetical protein [Aedes aegypti]:e-val = 0.0|91079981-similar to CG12084-PA [Tribolium castaneum]:e-val = 0.0|115535164-Zyg Eleven Related [Caenorhabditis elegans]:e-val = 9e-111|115721050-similar to conserved hypothetical protein [Strongylocentrotus purpuratus]:e-val = 8e-91
FBgn0043458	CG12084	0.559	2	4	0.034	0.275	0.034	GO:0007391	dorsal closure	0	-	binding-IEA	-	-	binding-IEA	-	-	108877016-hypothetical protein [Aedes aegypti]:e-val = 0.0|91079981-similar to CG12084-PA [Tribolium castaneum]:e-val = 0.0|115535164-Zyg Eleven Related [Caenorhabditis elegans]:e-val = 9e-111|115721050-similar to conserved hypothetical protein [Strongylocentrotus purpuratus]:e-val = 8e-91
FBgn0043458	CG12084	0.525	2	4	0.038	0.184	0.029	GO:0007155	cell adhesion	0	-	binding-IEA	-	-	binding-IEA	-	-	108877016-hypothetical protein [Aedes aegypti]:e-val = 0.0|91079981-similar to CG12084-PA [Tribolium castaneum]:e-val = 0.0|115535164-Zyg Eleven Related [Caenorhabditis elegans]:e-val = 9e-111|115721050-similar to conserved hypothetical protein [Strongylocentrotus purpuratus]:e-val = 8e-91
FBgn0043458	CG12084	0.508	2	4	0.056	0.218	0.041	GO:0002376	immune system process	0	-	binding-IEA	-	-	binding-IEA	-	-	108877016-hypothetical protein [Aedes aegypti]:e-val = 0.0|91079981-similar to CG12084-PA [Tribolium castaneum]:e-val = 0.0|115535164-Zyg Eleven Related [Caenorhabditis elegans]:e-val = 9e-111|115721050-similar to conserved hypothetical protein [Strongylocentrotus purpuratus]:e-val = 8e-91
FBgn0043458	CG12084	0.577	2	4	0.063	0.26	0.043	GO:0000278	mitotic cell cycle	0	-	binding-IEA	-	-	binding-IEA	-	-	108877016-hypothetical protein [Aedes aegypti]:e-val = 0.0|91079981-similar to CG12084-PA [Tribolium castaneum]:e-val = 0.0|115535164-Zyg Eleven Related [Caenorhabditis elegans]:e-val = 9e-111|115721050-similar to conserved hypothetical protein [Strongylocentrotus purpuratus]:e-val = 8e-91
FBgn0043456	CG4747	0.993	4	23	0.017	0.14	0.007	GO:0051252	regulation of RNA metabolic process	0	pentose-phosphate shunt-IEA|pentose-phosphate shunt-IEA	3-hydroxyisobutyrate dehydrogenase activity-ISS|phosphogluconate dehydrogenase (decarboxylating) activity-IEA	-	biological_process-ND|valine metabolic process-IEA|pentose-phosphate shunt-IEA	3-hydroxyisobutyrate dehydrogenase activity-ISS|molecular_function-ND|coenzyme binding-IEA|phosphogluconate dehydrogenase (decarboxylating) activity-IEA	cellular_component-ND	-	108877486-3-hydroxyisobutyrate dehydrogenase [Aedes aegypti]:e-val = 5e-131|48094910-similar to CG4747-PA [Apis mellifera]:e-val = 2e-76|114660750-similar to MGC107852 protein [Pan troglodytes]:e-val = 1e-63|108874688-3-hydroxyisobutyrate dehydrogenase, putative [Aedes aegypti]:e-val = 2e-59
FBgn0043456	CG4747	0.509	3	23	0.013	0.249	0.009	GO:0006342	chromatin silencing	0	pentose-phosphate shunt-IEA|pentose-phosphate shunt-IEA	3-hydroxyisobutyrate dehydrogenase activity-ISS|phosphogluconate dehydrogenase (decarboxylating) activity-IEA	-	biological_process-ND|valine metabolic process-IEA|pentose-phosphate shunt-IEA	3-hydroxyisobutyrate dehydrogenase activity-ISS|molecular_function-ND|coenzyme binding-IEA|phosphogluconate dehydrogenase (decarboxylating) activity-IEA	cellular_component-ND	-	108877486-3-hydroxyisobutyrate dehydrogenase [Aedes aegypti]:e-val = 5e-131|48094910-similar to CG4747-PA [Apis mellifera]:e-val = 2e-76|114660750-similar to MGC107852 protein [Pan troglodytes]:e-val = 1e-63|108874688-3-hydroxyisobutyrate dehydrogenase, putative [Aedes aegypti]:e-val = 2e-59
FBgn0043456	CG4747	0.634	2	23	0.004	0.082	0.002	GO:0006289	nucleotide-excision repair	0	pentose-phosphate shunt-IEA|pentose-phosphate shunt-IEA	3-hydroxyisobutyrate dehydrogenase activity-ISS|phosphogluconate dehydrogenase (decarboxylating) activity-IEA	-	biological_process-ND|valine metabolic process-IEA|pentose-phosphate shunt-IEA	3-hydroxyisobutyrate dehydrogenase activity-ISS|molecular_function-ND|coenzyme binding-IEA|phosphogluconate dehydrogenase (decarboxylating) activity-IEA	cellular_component-ND	-	108877486-3-hydroxyisobutyrate dehydrogenase [Aedes aegypti]:e-val = 5e-131|48094910-similar to CG4747-PA [Apis mellifera]:e-val = 2e-76|114660750-similar to MGC107852 protein [Pan troglodytes]:e-val = 1e-63|108874688-3-hydroxyisobutyrate dehydrogenase, putative [Aedes aegypti]:e-val = 2e-59
FBgn0043456	CG4747	0.827	3	23	0.013	0.068	0.006	GO:0000381	regulation of alternative nuclear mRNA splicing, via spliceosome	0	pentose-phosphate shunt-IEA|pentose-phosphate shunt-IEA	3-hydroxyisobutyrate dehydrogenase activity-ISS|phosphogluconate dehydrogenase (decarboxylating) activity-IEA	-	biological_process-ND|valine metabolic process-IEA|pentose-phosphate shunt-IEA	3-hydroxyisobutyrate dehydrogenase activity-ISS|molecular_function-ND|coenzyme binding-IEA|phosphogluconate dehydrogenase (decarboxylating) activity-IEA	cellular_component-ND	-	108877486-3-hydroxyisobutyrate dehydrogenase [Aedes aegypti]:e-val = 5e-131|48094910-similar to CG4747-PA [Apis mellifera]:e-val = 2e-76|114660750-similar to MGC107852 protein [Pan troglodytes]:e-val = 1e-63|108874688-3-hydroxyisobutyrate dehydrogenase, putative [Aedes aegypti]:e-val = 2e-59
FBgn0043456	CG4747	0.598	2	23	0.005	0.095	0.002	GO:0000245	spliceosome assembly	0	pentose-phosphate shunt-IEA|pentose-phosphate shunt-IEA	3-hydroxyisobutyrate dehydrogenase activity-ISS|phosphogluconate dehydrogenase (decarboxylating) activity-IEA	-	biological_process-ND|valine metabolic process-IEA|pentose-phosphate shunt-IEA	3-hydroxyisobutyrate dehydrogenase activity-ISS|molecular_function-ND|coenzyme binding-IEA|phosphogluconate dehydrogenase (decarboxylating) activity-IEA	cellular_component-ND	-	108877486-3-hydroxyisobutyrate dehydrogenase [Aedes aegypti]:e-val = 5e-131|48094910-similar to CG4747-PA [Apis mellifera]:e-val = 2e-76|114660750-similar to MGC107852 protein [Pan troglodytes]:e-val = 1e-63|108874688-3-hydroxyisobutyrate dehydrogenase, putative [Aedes aegypti]:e-val = 2e-59
FBgn0043455	CG5986	0.743	2	2	0.122	0.372	0.0765	GO:0048523	negative regulation of cellular process	0	-	-	-	-	-	-	-	108876933-hypothetical protein [Aedes aegypti]:e-val = 5e-35|66509962-similar to CG5986-PA [Apis mellifera]:e-val = 8e-33|91083509-similar to GA19277-PA [Tribolium castaneum]:e-val = 7e-32|32451928-zgc:112095 [Danio rerio]:e-val = 2e-24
FBgn0043070	Misexpression_suppressor_of_KSR_2	0.572	2	4	0.122	0.372	0.077	GO:0048523	negative regulation of cellular process	1	cell differentiation-IEA	molecular_function-ND	cellular_component-ND	-	molecular_function-ND	cellular_component-ND	14165266-spermatogenesis-NAS|14165266-cell differentiation-NAS|14165266-negative regulation of cell growth-NAS|37655183-response to metal ion-TAS|82180961-pronephros development-IEP|82176457-pronephros development-ISS	108880075-n-myc downstream regulated [Aedes aegypti]:e-val = 2e-177|118785882-AGAP008821-PA [Anopheles gambiae str. PEST]:e-val = 2e-176|91080001-similar to Misexpression suppressor of KSR 2 CG15669-PA [Tribolium castaneum]:e-val = 4e-140|110757393-similar to Misexpression suppressor of KSR 2 CG15669-PB, isoform B [Apis mellifera]:e-val = 1e-138
FBgn0043070	Misexpression_suppressor_of_KSR_2	0.982	3	4	0.013	0.213	0.012	GO:0008293	torso signaling pathway	0	cell differentiation-IEA	molecular_function-ND	cellular_component-ND	-	molecular_function-ND	cellular_component-ND	14165266-spermatogenesis-NAS|14165266-cell differentiation-NAS|14165266-negative regulation of cell growth-NAS|37655183-response to metal ion-TAS|82180961-pronephros development-IEP|82176457-pronephros development-ISS	108880075-n-myc downstream regulated [Aedes aegypti]:e-val = 2e-177|118785882-AGAP008821-PA [Anopheles gambiae str. PEST]:e-val = 2e-176|91080001-similar to Misexpression suppressor of KSR 2 CG15669-PA [Tribolium castaneum]:e-val = 4e-140|110757393-similar to Misexpression suppressor of KSR 2 CG15669-PB, isoform B [Apis mellifera]:e-val = 1e-138
FBgn0043070	Misexpression_suppressor_of_KSR_2	0.706	2	4	0.076	0.42	0.045	GO:0007476	imaginal disc-derived wing morphogenesis	0	cell differentiation-IEA	molecular_function-ND	cellular_component-ND	-	molecular_function-ND	cellular_component-ND	14165266-spermatogenesis-NAS|14165266-cell differentiation-NAS|14165266-negative regulation of cell growth-NAS|37655183-response to metal ion-TAS|82180961-pronephros development-IEP|82176457-pronephros development-ISS	108880075-n-myc downstream regulated [Aedes aegypti]:e-val = 2e-177|118785882-AGAP008821-PA [Anopheles gambiae str. PEST]:e-val = 2e-176|91080001-similar to Misexpression suppressor of KSR 2 CG15669-PA [Tribolium castaneum]:e-val = 4e-140|110757393-similar to Misexpression suppressor of KSR 2 CG15669-PB, isoform B [Apis mellifera]:e-val = 1e-138
FBgn0043070	Misexpression_suppressor_of_KSR_2	0.559	2	4	0.034	0.275	0.034	GO:0007391	dorsal closure	0	cell differentiation-IEA	molecular_function-ND	cellular_component-ND	-	molecular_function-ND	cellular_component-ND	14165266-spermatogenesis-NAS|14165266-cell differentiation-NAS|14165266-negative regulation of cell growth-NAS|37655183-response to metal ion-TAS|82180961-pronephros development-IEP|82176457-pronephros development-ISS	108880075-n-myc downstream regulated [Aedes aegypti]:e-val = 2e-177|118785882-AGAP008821-PA [Anopheles gambiae str. PEST]:e-val = 2e-176|91080001-similar to Misexpression suppressor of KSR 2 CG15669-PA [Tribolium castaneum]:e-val = 4e-140|110757393-similar to Misexpression suppressor of KSR 2 CG15669-PB, isoform B [Apis mellifera]:e-val = 1e-138
FBgn0043070	Misexpression_suppressor_of_KSR_2	0.929	3	4	0.044	0.278	0.038	GO:0007350	blastoderm segmentation	0	cell differentiation-IEA	molecular_function-ND	cellular_component-ND	-	molecular_function-ND	cellular_component-ND	14165266-spermatogenesis-NAS|14165266-cell differentiation-NAS|14165266-negative regulation of cell growth-NAS|37655183-response to metal ion-TAS|82180961-pronephros development-IEP|82176457-pronephros development-ISS	108880075-n-myc downstream regulated [Aedes aegypti]:e-val = 2e-177|118785882-AGAP008821-PA [Anopheles gambiae str. PEST]:e-val = 2e-176|91080001-similar to Misexpression suppressor of KSR 2 CG15669-PA [Tribolium castaneum]:e-val = 4e-140|110757393-similar to Misexpression suppressor of KSR 2 CG15669-PB, isoform B [Apis mellifera]:e-val = 1e-138
FBgn0043070	Misexpression_suppressor_of_KSR_2	0.616	2	4	0.038	0.294	0.033	GO:0007163	establishment and/or maintenance of cell polarity	0	cell differentiation-IEA	molecular_function-ND	cellular_component-ND	-	molecular_function-ND	cellular_component-ND	14165266-spermatogenesis-NAS|14165266-cell differentiation-NAS|14165266-negative regulation of cell growth-NAS|37655183-response to metal ion-TAS|82180961-pronephros development-IEP|82176457-pronephros development-ISS	108880075-n-myc downstream regulated [Aedes aegypti]:e-val = 2e-177|118785882-AGAP008821-PA [Anopheles gambiae str. PEST]:e-val = 2e-176|91080001-similar to Misexpression suppressor of KSR 2 CG15669-PA [Tribolium castaneum]:e-val = 4e-140|110757393-similar to Misexpression suppressor of KSR 2 CG15669-PB, isoform B [Apis mellifera]:e-val = 1e-138
FBgn0043069	Misexpression_suppressor_of_KSR_4	0.641	2	3	0.021	0.209	0.02	GO:0008595	determination of anterior/posterior axis, embryo	0	biological_process-ND	molecular_function-ND	cellular_component-ND	biological_process-ND	molecular_function-ND|protein binding-IEA	cellular_component-ND	-	-
FBgn0043069	Misexpression_suppressor_of_KSR_4	0.759	2	3	0.013	0.213	0.012	GO:0008293	torso signaling pathway	0	biological_process-ND	molecular_function-ND	cellular_component-ND	biological_process-ND	molecular_function-ND|protein binding-IEA	cellular_component-ND	-	-
FBgn0043069	Misexpression_suppressor_of_KSR_4	0.798	2	3	0.076	0.42	0.045	GO:0007476	imaginal disc-derived wing morphogenesis	0	biological_process-ND	molecular_function-ND	cellular_component-ND	biological_process-ND	molecular_function-ND|protein binding-IEA	cellular_component-ND	-	-
FBgn0043069	Misexpression_suppressor_of_KSR_4	0.639	2	3	0.044	0.278	0.038	GO:0007350	blastoderm segmentation	0	biological_process-ND	molecular_function-ND	cellular_component-ND	biological_process-ND	molecular_function-ND|protein binding-IEA	cellular_component-ND	-	-
FBgn0043001	Chrac-16	0.84	3	6	0.037	0.155	0.026	GO:0048813	dendrite morphogenesis	0	-	protein heterodimerization activity-IPI|sequence-specific DNA binding-IEA	chromatin accessibility complex-NAS|chromatin accessibility complex-IDA|chromatin accessibility complex-IDA	-	protein heterodimerization activity-IPI|sequence-specific DNA binding-IEA	chromatin accessibility complex-NAS|chromatin accessibility complex-IDA|chromatin accessibility complex-IDA	-	110759549-similar to Chrac-16 CG15736-PA [Apis mellifera]:e-val = 6e-15|61651740-zgc:110753 [Danio rerio]:e-val = 1e-11|126322728-hypothetical protein LOC100032728 [Monodelphis domestica]:e-val = 3e-11|109480868-chromatin accessibility complex 1 [Rattus norvegicus]:e-val = 3e-11|91088479-similar to CG15736-PA [Tribolium castaneum]:e-val = 3e-11
FBgn0043001	Chrac-16	0.906	3	6	0.088	0.309	0.047	GO:0048666	neuron development	0	-	protein heterodimerization activity-IPI|sequence-specific DNA binding-IEA	chromatin accessibility complex-NAS|chromatin accessibility complex-IDA|chromatin accessibility complex-IDA	-	protein heterodimerization activity-IPI|sequence-specific DNA binding-IEA	chromatin accessibility complex-NAS|chromatin accessibility complex-IDA|chromatin accessibility complex-IDA	-	110759549-similar to Chrac-16 CG15736-PA [Apis mellifera]:e-val = 6e-15|61651740-zgc:110753 [Danio rerio]:e-val = 1e-11|126322728-hypothetical protein LOC100032728 [Monodelphis domestica]:e-val = 3e-11|109480868-chromatin accessibility complex 1 [Rattus norvegicus]:e-val = 3e-11|91088479-similar to CG15736-PA [Tribolium castaneum]:e-val = 3e-11
FBgn0043001	Chrac-16	0.543	2	6	0.049	0.261	0.031	GO:0045934	negative regulation of nucleobase, nucleoside, nucleotide and nucleic acid metabolic process	0	-	protein heterodimerization activity-IPI|sequence-specific DNA binding-IEA	chromatin accessibility complex-NAS|chromatin accessibility complex-IDA|chromatin accessibility complex-IDA	-	protein heterodimerization activity-IPI|sequence-specific DNA binding-IEA	chromatin accessibility complex-NAS|chromatin accessibility complex-IDA|chromatin accessibility complex-IDA	-	110759549-similar to Chrac-16 CG15736-PA [Apis mellifera]:e-val = 6e-15|61651740-zgc:110753 [Danio rerio]:e-val = 1e-11|126322728-hypothetical protein LOC100032728 [Monodelphis domestica]:e-val = 3e-11|109480868-chromatin accessibility complex 1 [Rattus norvegicus]:e-val = 3e-11|91088479-similar to CG15736-PA [Tribolium castaneum]:e-val = 3e-11
FBgn0043001	Chrac-16	1	4	6	0.003	0.15	0.002	GO:0042766	nucleosome mobilization	1	-	protein heterodimerization activity-IPI|sequence-specific DNA binding-IEA	chromatin accessibility complex-NAS|chromatin accessibility complex-IDA|chromatin accessibility complex-IDA	-	protein heterodimerization activity-IPI|sequence-specific DNA binding-IEA	chromatin accessibility complex-NAS|chromatin accessibility complex-IDA|chromatin accessibility complex-IDA	-	110759549-similar to Chrac-16 CG15736-PA [Apis mellifera]:e-val = 6e-15|61651740-zgc:110753 [Danio rerio]:e-val = 1e-11|126322728-hypothetical protein LOC100032728 [Monodelphis domestica]:e-val = 3e-11|109480868-chromatin accessibility complex 1 [Rattus norvegicus]:e-val = 3e-11|91088479-similar to CG15736-PA [Tribolium castaneum]:e-val = 3e-11
FBgn0043001	Chrac-16	0.914	3	6	0.102	0.359	0.052	GO:0030030	cell projection organization and biogenesis	0	-	protein heterodimerization activity-IPI|sequence-specific DNA binding-IEA	chromatin accessibility complex-NAS|chromatin accessibility complex-IDA|chromatin accessibility complex-IDA	-	protein heterodimerization activity-IPI|sequence-specific DNA binding-IEA	chromatin accessibility complex-NAS|chromatin accessibility complex-IDA|chromatin accessibility complex-IDA	-	110759549-similar to Chrac-16 CG15736-PA [Apis mellifera]:e-val = 6e-15|61651740-zgc:110753 [Danio rerio]:e-val = 1e-11|126322728-hypothetical protein LOC100032728 [Monodelphis domestica]:e-val = 3e-11|109480868-chromatin accessibility complex 1 [Rattus norvegicus]:e-val = 3e-11|91088479-similar to CG15736-PA [Tribolium castaneum]:e-val = 3e-11
FBgn0043001	Chrac-16	0.532	2	6	0.022	0.151	0.016	GO:0009719	response to endogenous stimulus	0	-	protein heterodimerization activity-IPI|sequence-specific DNA binding-IEA	chromatin accessibility complex-NAS|chromatin accessibility complex-IDA|chromatin accessibility complex-IDA	-	protein heterodimerization activity-IPI|sequence-specific DNA binding-IEA	chromatin accessibility complex-NAS|chromatin accessibility complex-IDA|chromatin accessibility complex-IDA	-	110759549-similar to Chrac-16 CG15736-PA [Apis mellifera]:e-val = 6e-15|61651740-zgc:110753 [Danio rerio]:e-val = 1e-11|126322728-hypothetical protein LOC100032728 [Monodelphis domestica]:e-val = 3e-11|109480868-chromatin accessibility complex 1 [Rattus norvegicus]:e-val = 3e-11|91088479-similar to CG15736-PA [Tribolium castaneum]:e-val = 3e-11
FBgn0043001	Chrac-16	0.816	3	6	0.053	0.194	0.037	GO:0007517	muscle development	0	-	protein heterodimerization activity-IPI|sequence-specific DNA binding-IEA	chromatin accessibility complex-NAS|chromatin accessibility complex-IDA|chromatin accessibility complex-IDA	-	protein heterodimerization activity-IPI|sequence-specific DNA binding-IEA	chromatin accessibility complex-NAS|chromatin accessibility complex-IDA|chromatin accessibility complex-IDA	-	110759549-similar to Chrac-16 CG15736-PA [Apis mellifera]:e-val = 6e-15|61651740-zgc:110753 [Danio rerio]:e-val = 1e-11|126322728-hypothetical protein LOC100032728 [Monodelphis domestica]:e-val = 3e-11|109480868-chromatin accessibility complex 1 [Rattus norvegicus]:e-val = 3e-11|91088479-similar to CG15736-PA [Tribolium castaneum]:e-val = 3e-11
FBgn0043001	Chrac-16	0.576	2	6	0.006	0.155	0.007	GO:0007307	eggshell chorion gene amplification	0	-	protein heterodimerization activity-IPI|sequence-specific DNA binding-IEA	chromatin accessibility complex-NAS|chromatin accessibility complex-IDA|chromatin accessibility complex-IDA	-	protein heterodimerization activity-IPI|sequence-specific DNA binding-IEA	chromatin accessibility complex-NAS|chromatin accessibility complex-IDA|chromatin accessibility complex-IDA	-	110759549-similar to Chrac-16 CG15736-PA [Apis mellifera]:e-val = 6e-15|61651740-zgc:110753 [Danio rerio]:e-val = 1e-11|126322728-hypothetical protein LOC100032728 [Monodelphis domestica]:e-val = 3e-11|109480868-chromatin accessibility complex 1 [Rattus norvegicus]:e-val = 3e-11|91088479-similar to CG15736-PA [Tribolium castaneum]:e-val = 3e-11
FBgn0043001	Chrac-16	0.715	2	6	0.02	0.304	0.013	GO:0006338	chromatin remodeling	1	-	protein heterodimerization activity-IPI|sequence-specific DNA binding-IEA	chromatin accessibility complex-NAS|chromatin accessibility complex-IDA|chromatin accessibility complex-IDA	-	protein heterodimerization activity-IPI|sequence-specific DNA binding-IEA	chromatin accessibility complex-NAS|chromatin accessibility complex-IDA|chromatin accessibility complex-IDA	-	110759549-similar to Chrac-16 CG15736-PA [Apis mellifera]:e-val = 6e-15|61651740-zgc:110753 [Danio rerio]:e-val = 1e-11|126322728-hypothetical protein LOC100032728 [Monodelphis domestica]:e-val = 3e-11|109480868-chromatin accessibility complex 1 [Rattus norvegicus]:e-val = 3e-11|91088479-similar to CG15736-PA [Tribolium castaneum]:e-val = 3e-11
FBgn0043001	Chrac-16	0.993	3	6	0.003	0.104	0.003	GO:0006334	nucleosome assembly	1	-	protein heterodimerization activity-IPI|sequence-specific DNA binding-IEA	chromatin accessibility complex-NAS|chromatin accessibility complex-IDA|chromatin accessibility complex-IDA	-	protein heterodimerization activity-IPI|sequence-specific DNA binding-IEA	chromatin accessibility complex-NAS|chromatin accessibility complex-IDA|chromatin accessibility complex-IDA	-	110759549-similar to Chrac-16 CG15736-PA [Apis mellifera]:e-val = 6e-15|61651740-zgc:110753 [Danio rerio]:e-val = 1e-11|126322728-hypothetical protein LOC100032728 [Monodelphis domestica]:e-val = 3e-11|109480868-chromatin accessibility complex 1 [Rattus norvegicus]:e-val = 3e-11|91088479-similar to CG15736-PA [Tribolium castaneum]:e-val = 3e-11
FBgn0043001	Chrac-16	0.887	3	6	0.105	0.344	0.057	GO:0000904	cellular morphogenesis during differentiation	0	-	protein heterodimerization activity-IPI|sequence-specific DNA binding-IEA	chromatin accessibility complex-NAS|chromatin accessibility complex-IDA|chromatin accessibility complex-IDA	-	protein heterodimerization activity-IPI|sequence-specific DNA binding-IEA	chromatin accessibility complex-NAS|chromatin accessibility complex-IDA|chromatin accessibility complex-IDA	-	110759549-similar to Chrac-16 CG15736-PA [Apis mellifera]:e-val = 6e-15|61651740-zgc:110753 [Danio rerio]:e-val = 1e-11|126322728-hypothetical protein LOC100032728 [Monodelphis domestica]:e-val = 3e-11|109480868-chromatin accessibility complex 1 [Rattus norvegicus]:e-val = 3e-11|91088479-similar to CG15736-PA [Tribolium castaneum]:e-val = 3e-11
FBgn0041711	yellow-e	0.618	1	1	0.008	0.278	0.001	GO:0007591	molting cycle, chitin-based cuticle	0	biological_process-ND	molecular_function-ND	cellular_component-ND	biological_process-ND	molecular_function-ND	cellular_component-ND	-	-
FBgn0040963	CG18662	0.587	1	2	0.008	0.231	0.001	GO:0006839	mitochondrial transport	0	-	-	-	-	-	-	-	-
FBgn0040959	Peritrophin-15a	0.658	2	27	0.003	0.222	0	GO:0006637	acyl-CoA metabolic process	0	chitin metabolic process-IEA	chitin binding-ISS	extracellular space-ISS	chitin metabolic process-IEA	chitin binding-ISS|chitin binding-IEA	extracellular space-ISS|extracellular region-IEA	-	-
FBgn0040959	Peritrophin-15a	0.968	6	27	0.049	0.434	0.022	GO:0006508	proteolysis	0	chitin metabolic process-IEA	chitin binding-ISS	extracellular space-ISS	chitin metabolic process-IEA	chitin binding-ISS|chitin binding-IEA	extracellular space-ISS|extracellular region-IEA	-	-
FBgn0040958	Peritrophin-15b	0.838	2	16	0.011	0.155	0.002	GO:0019725	cell homeostasis	0	chitin metabolic process-IEA	chitin binding-ISS	extracellular space-ISS	chitin metabolic process-IEA	chitin binding-ISS|chitin binding-IEA	extracellular space-ISS|extracellular region-IEA	-	-
FBgn0040958	Peritrophin-15b	0.968	2	16	0.003	0.222	0	GO:0006637	acyl-CoA metabolic process	0	chitin metabolic process-IEA	chitin binding-ISS	extracellular space-ISS	chitin metabolic process-IEA	chitin binding-ISS|chitin binding-IEA	extracellular space-ISS|extracellular region-IEA	-	-
FBgn0040931	CG9034	1	13	17	0.012	0.58	0.008	GO:0006120	mitochondrial electron transport, NADH to ubiquinone	0	-	-	-	-	-	-	-	-
FBgn0040931	CG9034	1	15	17	0.021	0.735	0.007	GO:0006119	oxidative phosphorylation	0	-	-	-	-	-	-	-	-
FBgn0040899	CG17776	0.998	2	2	0.006	0.238	0.001	GO:0006626	protein targeting to mitochondrion	0	-	-	-	-	-	-	-	-
FBgn0040890	CG14199	0.999	3	11	0.003	0.27	0.001	GO:0006890	retrograde vesicle-mediated transport, Golgi to ER	0	biological_process-ND	molecular_function-ND	cellular_component-ND	biological_process-ND	molecular_function-ND	cellular_component-ND	-	108884321-hypothetical protein [Aedes aegypti]:e-val = 1e-26|73952320-transmembrane protein 167A [Canis lupus familiaris]:e-val = 2e-24|81903622-transmembrane protein 167 [Mus musculus]:e-val = 4e-24|126321577-hypothetical protein LOC100015008 [Monodelphis domestica]:e-val = 6e-24
FBgn0040793	CG7630	0.991	4	24	0.006	0.18	0.006	GO:0015992	proton transport	0	-	-	lipid particle-IDA	-	-	lipid particle-IDA	-	-
FBgn0040793	CG7630	0.999	4	24	0.004	0.134	0.003	GO:0006123	mitochondrial electron transport, cytochrome c to oxygen	0	-	-	lipid particle-IDA	-	-	lipid particle-IDA	-	-
FBgn0040793	CG7630	0.998	6	24	0.012	0.58	0.008	GO:0006120	mitochondrial electron transport, NADH to ubiquinone	0	-	-	lipid particle-IDA	-	-	lipid particle-IDA	-	-
FBgn0040793	CG7630	1	13	24	0.021	0.735	0.007	GO:0006119	oxidative phosphorylation	0	-	-	lipid particle-IDA	-	-	lipid particle-IDA	-	-
FBgn0040734	CG15065	0.561	1	1	0.011	0.284	0.003	GO:0019731	antibacterial humoral response	0	-	-	-	-	-	-	-	-
FBgn0040734	CG15065	0.667	1	1	0.013	0.45	0.003	GO:0008063	Toll signaling pathway	0	-	-	-	-	-	-	-	-
FBgn0040606	CG6503	0.865	1	1	0.019	0.571	0.002	GO:0007186	G-protein coupled receptor protein signaling pathway	0	-	-	-	-	-	-	-	-
FBgn0040512	zetaCOP	0.891	2	10	0.003	0.27	0.001	GO:0006890	retrograde vesicle-mediated transport, Golgi to ER	1	intracellular protein transport-IEA|vesicle-mediated transport-IEA|intracellular protein transport-IEA	-	COPI vesicle coat-NAS|clathrin vesicle coat-IEA	intracellular protein transport-IEA|protein complex assembly-IEA|phagocytosis, engulfment-IMP	protein binding-IEA	COPI vesicle coat-NAS|membrane coat-IEA	441486-retrograde vesicle-mediated transport, Golgi to ER-TAS|441486-intra-Golgi vesicle-mediated transport-IDA|7706337-retrograde vesicle-mediated transport, Golgi to ER-TAS|7706337-retrograde vesicle-mediated transport, Golgi to ER-EXP|7706337-intra-Golgi vesicle-mediated transport-ISS|7706337-intra-Golgi vesicle-mediated transport-IDA|7706337-membrane organization and biogenesis-EXP|7706337-CO…	108870437-zeta-coat protein [Aedes aegypti]:e-val = 1e-80|66548929-similar to COP CG3948-PA, isoform A [Apis mellifera]:e-val = 9e-73|114051996-nonclathrin coat protein zeta 1-COP [Bombyx mori]:e-val = 2e-69|115916082-similar to nonclathrin coat protein zeta1-COP [Strongylocentrotus purpuratus]:e-val = 1e-60
FBgn0040493	granny-smith	0.917	2	3	0.049	0.434	0.022	GO:0006508	proteolysis	1	proteolysis-IEA|proteolysis-IEA	leucyl aminopeptidase activity-ISS|aminopeptidase activity-ISS|aminopeptidase activity-ISS|manganese ion binding-IEA	cytoplasm-ISS|cytoplasm-ISS	proteolysis-IEA	leucyl aminopeptidase activity-ISS|aminopeptidase activity-ISS|aminopeptidase activity-ISS	cytoplasm-ISS|cytoplasm-ISS|intracellular-IEA	-	91094127-similar to GA20276-PA [Tribolium castaneum]:e-val = 0.0|108882983-leucine aminopeptidase [Aedes aegypti]:e-val = 0.0|126302771-similar to Aminopeptidase-like 1 [Monodelphis domestica]:e-val = 6e-176|73853828-hypothetical protein mgc108089 [Xenopus tropicalis]:e-val = 1e-175
FBgn0040466	Dorsal_interacting_protein_2	0.724	2	2	0.021	0.116	0.01	GO:0007349	cellularization	0	biological_process-ND	protein binding-IPI|protein binding-IPI|protein binding-IPI|nucleic acid binding-IEA	cellular_component-ND	biological_process-ND	protein binding-IPI|protein binding-IPI|protein binding-IPI|nucleic acid binding-IEA	cellular_component-ND	-	-
FBgn0040365	CG14628	0.525	1	1	0.011	0.24	0.002	GO:0016079	synaptic vesicle exocytosis	0	-	mRNA binding-ISS|nucleotide binding-IEA	-	-	mRNA binding-ISS|nucleic acid binding-IEA|nucleotide binding-IEA	-	-	-
FBgn0040097	lectin-30A	0.544	2	3	0.016	0.084	0.009	GO:0051248	negative regulation of protein metabolic process	0	spermatogenesis-IEA	galactose binding-ISS	-	-	galactose binding-ISS|binding-IEA	-	-	-
FBgn0040097	lectin-30A	0.681	2	3	0.06	0.264	0.039	GO:0031324	negative regulation of cellular metabolic process	0	spermatogenesis-IEA	galactose binding-ISS	-	-	galactose binding-ISS|binding-IEA	-	-	-
FBgn0040078	pont	0.635	4	18	0.093	0.315	0.0478	GO:0030182	neuron differentiation	0	DNA repair-IEA|DNA recombination-IEA	DNA helicase activity-ISS|beta-catenin binding-ISS|TATA-binding protein binding-ISS|nucleic acid binding-IEA|ATP binding-IEA|nucleoside-triphosphatase activity-IEA	nucleus-IEA|INO80 complex-IDA	-	DNA helicase activity-ISS|TATA-binding protein binding-ISS|beta-catenin binding-ISS|ATP binding-IEA|nucleoside-triphosphatase activity-IEA	INO80 complex-IDA	108879667-regulation of Wnt receptor signaling pathway-ISS|108879667-regulation of cell proliferation-ISS|4506753-regulation of transcription from RNA polymerase II promoter-TAS|4506753-spermatogenesis-TAS	108879667-TATA-binding protein, putative [Aedes aegypti]:e-val = 0.0|48106137-similar to RuvB-like protein 1 [Apis mellifera]:e-val = 0.0|91089873-similar to CG4003-PA [Tribolium castaneum]:e-val = 0.0|49256030-pontin [Xenopus laevis]:e-val = 0.0|126336241-similar to TIP49 [Monodelphis domestica]:e-val = 0.0|47939323-RuvB-like 1 (E. coli) [Danio rerio]:e-val = 0.0|9790083-RuvB-like protein 1 [Mus…
FBgn0040078	pont	0.951	5	18	0.104	0.284	0.0476	GO:0022607	cellular component assembly	0	DNA repair-IEA|DNA recombination-IEA	DNA helicase activity-ISS|beta-catenin binding-ISS|TATA-binding protein binding-ISS|nucleic acid binding-IEA|ATP binding-IEA|nucleoside-triphosphatase activity-IEA	nucleus-IEA|INO80 complex-IDA	-	DNA helicase activity-ISS|TATA-binding protein binding-ISS|beta-catenin binding-ISS|ATP binding-IEA|nucleoside-triphosphatase activity-IEA	INO80 complex-IDA	108879667-regulation of Wnt receptor signaling pathway-ISS|108879667-regulation of cell proliferation-ISS|4506753-regulation of transcription from RNA polymerase II promoter-TAS|4506753-spermatogenesis-TAS	108879667-TATA-binding protein, putative [Aedes aegypti]:e-val = 0.0|48106137-similar to RuvB-like protein 1 [Apis mellifera]:e-val = 0.0|91089873-similar to CG4003-PA [Tribolium castaneum]:e-val = 0.0|49256030-pontin [Xenopus laevis]:e-val = 0.0|126336241-similar to TIP49 [Monodelphis domestica]:e-val = 0.0|47939323-RuvB-like 1 (E. coli) [Danio rerio]:e-val = 0.0|9790083-RuvB-like protein 1 [Mus…
FBgn0040078	pont	0.801	3	18	0.0366	0.246	0.0134	GO:0016071	mRNA metabolic process	0	DNA repair-IEA|DNA recombination-IEA	DNA helicase activity-ISS|beta-catenin binding-ISS|TATA-binding protein binding-ISS|nucleic acid binding-IEA|ATP binding-IEA|nucleoside-triphosphatase activity-IEA	nucleus-IEA|INO80 complex-IDA	-	DNA helicase activity-ISS|TATA-binding protein binding-ISS|beta-catenin binding-ISS|ATP binding-IEA|nucleoside-triphosphatase activity-IEA	INO80 complex-IDA	108879667-regulation of Wnt receptor signaling pathway-ISS|108879667-regulation of cell proliferation-ISS|4506753-regulation of transcription from RNA polymerase II promoter-TAS|4506753-spermatogenesis-TAS	108879667-TATA-binding protein, putative [Aedes aegypti]:e-val = 0.0|48106137-similar to RuvB-like protein 1 [Apis mellifera]:e-val = 0.0|91089873-similar to CG4003-PA [Tribolium castaneum]:e-val = 0.0|49256030-pontin [Xenopus laevis]:e-val = 0.0|126336241-similar to TIP49 [Monodelphis domestica]:e-val = 0.0|47939323-RuvB-like 1 (E. coli) [Danio rerio]:e-val = 0.0|9790083-RuvB-like protein 1 [Mus…
FBgn0039929	CG11076	1	5	24	0.005	0.462	0.002	GO:0006364	rRNA processing	0	-	-	-	-	-	-	-	-
FBgn0039857	Ribosomal_protein_L6	0.541	5	73	0.003	0.256	0.001	GO:0006414	translational elongation	1	translation-IEA|translation-IEA	nucleic acid binding-IEA|structural constituent of ribosome-IEA|structural constituent of ribosome-IEA	cytosolic large ribosomal subunit (sensu Eukaryota)-ISS	translation-IEA|mitotic spindle elongation-IMP|mitotic spindle organization and biogenesis-IMP	structural constituent of ribosome-IEA	lipid particle-IDA	-	108875829-60S ribosomal protein L6 [Aedes aegypti]:e-val = 5e-54|91085243-similar to CG11522-PB, isoform B [Tribolium castaneum]:e-val = 1e-53|112982812-ribosomal protein L6 [Bombyx mori]:e-val = 2e-52|66559208-similar to Ribosomal protein L6 CG11522-PB, isoform B [Apis mellifera]:e-val = 2e-48
FBgn0039735	CG7911	0.966	6	53	0.016	0.318	0.005	GO:0006457	protein folding	0	-	nucleic acid binding-IEA	nucleus-IEA	-	nucleic acid binding-IEA	nucleus-IEA	-	124365241-nucleoplasmin [Bombyx mori]:e-val = 1e-19|108880697-hypothetical protein [Aedes aegypti]:e-val = 1e-19|66500174-similar to Nucleoplasmin CG7917-PA [Apis mellifera]:e-val = 1e-14|91089935-similar to CG7917-PA [Tribolium castaneum]:e-val = 8e-13
FBgn0039712	CG15514	0.606	2	5	0.056	0.187	0.027	GO:0008104	protein localization	0	-	DNA binding-IEA	-	-	DNA binding-IEA|zinc ion binding-IEA	intracellular-IEA	-	-
FBgn0039682	Odorant-binding_protein_99c	0.984	3	15	0.019	0.187	0.006	GO:0006520	amino acid metabolic process	0	transport-IEA	odorant binding-IEA	-	transport-IEA	odorant binding-IEA	-	-	-
FBgn0039644	CG11897	0.525	1	1	0.011	0.24	0.002	GO:0016079	synaptic vesicle exocytosis	1	extracellular transport-IEA|defense response-IEA|response to toxin-IEA|nitrogen fixation-IEA	xenobiotic-transporting ATPase activity-ISS|multidrug transporter activity-ISS|ATP binding-IEA|nitrogenase activity-IEA	integral to membrane-IEA	transport-IEA|nitrogen fixation-IEA	multidrug transporter activity-ISS|xenobiotic-transporting ATPase activity-ISS|nitrogenase activity-IEA|ATP binding-IEA	integral to membrane-IEA	-	108871209-ATP-binding cassette transporter [Aedes aegypti]:e-val = 0.0|118788044-AGAP006427-PA [Anopheles gambiae str. PEST]:e-val = 0.0|110761292-similar to CG4562-PA [Apis mellifera]:e-val = 0.0|108869943-ATP-dependent bile acid permease [Aedes aegypti]:e-val = 0.0|91082383-similar to AGAP006427-PA [Tribolium castaneum]:e-val = 0.0|91082279-similar to CG7627-PA [Tribolium castaneum]:e-val = 0.0…
FBgn0039537	CG5590	0.999	2	2	0.005	0.303	0.001	GO:0006631	fatty acid metabolic process	1	metabolic process-IEA	oxidoreductase activity, acting on the CH-OH group of donors, NAD or NADP as acceptor-ISS|sterol carrier activity-IEA	-	metabolic process-IEA	oxidoreductase activity, acting on the CH-OH group of donors, NAD or NADP as acceptor-ISS|sterol carrier activity-IEA	lipid particle-IDA|lipid particle-IDA	-	108882166-short-chain dehydrogenase [Aedes aegypti]:e-val = 1e-145|58375839-AGAP012513-PA [Anopheles gambiae str. PEST]:e-val = 7e-145|91088497-similar to CG5590-PA [Tribolium castaneum]:e-val = 2e-144|114051868-hydroxysteroid dehydrogenase [Bombyx mori]:e-val = 9e-129
FBgn0039519	Cyp6a18	0.827	3	11	0.049	0.434	0.022	GO:0006508	proteolysis	0	steroid metabolic process-IEA|electron transport-IEA	electron carrier activity-ISS|electron carrier activity-NAS|electron carrier activity-NAS|oxidoreductase activity-IEA|monooxygenase activity-IEA|iron ion binding-IEA|heme binding-IEA	microsome-NAS|membrane-NAS	-	electron carrier activity-ISS|electron carrier activity-NAS|electron carrier activity-NAS|heme binding-IEA|iron ion binding-IEA|monooxygenase activity-IEA	microsome-NAS|membrane-NAS	-	58389752-AGAP008212-PA [Anopheles gambiae str. PEST]:e-val = 6e-125|108874819-cytochrome P450 [Aedes aegypti]:e-val = 2e-124|31223075-AGAP008208-PA [Anopheles gambiae str. PEST]:e-val = 5e-119|118789183-AGAP008209-PA [Anopheles gambiae str. PEST]:e-val = 1e-118
FBgn0039501	CG5987	0.653	1	1	0.006	0.238	0.001	GO:0006626	protein targeting to mitochondrion	0	protein metabolic process-IEA|protein modification process-IEA	tubulin-tyrosine ligase activity-ISS|structural constituent of cytoskeleton-IEA	-	protein modification process-IEA	tubulin-tyrosine ligase activity-ISS	-	-	108869763-hypothetical protein [Aedes aegypti]:e-val = 4e-157|73951507-tubulin tyrosine ligase-like family, member 13 [Canis lupus familiaris]:e-val = 1e-128|126273789-hypothetical protein LOC100014932 [Monodelphis domestica]:e-val = 2e-127|72092291-hypothetical LOC584220 [Strongylocentrotus purpuratus]:e-val = 3e-126
FBgn0039501	CG5987	0.522	1	1	0.004	0.148	0.001	GO:0006458	'de novo' protein folding	0	protein metabolic process-IEA|protein modification process-IEA	tubulin-tyrosine ligase activity-ISS|structural constituent of cytoskeleton-IEA	-	protein modification process-IEA	tubulin-tyrosine ligase activity-ISS	-	-	108869763-hypothetical protein [Aedes aegypti]:e-val = 4e-157|73951507-tubulin tyrosine ligase-like family, member 13 [Canis lupus familiaris]:e-val = 1e-128|126273789-hypothetical protein LOC100014932 [Monodelphis domestica]:e-val = 2e-127|72092291-hypothetical LOC584220 [Strongylocentrotus purpuratus]:e-val = 3e-126
FBgn0039469	CG14254	0.816	2	26	0.003	0.063	0.001	GO:0009072	aromatic amino acid family metabolic process	0	-	-	-	-	-	-	-	108869717-hypothetical protein [Aedes aegypti]:e-val = 2e-25|91084725-similar to CG14534 CG14534-PA [Tribolium castaneum]:e-val = 4e-19|112983216-glycine rich protein [Bombyx mori]:e-val = 8e-19|91084701-similar to CG5812-PA [Tribolium castaneum]:e-val = 2e-18
FBgn0039469	CG14254	0.773	2	26	0.003	0.129	0.001	GO:0006582	melanin metabolic process	0	-	-	-	-	-	-	-	108869717-hypothetical protein [Aedes aegypti]:e-val = 2e-25|91084725-similar to CG14534 CG14534-PA [Tribolium castaneum]:e-val = 4e-19|112983216-glycine rich protein [Bombyx mori]:e-val = 8e-19|91084701-similar to CG5812-PA [Tribolium castaneum]:e-val = 2e-18
FBgn0039450	CG5484	0.94	3	18	0.004	0.054	0.003	GO:0045185	maintenance of protein localization	0	-	-	-	-	-	-	-	66508222-similar to CG5484-PC, isoform C [Apis mellifera]:e-val = 3e-67|49118634-hypothetical protein LOC443676 [Xenopus laevis]:e-val = 1e-63|47939990-hypothetical protein LOC432153 [Xenopus laevis]:e-val = 6e-63|45361409-Yip1 interacting factor homolog B [Xenopus tropicalis]:e-val = 6e-63
FBgn0039450	CG5484	0.995	3	18	0.003	0.097	0.001	GO:0032507	maintenance of cellular protein localization	0	-	-	-	-	-	-	-	66508222-similar to CG5484-PC, isoform C [Apis mellifera]:e-val = 3e-67|49118634-hypothetical protein LOC443676 [Xenopus laevis]:e-val = 1e-63|47939990-hypothetical protein LOC432153 [Xenopus laevis]:e-val = 6e-63|45361409-Yip1 interacting factor homolog B [Xenopus tropicalis]:e-val = 6e-63
FBgn0039450	CG5484	0.995	3	18	0.003	0.167	0.002	GO:0006614	SRP-dependent cotranslational protein targeting to membrane	0	-	-	-	-	-	-	-	66508222-similar to CG5484-PC, isoform C [Apis mellifera]:e-val = 3e-67|49118634-hypothetical protein LOC443676 [Xenopus laevis]:e-val = 1e-63|47939990-hypothetical protein LOC432153 [Xenopus laevis]:e-val = 6e-63|45361409-Yip1 interacting factor homolog B [Xenopus tropicalis]:e-val = 6e-63
FBgn0039450	CG5484	0.995	3	18	0.004	0.163	0.002	GO:0006612	protein targeting to membrane	0	-	-	-	-	-	-	-	66508222-similar to CG5484-PC, isoform C [Apis mellifera]:e-val = 3e-67|49118634-hypothetical protein LOC443676 [Xenopus laevis]:e-val = 1e-63|47939990-hypothetical protein LOC432153 [Xenopus laevis]:e-val = 6e-63|45361409-Yip1 interacting factor homolog B [Xenopus tropicalis]:e-val = 6e-63
FBgn0039427	CG5447	0.631	1	1	0.014	0.356	0.003	GO:0006413	translational initiation	0	-	-	-	-	-	-	-	108869764-hypothetical protein [Aedes aegypti]:e-val = 1e-52|91091236-similar to CG5447-PA [Tribolium castaneum]:e-val = 1e-45|114619924-golgi autoantigen, golgin subfamily a, 7 [Pan troglodytes]:e-val = 5e-36|109086293-similar to golgi autoantigen, golgin subfamily a, 7 [Macaca mulatta]:e-val = 5e-36
FBgn0039350	jing_interacting_gene_regulatory_1	0.719	2	7	0.046	0.236	0.017	GO:0009605	response to external stimulus	0	-	-	-	-	-	-	-	-
FBgn0039350	jing_interacting_gene_regulatory_1	0.609	2	7	0.042	0.286	0.021	GO:0007411	axon guidance	0	-	-	-	-	-	-	-	-
FBgn0039302	Nup358	0.974	4	32	0.017	0.14	0.007	GO:0051252	regulation of RNA metabolic process	0	protein targeting-IEA|intracellular protein transport-IEA	Ran GTPase binding-ISS|small GTPase regulator activity-IEA|zinc ion binding-IEA	nuclear pore-ISS|lipid particle-IDA	intracellular transport-IEA	Ran GTPase binding-ISS|zinc ion binding-IEA	nuclear pore-ISS|lipid particle-IDA	62088546-protein import into nucleus-TAS	91079160-similar to CG11856-PA [Tribolium castaneum]:e-val = 5e-42|110760299-similar to Nup358 CG11856-PA [Apis mellifera]:e-val = 2e-33|108873961-ran-binding protein [Aedes aegypti]:e-val = 6e-30|39590655-hypothetical protein [Caenorhabditis briggsae AF16]:e-val = 2e-28|17553754-Nuclear Pore complex Protein [Caenorhabditis elegans]:e-val = 2e-28
FBgn0039302	Nup358	0.738	6	32	0.104	0.284	0.048	GO:0022607	cellular component assembly	0	protein targeting-IEA|intracellular protein transport-IEA	Ran GTPase binding-ISS|small GTPase regulator activity-IEA|zinc ion binding-IEA	nuclear pore-ISS|lipid particle-IDA	intracellular transport-IEA	Ran GTPase binding-ISS|zinc ion binding-IEA	nuclear pore-ISS|lipid particle-IDA	62088546-protein import into nucleus-TAS	91079160-similar to CG11856-PA [Tribolium castaneum]:e-val = 5e-42|110760299-similar to Nup358 CG11856-PA [Apis mellifera]:e-val = 2e-33|108873961-ran-binding protein [Aedes aegypti]:e-val = 6e-30|39590655-hypothetical protein [Caenorhabditis briggsae AF16]:e-val = 2e-28|17553754-Nuclear Pore complex Protein [Caenorhabditis elegans]:e-val = 2e-28
FBgn0039302	Nup358	0.728	3	32	0.013	0.068	0.006	GO:0000381	regulation of alternative nuclear mRNA splicing, via spliceosome	0	protein targeting-IEA|intracellular protein transport-IEA	Ran GTPase binding-ISS|small GTPase regulator activity-IEA|zinc ion binding-IEA	nuclear pore-ISS|lipid particle-IDA	intracellular transport-IEA	Ran GTPase binding-ISS|zinc ion binding-IEA	nuclear pore-ISS|lipid particle-IDA	62088546-protein import into nucleus-TAS	91079160-similar to CG11856-PA [Tribolium castaneum]:e-val = 5e-42|110760299-similar to Nup358 CG11856-PA [Apis mellifera]:e-val = 2e-33|108873961-ran-binding protein [Aedes aegypti]:e-val = 6e-30|39590655-hypothetical protein [Caenorhabditis briggsae AF16]:e-val = 2e-28|17553754-Nuclear Pore complex Protein [Caenorhabditis elegans]:e-val = 2e-28
FBgn0039300	Ribosomal_protein_S27	1	65	70	0.08	0.883	0.017	GO:0006412	translation	1	translation-IEA|translation-IEA	structural constituent of ribosome-ISS|nucleic acid binding-IEA	cytosolic small ribosomal subunit (sensu Eukaryota)-ISS|ribosome-IEA|lipid particle-IDA	translation-IEA	structural constituent of ribosome-ISS	lipid particle-IDA	4506711-translational elongation-EXP|4506711-signal transduction-TAS|4506711-cell proliferation-TAS	31199327-AGAP007157-PA [Anopheles gambiae str. PEST]:e-val = 4e-41|112983932-ribosomal protein S27 [Bombyx mori]:e-val = 2e-38|114559805-hypothetical protein LOC738979 [Pan troglodytes]:e-val = 3e-37|41152144-zgc:73262 [Danio rerio]:e-val = 5e-37
FBgn0039233	CG7006	0.738	7	59	0.005	0.462	0.002	GO:0006364	rRNA processing	1	-	-	-	ribosome assembly-IEA	RNA binding-IEA|protein binding-IEA	nucleus-IEA	-	108879175-hypothetical protein [Aedes aegypti]:e-val = 1e-74|91095249-similar to CG7006-PA [Tribolium castaneum]:e-val = 1e-72|50368826-MGC83122 protein [Xenopus laevis]:e-val = 9e-69|126305023-similar to MGC83122 protein [Monodelphis domestica]:e-val = 2e-68|66472566-nuclear import 7 homolog (S. cerevisiae) [Danio rerio]:e-val = 2e-68
FBgn0039163	CG5515	0.883	2	4	0.0283	0.241	0.0113	GO:0000398	nuclear mRNA splicing, via spliceosome	0	-	-	-	regulation of protein metabolic process-IEA|post-translational protein modification-IEA	small conjugating protein ligase activity-IEA	-	-	108876414-hypothetical protein [Aedes aegypti]:e-val = 5e-70|91091940-similar to CG5515-PA, isoform A [Tribolium castaneum]:e-val = 1e-58|54262230-RWD domain containing 1 [Xenopus tropicalis]:e-val = 6e-32|51261494-MGC84211 protein [Xenopus laevis]:e-val = 1e-31
FBgn0038989	CG6937	1	6	23	0.009	0.372	0.006	GO:0042254	ribosome biogenesis and assembly	0	-	mRNA binding-ISS|nucleotide binding-IEA	-	-	mRNA binding-ISS|nucleic acid binding-IEA|nucleotide binding-IEA	-	71151919-protein complex assembly-NAS|71151919-rRNA transcription-NAS|71151919-rRNA metabolic process-NAS	110758155-similar to CG6937-PA [Apis mellifera]:e-val = 2e-26|115645589-hypothetical LOC588942 [Strongylocentrotus purpuratus]:e-val = 8e-22|50750668-MKI67 (FHA domain) interacting nucleolar phosphoprotein [Gallus gallus]:e-val = 1e-20|67624591-mki67 (FHA domain) interacting nucleolar phosphoprotein (human) - like [Cryptosporidium hominis TU502]:e-val = 4e-16
FBgn0038979	CG7046	0.522	1	3	0.006	0.238	0.001	GO:0006626	protein targeting to mitochondrion	0	regulation of transcription, DNA-dependent-IEA	DNA binding-ISS	chromatin-ISS|nucleus-ISS	regulation of transcription, DNA-dependent-IEA	DNA binding-ISS	chromatin-ISS|nucleus-ISS	-	95102634-mobility group protein 1B [Bombyx mori]:e-val = 6e-13|126333240-similar to high mobility group box [Monodelphis domestica]:e-val = 2e-11|73982279-structure specific recognition protein 1 [Canis lupus familiaris]:e-val = 2e-11|110766132-similar to Single-strand recognition protein (SSRP) (Chorion-factor 5) [Apis mellifera]:e-val = 2e-11
FBgn0038965	mob_as_tumor_suppressor	0.897	2	2	0.004	0.119	0.003	GO:0046621	negative regulation of organ size	1	cytokinesis-IEA|cell cycle-IEA|mitosis-IEA	kinase regulator activity-IEA	-	-	protein binding-IEA	-	27735029-protein amino acid autophosphorylation-IDA	66530023-similar to mob as tumor suppressor CG13852-PA [Apis mellifera]:e-val = 2e-116|91094509-similar to Mps one binder kinase activator-like 1A (Mob1 homolog 1A) [Tribolium castaneum]:e-val = 3e-114|58395072-AGAP002066-PA [Anopheles gambiae str. PEST]:e-val = 5e-113|108873795-maintenance of ploidy protein mob1 (mps1 binder 1) [Aedes aegypti]:e-val = 3e-112
FBgn0038965	mob_as_tumor_suppressor	0.62	2	2	0.004	0.097	0.005	GO:0045464	R8 cell fate specification	0	cytokinesis-IEA|cell cycle-IEA|mitosis-IEA	kinase regulator activity-IEA	-	-	protein binding-IEA	-	27735029-protein amino acid autophosphorylation-IDA	66530023-similar to mob as tumor suppressor CG13852-PA [Apis mellifera]:e-val = 2e-116|91094509-similar to Mps one binder kinase activator-like 1A (Mob1 homolog 1A) [Tribolium castaneum]:e-val = 3e-114|58395072-AGAP002066-PA [Anopheles gambiae str. PEST]:e-val = 5e-113|108873795-maintenance of ploidy protein mob1 (mps1 binder 1) [Aedes aegypti]:e-val = 3e-112
FBgn0038965	mob_as_tumor_suppressor	0.95	2	2	0.005	0.157	0.002	GO:0042770	DNA damage response, signal transduction	0	cytokinesis-IEA|cell cycle-IEA|mitosis-IEA	kinase regulator activity-IEA	-	-	protein binding-IEA	-	27735029-protein amino acid autophosphorylation-IDA	66530023-similar to mob as tumor suppressor CG13852-PA [Apis mellifera]:e-val = 2e-116|91094509-similar to Mps one binder kinase activator-like 1A (Mob1 homolog 1A) [Tribolium castaneum]:e-val = 3e-114|58395072-AGAP002066-PA [Anopheles gambiae str. PEST]:e-val = 5e-113|108873795-maintenance of ploidy protein mob1 (mps1 binder 1) [Aedes aegypti]:e-val = 3e-112
FBgn0038965	mob_as_tumor_suppressor	0.992	2	2	0.027	0.372	0.006	GO:0009314	response to radiation	1	cytokinesis-IEA|cell cycle-IEA|mitosis-IEA	kinase regulator activity-IEA	-	-	protein binding-IEA	-	27735029-protein amino acid autophosphorylation-IDA	66530023-similar to mob as tumor suppressor CG13852-PA [Apis mellifera]:e-val = 2e-116|91094509-similar to Mps one binder kinase activator-like 1A (Mob1 homolog 1A) [Tribolium castaneum]:e-val = 3e-114|58395072-AGAP002066-PA [Anopheles gambiae str. PEST]:e-val = 5e-113|108873795-maintenance of ploidy protein mob1 (mps1 binder 1) [Aedes aegypti]:e-val = 3e-112
FBgn0038965	mob_as_tumor_suppressor	0.587	2	2	0.008	0.085	0.007	GO:0008285	negative regulation of cell proliferation	1	cytokinesis-IEA|cell cycle-IEA|mitosis-IEA	kinase regulator activity-IEA	-	-	protein binding-IEA	-	27735029-protein amino acid autophosphorylation-IDA	66530023-similar to mob as tumor suppressor CG13852-PA [Apis mellifera]:e-val = 2e-116|91094509-similar to Mps one binder kinase activator-like 1A (Mob1 homolog 1A) [Tribolium castaneum]:e-val = 3e-114|58395072-AGAP002066-PA [Anopheles gambiae str. PEST]:e-val = 5e-113|108873795-maintenance of ploidy protein mob1 (mps1 binder 1) [Aedes aegypti]:e-val = 3e-112
FBgn0038965	mob_as_tumor_suppressor	0.666	2	2	0.01	0.153	0.011	GO:0006917	induction of apoptosis	0	cytokinesis-IEA|cell cycle-IEA|mitosis-IEA	kinase regulator activity-IEA	-	-	protein binding-IEA	-	27735029-protein amino acid autophosphorylation-IDA	66530023-similar to mob as tumor suppressor CG13852-PA [Apis mellifera]:e-val = 2e-116|91094509-similar to Mps one binder kinase activator-like 1A (Mob1 homolog 1A) [Tribolium castaneum]:e-val = 3e-114|58395072-AGAP002066-PA [Anopheles gambiae str. PEST]:e-val = 5e-113|108873795-maintenance of ploidy protein mob1 (mps1 binder 1) [Aedes aegypti]:e-val = 3e-112
FBgn0038965	mob_as_tumor_suppressor	0.702	2	2	0.056	0.194	0.03	GO:0006468	protein amino acid phosphorylation	1	cytokinesis-IEA|cell cycle-IEA|mitosis-IEA	kinase regulator activity-IEA	-	-	protein binding-IEA	-	27735029-protein amino acid autophosphorylation-IDA	66530023-similar to mob as tumor suppressor CG13852-PA [Apis mellifera]:e-val = 2e-116|91094509-similar to Mps one binder kinase activator-like 1A (Mob1 homolog 1A) [Tribolium castaneum]:e-val = 3e-114|58395072-AGAP002066-PA [Anopheles gambiae str. PEST]:e-val = 5e-113|108873795-maintenance of ploidy protein mob1 (mps1 binder 1) [Aedes aegypti]:e-val = 3e-112
FBgn0038964	Nop56	1	9	63	0.005	0.462	0.002	GO:0006364	rRNA processing	1	rRNA metabolic process-IEA	mRNA binding-IEA	nucleolus-ISS|small nuclear ribonucleoprotein complex-ISS|nucleolus-NAS	-	-	nucleolus-ISS|small nuclear ribonucleoprotein complex-ISS|nucleolus-NAS	32483374-rRNA processing-TAS|57997041-rRNA processing-TAS|57997041-snRNP protein import into nucleus-ISS|57997041-cell growth-TAS	91089955-similar to CG13849-PA [Tribolium castaneum]:e-val = 1e-180|66911762-XNop56 protein [Xenopus laevis]:e-val = 2e-161|89273783-nucleolar protein 5A (56kDa with KKE/D repeat) [Xenopus tropicalis]:e-val = 2e-159|49619095-NOP56 ribonucleoprotein homolog (yeast) [Danio rerio]:e-val = 3e-157
FBgn0038921	CG6332	0.575	2	24	0.008	0.231	0.001	GO:0006839	mitochondrial transport	0	-	-	-	-	-	-	-	-
FBgn0038869	CG3353	0.924	4	27	0.005	0.462	0.002	GO:0006364	rRNA processing	0	-	-	-	-	-	nucleus-IEA	-	31208665-AGAP003552-PA [Anopheles gambiae str. PEST]:e-val = 3e-104|108884280-hypothetical protein [Aedes aegypti]:e-val = 5e-102|56788824-SMYD family member 5 [Xenopus tropicalis]:e-val = 6e-100|82184468-MGC82689 protein [Xenopus laevis]:e-val = 4e-99
FBgn0038863	CG5802	0.641	2	21	0.003	0.097	0.001	GO:0032507	maintenance of cellular protein localization	0	carbohydrate metabolic process-IEA|carbohydrate transport-IEA	UDP-galactose transporter activity-ISS	-	-	-	-	-	108875328-UDP-galactose transporter [Aedes aegypti]:e-val = 4e-106|91082313-similar to CG5802-PA [Tribolium castaneum]:e-val = 3e-79|119615072-solute carrier family 35, member B1 [Homo sapiens]:e-val = 2e-77|126308400-similar to putative endoplasmic reticulum nucleotide sugar transporter [Monodelphis domestica]:e-val = 2e-75
FBgn0038863	CG5802	0.687	2	21	0.006	0.074	0.002	GO:0006900	membrane budding	0	carbohydrate metabolic process-IEA|carbohydrate transport-IEA	UDP-galactose transporter activity-ISS	-	-	-	-	-	108875328-UDP-galactose transporter [Aedes aegypti]:e-val = 4e-106|91082313-similar to CG5802-PA [Tribolium castaneum]:e-val = 3e-79|119615072-solute carrier family 35, member B1 [Homo sapiens]:e-val = 2e-77|126308400-similar to putative endoplasmic reticulum nucleotide sugar transporter [Monodelphis domestica]:e-val = 2e-75
FBgn0038863	CG5802	0.986	3	21	0.003	0.27	0.001	GO:0006890	retrograde vesicle-mediated transport, Golgi to ER	0	carbohydrate metabolic process-IEA|carbohydrate transport-IEA	UDP-galactose transporter activity-ISS	-	-	-	-	-	108875328-UDP-galactose transporter [Aedes aegypti]:e-val = 4e-106|91082313-similar to CG5802-PA [Tribolium castaneum]:e-val = 3e-79|119615072-solute carrier family 35, member B1 [Homo sapiens]:e-val = 2e-77|126308400-similar to putative endoplasmic reticulum nucleotide sugar transporter [Monodelphis domestica]:e-val = 2e-75
FBgn0038863	CG5802	0.991	3	21	0.003	0.167	0.002	GO:0006614	SRP-dependent cotranslational protein targeting to membrane	0	carbohydrate metabolic process-IEA|carbohydrate transport-IEA	UDP-galactose transporter activity-ISS	-	-	-	-	-	108875328-UDP-galactose transporter [Aedes aegypti]:e-val = 4e-106|91082313-similar to CG5802-PA [Tribolium castaneum]:e-val = 3e-79|119615072-solute carrier family 35, member B1 [Homo sapiens]:e-val = 2e-77|126308400-similar to putative endoplasmic reticulum nucleotide sugar transporter [Monodelphis domestica]:e-val = 2e-75
FBgn0038863	CG5802	0.992	3	21	0.004	0.163	0.002	GO:0006612	protein targeting to membrane	0	carbohydrate metabolic process-IEA|carbohydrate transport-IEA	UDP-galactose transporter activity-ISS	-	-	-	-	-	108875328-UDP-galactose transporter [Aedes aegypti]:e-val = 4e-106|91082313-similar to CG5802-PA [Tribolium castaneum]:e-val = 3e-79|119615072-solute carrier family 35, member B1 [Homo sapiens]:e-val = 2e-77|126308400-similar to putative endoplasmic reticulum nucleotide sugar transporter [Monodelphis domestica]:e-val = 2e-75
FBgn0038834	Ribosomal_protein_S30	1	64	74	0.08	0.883	0.017	GO:0006412	translation	1	translation-IEA|translation-IEA	structural constituent of ribosome-ISS|nucleic acid binding-IEA	cytosolic small ribosomal subunit (sensu Eukaryota)-ISS	translation-IEA|mitotic spindle elongation-IMP|mitotic spindle organization and biogenesis-IMP	structural constituent of ribosome-ISS	lipid particle-IDA	-	108874237-40S ribosomal protein S30 [Aedes aegypti]:e-val = 3e-33|91076454-similar to CG15697-PA, isoform A [Tribolium castaneum]:e-val = 2e-29|112983904-ribosomal protein S30 [Bombyx mori]:e-val = 4e-28|66529866-similar to Ribosomal protein S30 CG15697-PA, isoform A [Apis mellifera]:e-val = 6e-27
FBgn0038786	CG5077	0.871	2	3	0.0557	0.253	0.02	GO:0007017	microtubule-based process	0	cholesterol metabolic process-IEA	oxysterol binding-ISS	-	steroid metabolic process-IEA	oxysterol binding-ISS	-	-	108873309-oxysterol binding protein [Aedes aegypti]:e-val = 0.0|91094939-similar to AGAP003484-PA [Tribolium castaneum]:e-val = 0.0|110768010-similar to CG5077-PA, isoform A [Apis mellifera]:e-val = 0.0|118082441-oxysterol binding protein-like 8 [Gallus gallus]:e-val = 0.0|126339453-similar to oxysterol-binding protein-like protein OSBPL8 [Monodelphis domestica]:e-val = 0.0|109097850-similar to o…
FBgn0038784	CG4362	0.601	1	1	0.012	0.265	0.002	GO:0045087	innate immune response	0	-	-	viral capsid-IEA	-	-	viral capsid-IEA	-	108870353-hypothetical protein [Aedes aegypti]:e-val = 1e-53|91093953-similar to conserved hypothetical protein [Tribolium castaneum]:e-val = 5e-48|91093977-similar to CG4367-PA [Tribolium castaneum]:e-val = 1e-47|110748965-similar to CG15786-PA [Apis mellifera]:e-val = 5e-46
FBgn0038784	CG4362	0.655	1	1	0.005	0.32	0.001	GO:0016052	carbohydrate catabolic process	0	-	-	viral capsid-IEA	-	-	viral capsid-IEA	-	108870353-hypothetical protein [Aedes aegypti]:e-val = 1e-53|91093953-similar to conserved hypothetical protein [Tribolium castaneum]:e-val = 5e-48|91093977-similar to CG4367-PA [Tribolium castaneum]:e-val = 1e-47|110748965-similar to CG15786-PA [Apis mellifera]:e-val = 5e-46
FBgn0038772	CG4973	0.529	3	22	0.032	0.122	0.018	GO:0051246	regulation of protein metabolic process	0	-	nucleic acid binding-IEA|protein binding-IEA|zinc ion binding-IEA	-	-	protein binding-IEA|zinc ion binding-IEA|nucleic acid binding-IEA	-	-	108882876-zinc finger protein, putative [Aedes aegypti]:e-val = 1e-105|91086881-similar to ring finger protein 113A [Tribolium castaneum]:e-val = 3e-103|110762808-similar to CG4973-PA [Apis mellifera]:e-val = 2e-99|52138685-ring finger protein 113A [Gallus gallus]:e-val = 3e-99
FBgn0038772	CG4973	0.723	3	22	0.032	0.193	0.012	GO:0007059	chromosome segregation	0	-	nucleic acid binding-IEA|protein binding-IEA|zinc ion binding-IEA	-	-	protein binding-IEA|zinc ion binding-IEA|nucleic acid binding-IEA	-	-	108882876-zinc finger protein, putative [Aedes aegypti]:e-val = 1e-105|91086881-similar to ring finger protein 113A [Tribolium castaneum]:e-val = 3e-103|110762808-similar to CG4973-PA [Apis mellifera]:e-val = 2e-99|52138685-ring finger protein 113A [Gallus gallus]:e-val = 3e-99
FBgn0038772	CG4973	0.54	4	22	0.059	0.329	0.03	GO:0007001	chromosome organization and biogenesis (sensu Eukaryota)	0	-	nucleic acid binding-IEA|protein binding-IEA|zinc ion binding-IEA	-	-	protein binding-IEA|zinc ion binding-IEA|nucleic acid binding-IEA	-	-	108882876-zinc finger protein, putative [Aedes aegypti]:e-val = 1e-105|91086881-similar to ring finger protein 113A [Tribolium castaneum]:e-val = 3e-103|110762808-similar to CG4973-PA [Apis mellifera]:e-val = 2e-99|52138685-ring finger protein 113A [Gallus gallus]:e-val = 3e-99
FBgn0038762	CG4836	0.941	2	20	0.004	0.148	0.001	GO:0006458	'de novo' protein folding	0	carbohydrate metabolic process-IEA	L-iditol 2-dehydrogenase activity-ISS|zinc ion binding-IEA	-	metabolic process-IEA	L-iditol 2-dehydrogenase activity-ISS|zinc ion binding-IEA	-	-	-
FBgn0038708	CG6255	0.79	2	29	0.004	0.148	0.001	GO:0006458	'de novo' protein folding	0	tricarboxylic acid cycle-IEA	succinate-CoA ligase (GDP-forming) activity-ISS	succinate-CoA ligase complex (GDP-forming)-ISS	metabolic process-IEA	succinate-CoA ligase (GDP-forming) activity-ISS|succinate-CoA ligase (ADP-forming) activity-IEA|binding-IEA|ATP citrate synthase activity-IEA	succinate-CoA ligase complex (GDP-forming)-ISS	-	58396343-AGAP001312-PA [Anopheles gambiae str. PEST]:e-val = 6e-98|66533950-similar to Succinyl coenzyme A synthetase subunit CG1065-PA [Apis mellifera]:e-val = 5e-97|91076012-similar to CG1065-PA [Tribolium castaneum]:e-val = 6e-96|85103754-succinyl-CoA ligase alpha-chain, mitochondrial precursor [Neurospora crassa OR74A]:e-val = 3e-95
FBgn0038609	CG7671	0.972	2	4	0.016	0.318	0.005	GO:0006457	protein folding	0	-	-	-	-	-	-	-	-
FBgn0038601	CG18600	0.919	5	37	0.005	0.462	0.002	GO:0006364	rRNA processing	0	-	-	-	transcription-IEA	DNA binding-IEA|DNA-directed RNA polymerase activity-IEA	nucleus-IEA	-	-
FBgn0038585	CG7993	0.924	4	27	0.005	0.462	0.002	GO:0006364	rRNA processing	0	biological_process-ND	molecular_function-ND	cellular_component-ND	biological_process-ND	molecular_function-ND	cellular_component-ND	-	108879902-hypothetical protein [Aedes aegypti]:e-val = 2e-93|91091908-similar to CG7993 CG7993-PA [Tribolium castaneum]:e-val = 4e-78|110764235-similar to brix domain containing 1 [Apis mellifera]:e-val = 3e-70|115726482-similar to Brix domain containing 1 [Strongylocentrotus purpuratus]:e-val = 1e-68
FBgn0038535	aluminum_tubes	0.536	2	9	0.021	0.254	0.013	GO:0006333	chromatin assembly or disassembly	0	-	-	lipid particle-IDA	-	-	lipid particle-IDA|lipid particle-IDA	-	-
FBgn0038535	aluminum_tubes	0.865	3	9	0.073	0.353	0.036	GO:0006259	DNA metabolic process	0	-	-	lipid particle-IDA	-	-	lipid particle-IDA|lipid particle-IDA	-	-
FBgn0038523	CG7587	0.998	5	5	0.04	0.192	0.029	GO:0022610	biological adhesion	0	-	-	-	-	-	-	-	-
FBgn0038523	CG7587	1	5	5	0.008	0.278	0.001	GO:0007591	molting cycle, chitin-based cuticle	0	-	-	-	-	-	-	-	-
FBgn0038473	CG3983	1	9	52	0.009	0.372	0.006	GO:0042254	ribosome biogenesis and assembly	1	nucleobase, nucleoside, nucleotide and nucleic acid metabolic process-IEA|transport-IEA|intracellular protein transport-IEA|signal transduction-IEA|cell surface receptor linked signal transduction-IEA|intracellular signaling cascade-IEA|nucleobase, nucleoside, nucleotide and nucleic acid transport-IEA|protein metabolic process-IEA	receptor binding-IEA|hormone activity-IEA|GTP binding-IEA	intracellular-IEA	-	GTP binding-IEA	intracellular-IEA	-	110763899-similar to CG3983-PB, isoform B [Apis mellifera]:e-val = 9e-134|108872457-GTP-binding protein-invertebrate [Aedes aegypti]:e-val = 4e-124|17534827-mammalian NucleoSTemin (stem cell marker) related [Caenorhabditis elegans]:e-val = 6e-92|39587211-Hypothetical protein CBG00673 [Caenorhabditis briggsae AF16]:e-val = 2e-91
FBgn0038473	CG3983	0.74	6	52	0.006	0.404	0.003	GO:0016072	rRNA metabolic process	1	nucleobase, nucleoside, nucleotide and nucleic acid metabolic process-IEA|transport-IEA|intracellular protein transport-IEA|signal transduction-IEA|cell surface receptor linked signal transduction-IEA|intracellular signaling cascade-IEA|nucleobase, nucleoside, nucleotide and nucleic acid transport-IEA|protein metabolic process-IEA	receptor binding-IEA|hormone activity-IEA|GTP binding-IEA	intracellular-IEA	-	GTP binding-IEA	intracellular-IEA	-	110763899-similar to CG3983-PB, isoform B [Apis mellifera]:e-val = 9e-134|108872457-GTP-binding protein-invertebrate [Aedes aegypti]:e-val = 4e-124|17534827-mammalian NucleoSTemin (stem cell marker) related [Caenorhabditis elegans]:e-val = 6e-92|39587211-Hypothetical protein CBG00673 [Caenorhabditis briggsae AF16]:e-val = 2e-91
FBgn0038473	CG3983	0.893	7	52	0.041	0.311	0.015	GO:0006396	RNA processing	1	nucleobase, nucleoside, nucleotide and nucleic acid metabolic process-IEA|transport-IEA|intracellular protein transport-IEA|signal transduction-IEA|cell surface receptor linked signal transduction-IEA|intracellular signaling cascade-IEA|nucleobase, nucleoside, nucleotide and nucleic acid transport-IEA|protein metabolic process-IEA	receptor binding-IEA|hormone activity-IEA|GTP binding-IEA	intracellular-IEA	-	GTP binding-IEA	intracellular-IEA	-	110763899-similar to CG3983-PB, isoform B [Apis mellifera]:e-val = 9e-134|108872457-GTP-binding protein-invertebrate [Aedes aegypti]:e-val = 4e-124|17534827-mammalian NucleoSTemin (stem cell marker) related [Caenorhabditis elegans]:e-val = 6e-92|39587211-Hypothetical protein CBG00673 [Caenorhabditis briggsae AF16]:e-val = 2e-91
FBgn0038465	Immune-regulated_catalase	0.695	2	4	0.015	0.131	0.009	GO:0008340	determination of adult life span	0	oxygen and reactive oxygen species metabolic process-IEA|defense response-IEA	peroxidase activity-ISS|catalase activity-IDA	-	response to oxidative stress-IEA	peroxidase activity-ISS|heme binding-IEA|catalase activity-IDA	-	-	-
FBgn0038465	Immune-regulated_catalase	0.864	2	4	0.005	0.082	0.002	GO:0006979	response to oxidative stress	1	oxygen and reactive oxygen species metabolic process-IEA|defense response-IEA	peroxidase activity-ISS|catalase activity-IDA	-	response to oxidative stress-IEA	peroxidase activity-ISS|heme binding-IEA|catalase activity-IDA	-	-	-
FBgn0038400	CG5903	0.81	2	13	0.014	0.124	0.004	GO:0051186	cofactor metabolic process	0	-	-	-	-	-	-	-	-
FBgn0038400	CG5903	0.655	2	13	0.004	0.134	0.003	GO:0006123	mitochondrial electron transport, cytochrome c to oxygen	0	-	-	-	-	-	-	-	-
FBgn0038400	CG5903	1	7	13	0.012	0.58	0.008	GO:0006120	mitochondrial electron transport, NADH to ubiquinone	0	-	-	-	-	-	-	-	-
FBgn0038400	CG5903	1	10	13	0.021	0.735	0.007	GO:0006119	oxidative phosphorylation	0	-	-	-	-	-	-	-	-
FBgn0038275	CG3817	0.64	5	40	0.005	0.462	0.002	GO:0006364	rRNA processing	0	biological_process-ND	molecular_function-ND	cellular_component-ND	biological_process-ND	molecular_function-ND	cellular_component-ND	-	-
FBgn0038251	CG3508	0.777	2	8	0.037	0.244	0.011	GO:0051321	meiotic cell cycle	0	-	-	-	-	-	-	-	-
FBgn0038251	CG3508	0.781	2	8	0.019	0.14	0.007	GO:0007143	female meiosis	0	-	-	-	-	-	-	-	-
FBgn0038251	CG3508	0.853	2	8	0.008	0.161	0.004	GO:0007140	male meiosis	0	-	-	-	-	-	-	-	-
FBgn0038251	CG3508	0.889	2	8	0.013	0.212	0.004	GO:0007127	meiosis I	0	-	-	-	-	-	-	-	-
FBgn0038251	CG3508	0.58	2	8	0.063	0.311	0.023	GO:0000279	M phase	0	-	-	-	-	-	-	-	-
FBgn0038251	CG3508	0.609	2	8	0.033	0.166	0.015	GO:0000226	microtubule cytoskeleton organization and biogenesis	0	-	-	-	-	-	-	-	-
FBgn0038225	CG8489	0.747	2	21	0.008	0.231	0.001	GO:0006839	mitochondrial transport	0	-	-	-	-	-	-	-	-
FBgn0038225	CG8489	0.931	2	21	0.004	0.148	0.001	GO:0006458	'de novo' protein folding	0	-	-	-	-	-	-	-	-
FBgn0038213	CG9624	0.683	1	1	0.021	0.735	0.007	GO:0006119	oxidative phosphorylation	0	-	-	-	-	-	-	-	-
FBgn0038196	CG9922	0.988	2	9	0.006	0.238	0.001	GO:0006626	protein targeting to mitochondrion	0	-	-	-	-	-	-	-	118786196-AGAP004606-PA [Anopheles gambiae str. PEST]:e-val = 4e-18|114656708-Huntingtin interacting protein K [Pan troglodytes]:e-val = 1e-15|27229055-RIKEN cDNA 2310003F16 gene [Mus musculus]:e-val = 1e-15|74000425-similar to Huntingtin interacting protein K [Canis lupus familiaris]:e-val = 1e-15
FBgn0038183	CG9286	0.951	4	21	0.041	0.311	0.015	GO:0006396	RNA processing	0	regulation of progression through cell cycle-IEA|cell cycle-IEA	-	cellular_component-ND	-	-	cellular_component-ND	-	-
FBgn0038146	CG9799	1	8	41	0.005	0.462	0.002	GO:0006364	rRNA processing	1	-	-	-	rRNA processing-IEA	-	small subunit processome-IEA	-	108874609-wd-repeat protein [Aedes aegypti]:e-val = 0.0|118784646-AGAP004557-PA [Anopheles gambiae str. PEST]:e-val = 0.0|91077436-similar to CG9799-PA [Tribolium castaneum]:e-val = 0.0|115965718-similar to MGC53182 protein [Strongylocentrotus purpuratus]:e-val = 0.0|41054645-WD repeat domain 36 [Danio rerio]:e-val = 0.0|124297248-hypothetical protein LOC100037126 [Xenopus laevis]:e-val = 0.0|288…
FBgn0038136	CG8774	0.526	1	2	0.012	0.265	0.002	GO:0045087	innate immune response	0	proteolysis-IEA|proteolysis-IEA	glutamyl aminopeptidase activity-ISS|nucleic acid binding-IEA|membrane alanyl aminopeptidase activity-IEA|endonuclease activity-IEA|zinc ion binding-IEA	-	proteolysis-IEA	glutamyl aminopeptidase activity-ISS|endonuclease activity-IEA|zinc ion binding-IEA|nucleic acid binding-IEA|membrane alanyl aminopeptidase activity-IEA	-	-	108876896-glutamyl aminopeptidase [Aedes aegypti]:e-val = 0.0|84000033-glutamyl aminopeptidase (aminopeptidase A) [Bos taurus]:e-val = 2e-173|66543560-similar to CG8773-PA [Apis mellifera]:e-val = 2e-123|115739627-similar to aminopeptidase N [Strongylocentrotus purpuratus]:e-val = 7e-111
FBgn0038115	CG7966	0.991	2	3	0.014	0.333	0.003	GO:0046483	heterocycle metabolic process	0	defense response-IEA	selenium binding-ISS	-	-	selenium binding-ISS	-	-	108882686-selenium-binding protein [Aedes aegypti]:e-val = 0.0|91092064-similar to CG7966-PA [Tribolium castaneum]:e-val = 2e-168|118102241-selenium binding protein 1 [Gallus gallus]:e-val = 6e-144|115726926-hypothetical LOC582523 [Strongylocentrotus purpuratus]:e-val = 1e-140
FBgn0038071	CG6234	0.729	3	7	0.033	0.162	0.031	GO:0035239	tube morphogenesis	0	-	-	-	-	-	-	-	-
FBgn0038071	CG6234	0.975	4	7	0.038	0.184	0.029	GO:0007155	cell adhesion	0	-	-	-	-	-	-	-	-
FBgn0038028	CG10035	0.611	1	1	0.034	0.33	0.007	GO:0006952	defense response	0	-	-	-	-	-	-	-	-
FBgn0038017	CG4115	0.819	2	23	0.003	0.059	0.001	GO:0035159	regulation of tube length, open tracheal system	0	-	sugar binding-IEA	-	-	binding-IEA	-	-	91079386-similar to CG4115-PA [Tribolium castaneum]:e-val = 4e-98|118788050-C-type lectin, galactose-binding (AGAP006430-PA) [Anopheles gambiae str. PEST]:e-val = 8e-96|108869658-hypothetical protein [Aedes aegypti]:e-val = 1e-95|114796717-C-type lectin [Bombyx mori]:e-val = 3e-94
FBgn0037958	CG6962	0.91	4	29	0.037	0.244	0.011	GO:0051321	meiotic cell cycle	0	-	-	-	-	-	-	-	-
FBgn0037958	CG6962	0.812	3	29	0.019	0.14	0.007	GO:0007143	female meiosis	0	-	-	-	-	-	-	-	-
FBgn0037958	CG6962	0.588	5	29	0.059	0.329	0.03	GO:0007001	chromosome organization and biogenesis (sensu Eukaryota)	0	-	-	-	-	-	-	-	-
FBgn0037958	CG6962	0.992	6	29	0.063	0.311	0.023	GO:0000279	M phase	0	-	-	-	-	-	-	-	-
FBgn0037943	CG14722	0.631	1	1	0.014	0.356	0.003	GO:0006413	translational initiation	0	-	apoptotic protease activator activity-ISS	-	-	apoptotic protease activator activity-ISS	-	-	-
FBgn0037874	Translationally_controlled_tumor_protein	0.993	2	3	0.014	0.356	0.003	GO:0006413	translational initiation	0	defense response-IEA	structural constituent of cytoskeleton-IEA|microtubule binding-IEA	cytoplasm-NAS	positive regulation of multicellular organism growth-IMP|positive regulation of cell size-IMP	guanyl-nucleotide exchange factor activity-IDA	cytoplasm-NAS|cytoplasm-IEA	-	112982880-translationally controlled tumor protein [Bombyx mori]:e-val = 8e-77|91082897-similar to CG4800-PA [Tribolium castaneum]:e-val = 3e-75|66515987-similar to Translationally controlled tumor protein CG4800-PA [Apis mellifera]:e-val = 2e-72|58382906-AGAP002667-PA [Anopheles gambiae str. PEST]:e-val = 1e-67
FBgn0037777	CG11722	0.501	1	3	0.018	0.605	0.002	GO:0009581	detection of external stimulus	0	biological_process-ND	molecular_function-ND	cellular_component-ND	biological_process-ND	molecular_function-ND	cellular_component-ND	-	-
FBgn0037777	CG11722	0.964	2	3	0.08	0.883	0.017	GO:0006412	translation	0	biological_process-ND	molecular_function-ND	cellular_component-ND	biological_process-ND	molecular_function-ND	cellular_component-ND	-	-
FBgn0037728	CG16817	0.839	2	9	0.016	0.318	0.005	GO:0006457	protein folding	0	biological_process-ND	molecular_function-ND	cellular_component-ND	biological_process-ND	molecular_function-ND	cellular_component-ND	-	-
FBgn0037701	Hrp59	0.744	2	7	0.017	0.14	0.007	GO:0051252	regulation of RNA metabolic process	1	-	mRNA binding-ISS|nucleotide binding-IEA|mRNA binding-IDA	-	-	mRNA binding-ISS|nucleotide binding-IEA|mRNA binding-IDA	-	5410336-transcription from RNA polymerase II promoter-TAS|5410336-myoblast cell fate determination-TAS	108880772-myelinprotein expression factor [Aedes aegypti]:e-val = 5e-42|66510755-similar to CG9373-PA [Apis mellifera]:e-val = 6e-33|119597744-myelin expression factor 2 [Homo sapiens]:e-val = 4e-21|109081119-similar to myelin gene expression factor 2 [Macaca mulatta]:e-val = 4e-21|38511616-myelin basic protein expression factor 2, repressor [Mus musculus]:e-val = 4e-21
FBgn0037701	Hrp59	0.769	2	7	0.016	0.147	0.007	GO:0048024	regulation of nuclear mRNA splicing, via spliceosome	0	-	mRNA binding-ISS|nucleotide binding-IEA|mRNA binding-IDA	-	-	mRNA binding-ISS|nucleotide binding-IEA|mRNA binding-IDA	-	5410336-transcription from RNA polymerase II promoter-TAS|5410336-myoblast cell fate determination-TAS	108880772-myelinprotein expression factor [Aedes aegypti]:e-val = 5e-42|66510755-similar to CG9373-PA [Apis mellifera]:e-val = 6e-33|119597744-myelin expression factor 2 [Homo sapiens]:e-val = 4e-21|109081119-similar to myelin gene expression factor 2 [Macaca mulatta]:e-val = 4e-21|38511616-myelin basic protein expression factor 2, repressor [Mus musculus]:e-val = 4e-21
FBgn0037652	CG11980	0.996	3	18	0.007	0.361	0.001	GO:0043038	amino acid activation	0	-	-	-	-	-	-	-	91083497-similar to CG11980-PC, isoform C [Tribolium castaneum]:e-val = 3e-86|108876735-hypothetical protein [Aedes aegypti]:e-val = 2e-84|118782861-AGAP002408-PA [Anopheles gambiae str. PEST]:e-val = 7e-84|60551354-hypothetical protein LOC594885 [Xenopus tropicalis]:e-val = 1e-73
FBgn0037652	CG11980	0.999	4	18	0.016	0.318	0.005	GO:0006457	protein folding	0	-	-	-	-	-	-	-	91083497-similar to CG11980-PC, isoform C [Tribolium castaneum]:e-val = 3e-86|108876735-hypothetical protein [Aedes aegypti]:e-val = 2e-84|118782861-AGAP002408-PA [Anopheles gambiae str. PEST]:e-val = 7e-84|60551354-hypothetical protein LOC594885 [Xenopus tropicalis]:e-val = 1e-73
FBgn0037652	CG11980	0.996	3	18	0.007	0.371	0.001	GO:0006418	tRNA aminoacylation for protein translation	0	-	-	-	-	-	-	-	91083497-similar to CG11980-PC, isoform C [Tribolium castaneum]:e-val = 3e-86|108876735-hypothetical protein [Aedes aegypti]:e-val = 2e-84|118782861-AGAP002408-PA [Anopheles gambiae str. PEST]:e-val = 7e-84|60551354-hypothetical protein LOC594885 [Xenopus tropicalis]:e-val = 1e-73
FBgn0037652	CG11980	0.996	3	18	0.007	0.313	0.001	GO:0006399	tRNA metabolic process	0	-	-	-	-	-	-	-	91083497-similar to CG11980-PC, isoform C [Tribolium castaneum]:e-val = 3e-86|108876735-hypothetical protein [Aedes aegypti]:e-val = 2e-84|118782861-AGAP002408-PA [Anopheles gambiae str. PEST]:e-val = 7e-84|60551354-hypothetical protein LOC594885 [Xenopus tropicalis]:e-val = 1e-73
FBgn0037624	CG8223	0.954	5	41	0.032	0.193	0.012	GO:0007059	chromosome segregation	0	-	-	-	-	-	-	-	-
FBgn0037624	CG8223	0.815	7	41	0.059	0.329	0.03	GO:0007001	chromosome organization and biogenesis (sensu Eukaryota)	0	-	-	-	-	-	-	-	-
FBgn0037624	CG8223	0.641	6	41	0.063	0.311	0.023	GO:0000279	M phase	0	-	-	-	-	-	-	-	-
FBgn0037607	CG8036	0.679	1	1	0.007	0.361	0.001	GO:0043038	amino acid activation	0	pentose-phosphate shunt-IEA	transketolase activity-ISS	-	metabolic process-IEA	transketolase activity-ISS	lipid particle-IDA	51491841-regulation of growth-ISS	108879967-transketolase [Aedes aegypti]:e-val = 0.0|66503776-similar to CG8036-PB, isoform B [Apis mellifera]:e-val = 0.0|115944249-similar to transketolase [Strongylocentrotus purpuratus]:e-val = 0.0|27733291-transketolase-like 2 [Rattus norvegicus]:e-val = 0.0|126342173-similar to Transketolase [Monodelphis domestica]:e-val = 0.0|62752851-MGC107778 protein [Xenopus tropicalis]:e-val = 0.0|62471…
FBgn0037607	CG8036	0.689	1	1	0.007	0.371	0.001	GO:0006418	tRNA aminoacylation for protein translation	0	pentose-phosphate shunt-IEA	transketolase activity-ISS	-	metabolic process-IEA	transketolase activity-ISS	lipid particle-IDA	51491841-regulation of growth-ISS	108879967-transketolase [Aedes aegypti]:e-val = 0.0|66503776-similar to CG8036-PB, isoform B [Apis mellifera]:e-val = 0.0|115944249-similar to transketolase [Strongylocentrotus purpuratus]:e-val = 0.0|27733291-transketolase-like 2 [Rattus norvegicus]:e-val = 0.0|126342173-similar to Transketolase [Monodelphis domestica]:e-val = 0.0|62752851-MGC107778 protein [Xenopus tropicalis]:e-val = 0.0|62471…
FBgn0037607	CG8036	0.611	1	1	0.007	0.313	0.001	GO:0006399	tRNA metabolic process	0	pentose-phosphate shunt-IEA	transketolase activity-ISS	-	metabolic process-IEA	transketolase activity-ISS	lipid particle-IDA	51491841-regulation of growth-ISS	108879967-transketolase [Aedes aegypti]:e-val = 0.0|66503776-similar to CG8036-PB, isoform B [Apis mellifera]:e-val = 0.0|115944249-similar to transketolase [Strongylocentrotus purpuratus]:e-val = 0.0|27733291-transketolase-like 2 [Rattus norvegicus]:e-val = 0.0|126342173-similar to Transketolase [Monodelphis domestica]:e-val = 0.0|62752851-MGC107778 protein [Xenopus tropicalis]:e-val = 0.0|62471…
FBgn0037580	Dipeptidyl_aminopeptidase_III	0.999	4	8	0.049	0.434	0.022	GO:0006508	proteolysis	1	proteolysis-IEA|proteolysis-IEA	dipeptidyl-peptidase III activity-NAS|dipeptidyl-peptidase III activity-IDA	cytoplasm-NAS	proteolysis-IDA	dipeptidyl-peptidase III activity-IDA	cytosol-IDA|membrane-IDA	18491024-proteolysis-TAS	108881678-dipeptidyl peptidase iii [Aedes aegypti]:e-val = 0.0|66509442-similar to Dipeptidyl aminopeptidase III CG7415-PC, isoform C [Apis mellifera]:e-val = 0.0|115758226-similar to Dipeptidylpeptidase 3 [Strongylocentrotus purpuratus]:e-val = 0.0|50540434-dipeptidylpeptidase 3 [Danio rerio]:e-val = 0.0|73982972-dipeptidyl-peptidase 3 [Canis lupus familiaris]:e-val = 0.0|39595776-Hypothetical p…
FBgn0037543	CG10903	0.996	4	22	0.005	0.462	0.002	GO:0006364	rRNA processing	1	nucleobase, nucleoside, nucleotide and nucleic acid metabolic process-IEA	S-adenosylmethionine-dependent methyltransferase activity-ISS	-	metabolic process-IEA	S-adenosylmethionine-dependent methyltransferase activity-ISS	-	-	108872791-hypothetical protein [Aedes aegypti]:e-val = 1e-109|58380035-AGAP003728-PA [Anopheles gambiae str. PEST]:e-val = 2e-107|66564535-similar to CG10903-PA [Apis mellifera]:e-val = 1e-97|86129594-Williams Beuren syndrome chromosome region 22 [Gallus gallus]:e-val = 2e-90
FBgn0037468	CG1943	0.948	4	27	0.032	0.193	0.012	GO:0007059	chromosome segregation	0	-	-	-	-	-	-	-	-
FBgn0037468	CG1943	0.749	5	27	0.059	0.329	0.03	GO:0007001	chromosome organization and biogenesis (sensu Eukaryota)	0	-	-	-	-	-	-	-	-
FBgn0037468	CG1943	0.996	6	27	0.063	0.311	0.023	GO:0000279	M phase	0	-	-	-	-	-	-	-	-
FBgn0037468	CG1943	0.871	3	27	0.011	0.119	0.005	GO:0000070	mitotic sister chromatid segregation	0	-	-	-	-	-	-	-	-
FBgn0037440	CG1041	0.587	1	2	0.008	0.231	0.001	GO:0006839	mitochondrial transport	0	amino acid metabolic process-IEA	carnitine O-acetyltransferase activity-ISS	mitochondrion-ISS|peroxisome-ISS	-	carnitine O-acetyltransferase activity-ISS	mitochondrion-ISS|peroxisome-ISS	-	108872337-carnitine o-acetyltransferase [Aedes aegypti]:e-val = 1e-143|91082165-similar to carnitine acetyltransferase isoform 1 precursor [Tribolium castaneum]:e-val = 4e-139|118791579-AGAP009076-PA [Anopheles gambiae str. PEST]:e-val = 2e-60|73967802-carnitine acetyltransferase [Canis lupus familiaris]:e-val = 8e-51
FBgn0037424	Osi15	0.996	16	42	0.0879	0.88	0.0175	GO:0009059	macromolecule biosynthetic process	0	-	-	-	-	-	-	-	-
FBgn0037376	CG2051	0.739	6	40	0.096	0.245	0.035	GO:0051649	establishment of cellular localization	0	chromatin assembly or disassembly-IEA	histone acetyltransferase activity-ISS	-	-	histone acetyltransferase activity-ISS	-	4504341-DNA packaging-TAS|4504341-internal protein amino acid acetylation-TAS	108878038-histone acetyltransferase type b catalytic subunit [Aedes aegypti]:e-val = 2e-107|110756587-similar to histone aminotransferase 1 [Apis mellifera]:e-val = 1e-102|72010796-similar to MGC81978 protein [Strongylocentrotus purpuratus]:e-val = 2e-87|126326578-similar to histone acetyltransferase-1 [Monodelphis domestica]:e-val = 5e-87
FBgn0037376	CG2051	0.938	5	40	0.037	0.244	0.011	GO:0051321	meiotic cell cycle	0	chromatin assembly or disassembly-IEA	histone acetyltransferase activity-ISS	-	-	histone acetyltransferase activity-ISS	-	4504341-DNA packaging-TAS|4504341-internal protein amino acid acetylation-TAS	108878038-histone acetyltransferase type b catalytic subunit [Aedes aegypti]:e-val = 2e-107|110756587-similar to histone aminotransferase 1 [Apis mellifera]:e-val = 1e-102|72010796-similar to MGC81978 protein [Strongylocentrotus purpuratus]:e-val = 2e-87|126326578-similar to histone acetyltransferase-1 [Monodelphis domestica]:e-val = 5e-87
FBgn0037376	CG2051	0.849	4	40	0.021	0.116	0.01	GO:0007349	cellularization	0	chromatin assembly or disassembly-IEA	histone acetyltransferase activity-ISS	-	-	histone acetyltransferase activity-ISS	-	4504341-DNA packaging-TAS|4504341-internal protein amino acid acetylation-TAS	108878038-histone acetyltransferase type b catalytic subunit [Aedes aegypti]:e-val = 2e-107|110756587-similar to histone aminotransferase 1 [Apis mellifera]:e-val = 1e-102|72010796-similar to MGC81978 protein [Strongylocentrotus purpuratus]:e-val = 2e-87|126326578-similar to histone acetyltransferase-1 [Monodelphis domestica]:e-val = 5e-87
FBgn0037376	CG2051	0.547	7	40	0.105	0.322	0.045	GO:0007010	cytoskeleton organization and biogenesis	0	chromatin assembly or disassembly-IEA	histone acetyltransferase activity-ISS	-	-	histone acetyltransferase activity-ISS	-	4504341-DNA packaging-TAS|4504341-internal protein amino acid acetylation-TAS	108878038-histone acetyltransferase type b catalytic subunit [Aedes aegypti]:e-val = 2e-107|110756587-similar to histone aminotransferase 1 [Apis mellifera]:e-val = 1e-102|72010796-similar to MGC81978 protein [Strongylocentrotus purpuratus]:e-val = 2e-87|126326578-similar to histone acetyltransferase-1 [Monodelphis domestica]:e-val = 5e-87
FBgn0037376	CG2051	0.999	8	40	0.063	0.311	0.023	GO:0000279	M phase	0	chromatin assembly or disassembly-IEA	histone acetyltransferase activity-ISS	-	-	histone acetyltransferase activity-ISS	-	4504341-DNA packaging-TAS|4504341-internal protein amino acid acetylation-TAS	108878038-histone acetyltransferase type b catalytic subunit [Aedes aegypti]:e-val = 2e-107|110756587-similar to histone aminotransferase 1 [Apis mellifera]:e-val = 1e-102|72010796-similar to MGC81978 protein [Strongylocentrotus purpuratus]:e-val = 2e-87|126326578-similar to histone acetyltransferase-1 [Monodelphis domestica]:e-val = 5e-87
FBgn0037372	CG2091	0.762	2	9	0.023	0.247	0.008	GO:0065004	protein-DNA complex assembly	0	-	-	-	deadenylation-dependent decapping-IEA	hydrolase activity-IEA|protein binding-IEA	-	-	108875237-histidine triad (hit) protein member [Aedes aegypti]:e-val = 6e-91|91079214-similar to histidine triad protein member [Tribolium castaneum]:e-val = 2e-84|115842320-similar to histidine triad protein member 5 [Strongylocentrotus purpuratus]:e-val = 4e-71|110767728-similar to CG2091-PA [Apis mellifera]:e-val = 1e-69
FBgn0037372	CG2091	0.606	2	9	0.023	0.254	0.012	GO:0006260	DNA replication	0	-	-	-	deadenylation-dependent decapping-IEA	hydrolase activity-IEA|protein binding-IEA	-	-	108875237-histidine triad (hit) protein member [Aedes aegypti]:e-val = 6e-91|91079214-similar to histidine triad protein member [Tribolium castaneum]:e-val = 2e-84|115842320-similar to histidine triad protein member 5 [Strongylocentrotus purpuratus]:e-val = 4e-71|110767728-similar to CG2091-PA [Apis mellifera]:e-val = 1e-69
FBgn0037372	CG2091	0.807	3	9	0.039	0.219	0.03	GO:0000074	regulation of progression through cell cycle	0	-	-	-	deadenylation-dependent decapping-IEA	hydrolase activity-IEA|protein binding-IEA	-	-	108875237-histidine triad (hit) protein member [Aedes aegypti]:e-val = 6e-91|91079214-similar to histidine triad protein member [Tribolium castaneum]:e-val = 2e-84|115842320-similar to histidine triad protein member 5 [Strongylocentrotus purpuratus]:e-val = 4e-71|110767728-similar to CG2091-PA [Apis mellifera]:e-val = 1e-69
FBgn0037330	mitochondrial_ribosomal_protein_L44	0.996	2	2	0.08	0.883	0.017	GO:0006412	translation	1	RNA processing-IEA	structural constituent of ribosome-ISS|ribonuclease III activity-IEA	mitochondrial large ribosomal subunit-ISS	RNA processing-IEA	structural constituent of ribosome-ISS|RNA binding-IEA|ribonuclease III activity-IEA	mitochondrial large ribosomal subunit-ISS	-	-
FBgn0037292	CG2022	0.995	2	2	0.021	0.735	0.007	GO:0006119	oxidative phosphorylation	0	-	receptor signaling protein activity-IEA	peroxisomal membrane-ISS|integral to membrane-IEA	-	-	peroxisomal membrane-ISS|integral to membrane-IEA	-	-
FBgn0037254	CG14651	0.525	1	1	0.011	0.24	0.002	GO:0016079	synaptic vesicle exocytosis	0	-	-	-	-	-	-	-	-
FBgn0037239	CG11739	0.786	1	1	0.004	0.316	0	GO:0051188	cofactor biosynthetic process	0	cation transport-IEA	tricarboxylate carrier activity-ISS|cation transporter activity-IEA	membrane-IEA	cation transport-IEA	tricarboxylate secondary active transmembrane transporter activity-ISS|cation transmembrane transporter activity-IEA	membrane-IEA	-	91090642-similar to Sideroflexin-3 [Tribolium castaneum]:e-val = 3e-106|62858971-sideroflexin 3 [Xenopus tropicalis]:e-val = 2e-100|118097358-sideroflexin 1 [Gallus gallus]:e-val = 3e-100|126290899-similar to tricarboxylate carrier protein [Monodelphis domestica]:e-val = 2e-99|72132938-similar to tricarboxylate carrier [Strongylocentrotus purpuratus]:e-val = 2e-99
FBgn0037239	CG11739	0.605	1	1	0.014	0.333	0.003	GO:0046483	heterocycle metabolic process	0	cation transport-IEA	tricarboxylate carrier activity-ISS|cation transporter activity-IEA	membrane-IEA	cation transport-IEA	tricarboxylate secondary active transmembrane transporter activity-ISS|cation transmembrane transporter activity-IEA	membrane-IEA	-	91090642-similar to Sideroflexin-3 [Tribolium castaneum]:e-val = 3e-106|62858971-sideroflexin 3 [Xenopus tropicalis]:e-val = 2e-100|118097358-sideroflexin 1 [Gallus gallus]:e-val = 3e-100|126290899-similar to tricarboxylate carrier protein [Monodelphis domestica]:e-val = 2e-99|72132938-similar to tricarboxylate carrier [Strongylocentrotus purpuratus]:e-val = 2e-99
FBgn0037239	CG11739	0.664	1	1	0.011	0.403	0.002	GO:0046148	pigment biosynthetic process	0	cation transport-IEA	tricarboxylate carrier activity-ISS|cation transporter activity-IEA	membrane-IEA	cation transport-IEA	tricarboxylate secondary active transmembrane transporter activity-ISS|cation transmembrane transporter activity-IEA	membrane-IEA	-	91090642-similar to Sideroflexin-3 [Tribolium castaneum]:e-val = 3e-106|62858971-sideroflexin 3 [Xenopus tropicalis]:e-val = 2e-100|118097358-sideroflexin 1 [Gallus gallus]:e-val = 3e-100|126290899-similar to tricarboxylate carrier protein [Monodelphis domestica]:e-val = 2e-99|72132938-similar to tricarboxylate carrier [Strongylocentrotus purpuratus]:e-val = 2e-99
FBgn0037182	CG6838	0.941	2	8	0.0219	0.3	0.00387	GO:0048489	synaptic vesicle transport	0	intracellular protein transport-IEA|vesicle-mediated transport-IEA|regulation of GTPase activity-IEA	ARF GTPase activator activity-ISS	-	regulation of ARF GTPase activity-IEA	ARF GTPase activator activity-ISS|zinc ion binding-IEA	-	-	91080341-similar to CG6838-PA, isoform A [Tribolium castaneum]:e-val = 2e-101|108883414-arf gtpase-activating protein [Aedes aegypti]:e-val = 1e-55|108869279-hypothetical protein [Aedes aegypti]:e-val = 7e-50|73982450-ADP-ribosylation factor GTPase activating protein 2 [Canis lupus familiaris]:e-val = 3e-48
FBgn0037182	CG6838	0.552	2	8	0.0635	0.193	0.0248	GO:0046907	intracellular transport	1	intracellular protein transport-IEA|vesicle-mediated transport-IEA|regulation of GTPase activity-IEA	ARF GTPase activator activity-ISS	-	regulation of ARF GTPase activity-IEA	ARF GTPase activator activity-ISS|zinc ion binding-IEA	-	-	91080341-similar to CG6838-PA, isoform A [Tribolium castaneum]:e-val = 2e-101|108883414-arf gtpase-activating protein [Aedes aegypti]:e-val = 1e-55|108869279-hypothetical protein [Aedes aegypti]:e-val = 7e-50|73982450-ADP-ribosylation factor GTPase activating protein 2 [Canis lupus familiaris]:e-val = 3e-48
FBgn0037182	CG6838	0.99	3	8	0.0324	0.233	0.0105	GO:0045045	secretory pathway	1	intracellular protein transport-IEA|vesicle-mediated transport-IEA|regulation of GTPase activity-IEA	ARF GTPase activator activity-ISS	-	regulation of ARF GTPase activity-IEA	ARF GTPase activator activity-ISS|zinc ion binding-IEA	-	-	91080341-similar to CG6838-PA, isoform A [Tribolium castaneum]:e-val = 2e-101|108883414-arf gtpase-activating protein [Aedes aegypti]:e-val = 1e-55|108869279-hypothetical protein [Aedes aegypti]:e-val = 7e-50|73982450-ADP-ribosylation factor GTPase activating protein 2 [Canis lupus familiaris]:e-val = 3e-48
FBgn0037182	CG6838	0.878	2	8	0.0236	0.211	0.00605	GO:0007269	neurotransmitter secretion	0	intracellular protein transport-IEA|vesicle-mediated transport-IEA|regulation of GTPase activity-IEA	ARF GTPase activator activity-ISS	-	regulation of ARF GTPase activity-IEA	ARF GTPase activator activity-ISS|zinc ion binding-IEA	-	-	91080341-similar to CG6838-PA, isoform A [Tribolium castaneum]:e-val = 2e-101|108883414-arf gtpase-activating protein [Aedes aegypti]:e-val = 1e-55|108869279-hypothetical protein [Aedes aegypti]:e-val = 7e-50|73982450-ADP-ribosylation factor GTPase activating protein 2 [Canis lupus familiaris]:e-val = 3e-48
FBgn0037122	CG14570	0.905	2	14	0.003	0.063	0.001	GO:0009072	aromatic amino acid family metabolic process	0	-	-	-	-	-	-	-	-
FBgn0037122	CG14570	0.647	2	14	0.012	0.109	0.004	GO:0007619	courtship behavior	0	-	-	-	-	-	-	-	-
FBgn0037122	CG14570	0.947	2	14	0.003	0.129	0.001	GO:0006582	melanin metabolic process	0	-	-	-	-	-	-	-	-
FBgn0037073	CG7338	1	8	40	0.005	0.462	0.002	GO:0006364	rRNA processing	1	-	-	-	ribosome biogenesis and assembly-IEA	-	nucleus-IEA	39780588-ribosome assembly-ISS	108879883-ribosome biogenesis protein tsr1 (20S rrna accumulation protein 1) [Aedes aegypti]:e-val = 0.0|91093929-similar to CG7338-PA [Tribolium castaneum]:e-val = 0.0|126314243-similar to TSR1, 20S rRNA accumulation, homolog [Monodelphis domestica]:e-val = 4e-176|118100273-TSR1, 20S rRNA accumulation, homolog (S. cerevisiae) [Gallus gallus]:e-val = 2e-175
FBgn0037025	CG11451	0.752	1	1	0.014	0.409	0.002	GO:0007018	microtubule-based movement	1	cell communication-IEA|signal transduction-IEA	-	-	mitotic spindle organization and biogenesis-IMP	-	-	-	-
FBgn0036980	RhoBTB	0.631	2	5	0.0261	0.157	0.0153	GO:0006461	protein complex assembly	0	cytoskeleton organization-IEA|G-protein coupled receptor protein signaling pathway-IEA|small GTPase mediated signal transduction-IEA	GTPase activity-ISS|GTPase activity-NAS|GTPase activity-NAS|GTPase activity-ISS|protein binding-IEA|GTP binding-IEA	-	small GTPase mediated signal transduction-IEA	GTPase activity-ISS|GTPase activity-NAS|GTPase activity-NAS|GTPase activity-ISS|GTP binding-IEA|protein binding-IEA	-	-	108880869-rhogtpase [Aedes aegypti]:e-val = 0.0|66559725-similar to RhoBTB CG5701-PA [Apis mellifera]:e-val = 0.0|91090320-similar to CG5701-PA [Tribolium castaneum]:e-val = 0.0|73952693-Rho-related BTB domain containing 1 [Canis lupus familiaris]:e-val = 1e-121
FBgn0036955	Histone_demethylase	0.53	1	2	0.027	0.372	0.006	GO:0009314	response to radiation	0	amino acid metabolic process-IEA|apoptosis-IEA|induction of apoptosis-IEA|electron transport-IEA	oxidoreductase activity-IEA|oxidoreductase activity-IEA	-	-	oxidoreductase activity-IEA	-	-	108872259-lysine-specific histone demethylase [Aedes aegypti]:e-val = 0.0|126328487-similar to KIAA0601 protein [Monodelphis domestica]:e-val = 0.0|51315882-amine oxidase (flavin containing) domain 2 [Mus musculus]:e-val = 0.0|125842307-wu:fb82e06 [Danio rerio]:e-val = 0.0
FBgn0036949	CG7290	0.998	4	9	0.049	0.434	0.022	GO:0006508	proteolysis	0	chitin metabolic process-IEA	structural constituent of peritrophic membrane-ISS|chitin binding-IEA	extracellular region-IEA	chitin metabolic process-IEA	structural constituent of peritrophic membrane-ISS|chitin binding-IEA	extracellular region-IEA	-	-
FBgn0036892	CG8798	0.525	1	1	0.011	0.24	0.002	GO:0016079	synaptic vesicle exocytosis	0	proteolysis-IEA|ATP-dependent proteolysis-IEA	endopeptidase La activity-ISS|endopeptidase La activity-ISS|ATP-dependent peptidase activity-IEA|ATP binding-IEA|nucleoside-triphosphatase activity-IEA	mitochondrial matrix-ISS	ATP-dependent proteolysis-IEA	endopeptidase La activity-ISS|endopeptidase La activity-ISS|ATP binding-IEA|ATP-dependent peptidase activity-IEA|nucleoside-triphosphatase activity-IEA	mitochondrial matrix-ISS	-	108877715-ATP-dependent Lon protease, putative [Aedes aegypti]:e-val = 0.0|66559145-similar to CG8798-PA, isoform A [Apis mellifera]:e-val = 0.0|91077206-similar to Lon protease homolog, mitochondrial precursor (Lon protease-like protein) (LONP) (LONHs) [Tribolium castaneum]:e-val = 0.0|119589558-lon peptidase 1, mitochondrial [Homo sapiens]:e-val = 0.0|126323252-similar to protease, serine, 15 […
FBgn0036870	CG14095	0.922	3	11	0.047	0.186	0.018	GO:0051704	multi-organism process	0	-	-	-	-	-	-	-	-
FBgn0036870	CG14095	0.535	2	11	0.018	0.188	0.01	GO:0048066	pigmentation during development	0	-	-	-	-	-	-	-	-
FBgn0036870	CG14095	0.778	2	11	0.011	0.403	0.002	GO:0046148	pigment biosynthetic process	0	-	-	-	-	-	-	-	-
FBgn0036870	CG14095	0.92	2	11	0.003	0.063	0.001	GO:0009072	aromatic amino acid family metabolic process	0	-	-	-	-	-	-	-	-
FBgn0036870	CG14095	0.719	2	11	0.012	0.109	0.004	GO:0007619	courtship behavior	0	-	-	-	-	-	-	-	-
FBgn0036870	CG14095	0.964	2	11	0.003	0.129	0.001	GO:0006582	melanin metabolic process	0	-	-	-	-	-	-	-	-
FBgn0036857	CG9629	0.903	2	6	0.019	0.187	0.006	GO:0006520	amino acid metabolic process	0	metabolic process-IEA	aldehyde dehydrogenase (NAD) activity-ISS	-	metabolic process-IEA	aldehyde dehydrogenase (NAD) activity-ISS	-	115534176-aldehyde metabolic process-ISS|118138656-aldehyde metabolic process-ISS|118138656-sensory perception of sound-TAS	108871916-aldehyde dehydrogenase [Aedes aegypti]:e-val = 0.0|91095113-similar to aldehyde dehydrogenase 7 family, member A1 [Tribolium castaneum]:e-val = 1e-171|47086597-aldehyde dehydrogenase 7 family, member A1 [Danio rerio]:e-val = 7e-167|126320562-similar to Aldehyde dehydrogenase 7 family, member A1 [Monodelphis domestica]:e-val = 5e-165
FBgn0036846	Misexpression_suppressor_of_ras_6	0.641	2	3	0.021	0.209	0.02	GO:0008595	determination of anterior/posterior axis, embryo	0	biological_process-ND	hydrolase activity, acting on carbon-nitrogen (but not peptide) bonds, in linear amidines-IEA|metal ion binding-IEA	cellular_component-ND	biological_process-ND	hydrolase activity, acting on carbon-nitrogen (but not peptide) bonds, in linear amidines-IEA|metal ion binding-IEA	cellular_component-ND	-	108877423-Misexpression suppressor of ras, putative [Aedes aegypti]:e-val = 9e-83|58331873-UPF0489 protein C5orf22 homolog [Xenopus tropicalis]:e-val = 3e-35|126321162-similar to Chromosome 5 open reading frame 22 [Monodelphis domestica]:e-val = 3e-34|115495383-chromosome 5 open reading frame 22 ortholog [Bos taurus]:e-val = 3e-34
FBgn0036846	Misexpression_suppressor_of_ras_6	0.759	2	3	0.013	0.213	0.012	GO:0008293	torso signaling pathway	0	biological_process-ND	hydrolase activity, acting on carbon-nitrogen (but not peptide) bonds, in linear amidines-IEA|metal ion binding-IEA	cellular_component-ND	biological_process-ND	hydrolase activity, acting on carbon-nitrogen (but not peptide) bonds, in linear amidines-IEA|metal ion binding-IEA	cellular_component-ND	-	108877423-Misexpression suppressor of ras, putative [Aedes aegypti]:e-val = 9e-83|58331873-UPF0489 protein C5orf22 homolog [Xenopus tropicalis]:e-val = 3e-35|126321162-similar to Chromosome 5 open reading frame 22 [Monodelphis domestica]:e-val = 3e-34|115495383-chromosome 5 open reading frame 22 ortholog [Bos taurus]:e-val = 3e-34
FBgn0036846	Misexpression_suppressor_of_ras_6	0.798	2	3	0.076	0.42	0.045	GO:0007476	imaginal disc-derived wing morphogenesis	0	biological_process-ND	hydrolase activity, acting on carbon-nitrogen (but not peptide) bonds, in linear amidines-IEA|metal ion binding-IEA	cellular_component-ND	biological_process-ND	hydrolase activity, acting on carbon-nitrogen (but not peptide) bonds, in linear amidines-IEA|metal ion binding-IEA	cellular_component-ND	-	108877423-Misexpression suppressor of ras, putative [Aedes aegypti]:e-val = 9e-83|58331873-UPF0489 protein C5orf22 homolog [Xenopus tropicalis]:e-val = 3e-35|126321162-similar to Chromosome 5 open reading frame 22 [Monodelphis domestica]:e-val = 3e-34|115495383-chromosome 5 open reading frame 22 ortholog [Bos taurus]:e-val = 3e-34
FBgn0036846	Misexpression_suppressor_of_ras_6	0.639	2	3	0.044	0.278	0.038	GO:0007350	blastoderm segmentation	0	biological_process-ND	hydrolase activity, acting on carbon-nitrogen (but not peptide) bonds, in linear amidines-IEA|metal ion binding-IEA	cellular_component-ND	biological_process-ND	hydrolase activity, acting on carbon-nitrogen (but not peptide) bonds, in linear amidines-IEA|metal ion binding-IEA	cellular_component-ND	-	108877423-Misexpression suppressor of ras, putative [Aedes aegypti]:e-val = 9e-83|58331873-UPF0489 protein C5orf22 homolog [Xenopus tropicalis]:e-val = 3e-35|126321162-similar to Chromosome 5 open reading frame 22 [Monodelphis domestica]:e-val = 3e-34|115495383-chromosome 5 open reading frame 22 ortholog [Bos taurus]:e-val = 3e-34
FBgn0036837	CG18135	0.714	1	2	0.003	0.222	0	GO:0009064	glutamine family amino acid metabolic process	0	-	-	-	carbohydrate metabolic process-IEA|glycerol metabolic process-IEA|intracellular signaling cascade-IEA	carbohydrate binding-IEA|phospholipase C activity-IEA|glycerophosphodiester phosphodiesterase activity-IEA|protein binding-IPI	-	-	-
FBgn0036831	CG6839	0.99	4	12	0.049	0.434	0.022	GO:0006508	proteolysis	0	-	nucleic acid binding-IEA|endonuclease activity-IEA	-	-	endonuclease activity-IEA|nucleic acid binding-IEA	-	-	-
FBgn0036824	CG3902	0.936	2	8	0.014	0.333	0.003	GO:0046483	heterocycle metabolic process	0	acyl-CoA metabolic process-IEA|electron transport-IEA	short-branched-chain-acyl-CoA dehydrogenase activity-ISS	-	-	short-branched-chain-acyl-CoA dehydrogenase activity-ISS|FAD binding-IEA	-	15559225-fatty acid metabolic process-TAS	108876518-acyl-coa dehydrogenase [Aedes aegypti]:e-val = 2e-174|110763684-similar to CG3902-PA [Apis mellifera]:e-val = 2e-156|112983006-acyl-coenzyme A dehydrogenase [Bombyx mori]:e-val = 3e-155|91093605-similar to GA17761-PA [Tribolium castaneum]:e-val = 2e-151
FBgn0036824	CG3902	0.565	2	8	0.034	0.164	0.016	GO:0044248	cellular catabolic process	1	acyl-CoA metabolic process-IEA|electron transport-IEA	short-branched-chain-acyl-CoA dehydrogenase activity-ISS	-	-	short-branched-chain-acyl-CoA dehydrogenase activity-ISS|FAD binding-IEA	-	15559225-fatty acid metabolic process-TAS	108876518-acyl-coa dehydrogenase [Aedes aegypti]:e-val = 2e-174|110763684-similar to CG3902-PA [Apis mellifera]:e-val = 2e-156|112983006-acyl-coenzyme A dehydrogenase [Bombyx mori]:e-val = 3e-155|91093605-similar to GA17761-PA [Tribolium castaneum]:e-val = 2e-151
FBgn0036787	CG4306	0.611	1	1	0.034	0.33	0.007	GO:0006952	defense response	0	-	-	-	-	-	-	-	-
FBgn0036772	CG5290	0.781	2	10	0.016	0.318	0.005	GO:0006457	protein folding	0	-	-	-	-	binding-IEA	-	-	-
FBgn0036745	CG7484	1	3	4	0.003	0.27	0.001	GO:0006890	retrograde vesicle-mediated transport, Golgi to ER	0	-	-	-	-	-	-	6094261-'de novo' posttranslational protein folding-TAS	108870009-hypothetical protein [Aedes aegypti]:e-val = 4e-49|91078330-similar to CG7484-PB [Tribolium castaneum]:e-val = 5e-48|58386840-AGAP004986-PA [Anopheles gambiae str. PEST]:e-val = 2e-46|121483578-15kDa selenoprotein [Sus scrofa]:e-val = 1e-31|111494225-selenoprotein [Rattus norvegicus]:e-val = 1e-31|42741648-15 kDa selenoprotein [Homo sapiens]:e-val = 1e-31
FBgn0036726	CG7603	0.998	4	16	0.006	0.18	0.006	GO:0015992	proton transport	0	-	-	-	-	-	-	-	-
FBgn0036726	CG7603	0.554	2	16	0.004	0.134	0.003	GO:0006123	mitochondrial electron transport, cytochrome c to oxygen	0	-	-	-	-	-	-	-	-
FBgn0036726	CG7603	1	5	16	0.012	0.58	0.008	GO:0006120	mitochondrial electron transport, NADH to ubiquinone	0	-	-	-	-	-	-	-	-
FBgn0036726	CG7603	1	8	16	0.021	0.735	0.007	GO:0006119	oxidative phosphorylation	0	-	-	-	-	-	-	-	-
FBgn0036696	CG14057	0.79	2	3	0.0963	0.245	0.0346	GO:0051649	establishment of cellular localization	0	-	-	-	tRNA processing-IEA	ribonuclease P activity-IEA	nucleus-IEA	-	-
FBgn0036696	CG14057	0.877	2	3	0.0257	0.19	0.0103	GO:0006403	RNA localization	0	-	-	-	tRNA processing-IEA	ribonuclease P activity-IEA	nucleus-IEA	-	-
FBgn0036672	Limpet	0.999	4	11	0.011	0.174	0.006	GO:0045445	myoblast differentiation	1	mesoderm development-IEA|heart development-IEA|muscle development-IEA	transcription factor activity-NAS|zinc ion binding-IEA	nucleus-NAS	-	transcription factor activity-NAS|zinc ion binding-IEA	nucleus-NAS	71043662-establishment of planar polarity-ISS|71043662-anterior/posterior axis specification-ISS|71043662-convergent extension involved in gastrulation-ISS	108882709-four and a half lim domains [Aedes aegypti]:e-val = 5e-99|110760259-similar to Limpet CG32171-PD, isoform D [Apis mellifera]:e-val = 1e-94|91082223-similar to CG32171-PB, isoform B [Tribolium castaneum]:e-val = 1e-94|108868777-hypothetical protein [Aedes aegypti]:e-val = 3e-75
FBgn0036672	Limpet	1	4	11	0.005	0.154	0.003	GO:0030239	myofibril assembly	1	mesoderm development-IEA|heart development-IEA|muscle development-IEA	transcription factor activity-NAS|zinc ion binding-IEA	nucleus-NAS	-	transcription factor activity-NAS|zinc ion binding-IEA	nucleus-NAS	71043662-establishment of planar polarity-ISS|71043662-anterior/posterior axis specification-ISS|71043662-convergent extension involved in gastrulation-ISS	108882709-four and a half lim domains [Aedes aegypti]:e-val = 5e-99|110760259-similar to Limpet CG32171-PD, isoform D [Apis mellifera]:e-val = 1e-94|91082223-similar to CG32171-PB, isoform B [Tribolium castaneum]:e-val = 1e-94|108868777-hypothetical protein [Aedes aegypti]:e-val = 3e-75
FBgn0036672	Limpet	0.501	3	11	0.029	0.118	0.028	GO:0007498	mesoderm development	1	mesoderm development-IEA|heart development-IEA|muscle development-IEA	transcription factor activity-NAS|zinc ion binding-IEA	nucleus-NAS	-	transcription factor activity-NAS|zinc ion binding-IEA	nucleus-NAS	71043662-establishment of planar polarity-ISS|71043662-anterior/posterior axis specification-ISS|71043662-convergent extension involved in gastrulation-ISS	108882709-four and a half lim domains [Aedes aegypti]:e-val = 5e-99|110760259-similar to Limpet CG32171-PD, isoform D [Apis mellifera]:e-val = 1e-94|91082223-similar to CG32171-PB, isoform B [Tribolium castaneum]:e-val = 1e-94|108868777-hypothetical protein [Aedes aegypti]:e-val = 3e-75
FBgn0036667	CG9669	0.727	2	17	0.003	0.097	0.001	GO:0032507	maintenance of cellular protein localization	0	biological_process-ND	molecular_function-ND	cellular_component-ND	biological_process-ND	molecular_function-ND	cellular_component-ND	-	58388006-AGAP005935-PA [Anopheles gambiae str. PEST]:e-val = 3e-17|108871090-hypothetical protein [Aedes aegypti]:e-val = 4e-16|126344552-similar to HSPC005 [Monodelphis domestica]:e-val = 2e-12|119594377-chromosome 11 open reading frame 10 [Homo sapiens]:e-val = 2e-12|109114858-similar to UPF0197 protein C11orf10 homolog [Macaca mulatta]:e-val = 2e-12|97046730-chromosome 11 open reading frame 10…
FBgn0036667	CG9669	0.748	2	17	0.006	0.074	0.002	GO:0006900	membrane budding	0	biological_process-ND	molecular_function-ND	cellular_component-ND	biological_process-ND	molecular_function-ND	cellular_component-ND	-	58388006-AGAP005935-PA [Anopheles gambiae str. PEST]:e-val = 3e-17|108871090-hypothetical protein [Aedes aegypti]:e-val = 4e-16|126344552-similar to HSPC005 [Monodelphis domestica]:e-val = 2e-12|119594377-chromosome 11 open reading frame 10 [Homo sapiens]:e-val = 2e-12|109114858-similar to UPF0197 protein C11orf10 homolog [Macaca mulatta]:e-val = 2e-12|97046730-chromosome 11 open reading frame 10…
FBgn0036667	CG9669	1	4	17	0.003	0.27	0.001	GO:0006890	retrograde vesicle-mediated transport, Golgi to ER	0	biological_process-ND	molecular_function-ND	cellular_component-ND	biological_process-ND	molecular_function-ND	cellular_component-ND	-	58388006-AGAP005935-PA [Anopheles gambiae str. PEST]:e-val = 3e-17|108871090-hypothetical protein [Aedes aegypti]:e-val = 4e-16|126344552-similar to HSPC005 [Monodelphis domestica]:e-val = 2e-12|119594377-chromosome 11 open reading frame 10 [Homo sapiens]:e-val = 2e-12|109114858-similar to UPF0197 protein C11orf10 homolog [Macaca mulatta]:e-val = 2e-12|97046730-chromosome 11 open reading frame 10…
FBgn0036650	Baldspot	0.525	1	1	0.011	0.24	0.002	GO:0016079	synaptic vesicle exocytosis	0	-	-	integral to membrane-NAS	-	-	integral to membrane-NAS|integral to membrane-IEA	-	108870432-elongase, putative [Aedes aegypti]:e-val = 2e-134|91082031-similar to elongase, putative [Tribolium castaneum]:e-val = 8e-118|110776646-similar to Baldspot CG3971-PA, isoform A [Apis mellifera]:e-val = 3e-95|71895875-ELOVL family member 6, elongation of long chain fatty acids (FEN1/Elo2, SUR4/Elo3-like, yeast) [Gallus gallus]:e-val = 3e-68
FBgn0036515	CG12304	0.848	2	19	0.006	0.238	0.001	GO:0006626	protein targeting to mitochondrion	0	-	-	aminoacyl-tRNA synthetase multienzyme complex-NAS	-	-	aminoacyl-tRNA synthetase multienzyme complex-NAS	-	-
FBgn0036515	CG12304	0.921	3	19	0.016	0.318	0.005	GO:0006457	protein folding	0	-	-	aminoacyl-tRNA synthetase multienzyme complex-NAS	-	-	aminoacyl-tRNA synthetase multienzyme complex-NAS	-	-
FBgn0036514	CG12301	0.567	1	1	0.005	0.462	0.002	GO:0006364	rRNA processing	1	-	-	-	rRNA processing-IEA|mushroom body development-IMP	-	small subunit processome-IEA	-	-
FBgn0036497	ran-like	0.512	2	37	0.004	0.148	0.001	GO:0006458	'de novo' protein folding	0	RNA localization-IEA|protein targeting-IEA|cell cycle-IEA|vesicle-mediated transport-IEA|small GTPase mediated signal transduction-IEA	GTPase activity-ISS|GTP binding-IEA	exosome (RNase complex)-IEA	intracellular protein transport-IEA|small GTPase mediated signal transduction-IEA|nucleocytoplasmic transport-IEA	GTPase activity-ISS|GTP binding-IEA|protein binding-IEA	-	48734884-DNA metabolic process-TAS|48734884-RNA export from nucleus-NAS|48734884-protein export from nucleus-NAS|48734884-mitotic spindle organization and biogenesis-TAS|48734884-mitosis-TAS|48734884-signal transduction-TAS|48734884-androgen receptor signaling pathway-NAS|48734884-positive regulation of transcription, DNA-dependent-NAS	91091114-similar to CG1404-PA, isoform A [Tribolium castaneum]:e-val = 1e-70|27735390-RAN, member RAS oncogene family [Xenopus laevis]:e-val = 1e-70|45383966-RAN, member RAS oncogene family pseudogene 1 [Gallus gallus]:e-val = 4e-70|48097366-similar to ran CG1404-PA, isoform A [Apis mellifera]:e-val = 7e-70
FBgn0036460	CG5114	1	8	43	0.009	0.372	0.006	GO:0042254	ribosome biogenesis and assembly	0	-	-	-	-	-	-	-	-
FBgn0036438	CG13477	0.986	2	9	0.00799	0.231	0.001	GO:0006839	mitochondrial transport	0	-	-	-	-	-	-	-	-
FBgn0036362	CG10725	0.998	5	15	0.049	0.434	0.022	GO:0006508	proteolysis	0	chitin metabolic process-IEA	structural constituent of peritrophic membrane-ISS|chitin binding-IEA	extracellular region-IEA	chitin metabolic process-IEA	structural constituent of peritrophic membrane-ISS|chitin binding-IEA	extracellular region-IEA	-	-
FBgn0036354	CG10191	0.587	1	1	0.017	0.339	0.004	GO:0006367	transcription initiation from RNA polymerase II promoter	0	-	-	-	-	-	-	-	108881387-wd-repeat protein [Aedes aegypti]:e-val = 4e-90|52345880-MGC89488 protein [Xenopus tropicalis]:e-val = 5e-81|37682095-WD repeat domain 51B [Danio rerio]:e-val = 1e-78|66563906-similar to TUWD12 [Apis mellifera]:e-val = 1e-77
FBgn0036342	CG11279	0.779	2	7	0.009	0.372	0.006	GO:0042254	ribosome biogenesis and assembly	0	-	-	-	-	-	-	-	-
FBgn0036329	CG11262	0.752	1	1	0.014	0.409	0.002	GO:0007018	microtubule-based movement	0	transport-IEA|ion transport-IEA|cation transport-IEA|anion transport-IEA|citrate transport-IEA	transporter activity-IEA|cation transporter activity-IEA|citrate transporter activity-IEA	integral to membrane-IEA	citrate transport-IEA	citrate transmembrane transporter activity-IEA	integral to membrane-IEA	4557811-eye pigment biosynthetic process-TAS	91085515-similar to CG12787-PA, isoform A [Tribolium castaneum]:e-val = 4e-105|68445388-Dnmt3a-ps2 pseudogene [Rattus norvegicus]:e-val = 2e-91|126337163-similar to P protein [Monodelphis domestica]:e-val = 1e-90|11230776-oculocutaneous albinism II [Mus musculus]:e-val = 2e-89
FBgn0036312	CG17667	0.544	2	4	0.071	0.296	0.054	GO:0050793	regulation of developmental process	0	-	-	-	-	protein binding-IEA	-	-	-
FBgn0036312	CG17667	0.672	2	4	0.03	0.234	0.022	GO:0040008	regulation of growth	0	-	-	-	-	protein binding-IEA	-	-	-
FBgn0036312	CG17667	0.565	2	4	0.028	0.212	0.025	GO:0008356	asymmetric cell division	0	-	-	-	-	protein binding-IEA	-	-	-
FBgn0036312	CG17667	0.525	2	4	0.038	0.184	0.029	GO:0007155	cell adhesion	0	-	-	-	-	protein binding-IEA	-	-	-
FBgn0036312	CG17667	0.577	2	4	0.063	0.26	0.043	GO:0000278	mitotic cell cycle	0	-	-	-	-	protein binding-IEA	-	-	-
FBgn0036258	CG5642	1	3	4	0.014	0.356	0.003	GO:0006413	translational initiation	0	-	-	-	-	-	-	-	108868802-67 kDa polymerase-associated factor PAF67, putative [Aedes aegypti]:e-val = 0.0|91078690-similar to eukaryotic translation initiation factor 3 [Tribolium castaneum]:e-val = 0.0|66540009-similar to CG5642-PA [Apis mellifera]:e-val = 0.0|47085877-eukaryotic translation initiation factor 3, subunit 6 interacting protein [Danio rerio]:e-val = 1e-162
FBgn0036248	CG17153	0.82	2	7	0.037	0.244	0.011	GO:0051321	meiotic cell cycle	0	-	-	-	-	DNA binding-IEA	-	-	-
FBgn0036248	CG17153	0.661	2	7	0.063	0.311	0.023	GO:0000279	M phase	0	-	-	-	-	DNA binding-IEA	-	-	-
FBgn0036227	CG17826	0.999	4	8	0.049	0.434	0.022	GO:0006508	proteolysis	0	chitin metabolic process-IEA	chitin binding-IEA	extracellular region-IEA	chitin metabolic process-IEA	chitin binding-IEA	extracellular region-IEA	-	-
FBgn0036111	Aps	0.716	2	8	0.017	0.14	0.007	GO:0051252	regulation of RNA metabolic process	0	phospholipid metabolic process-IEA	diphosphoinositol-polyphosphate diphosphatase activity-ISS	-	-	diphosphoinositol-polyphosphate diphosphatase activity-ISS	-	40317632-intracellular signaling cascade-NAS|40317632-cyclic nucleotide metabolic process-TAS|40317632-calcium-mediated signaling-TAS|40317632-cyclic-nucleotide-mediated signaling-TAS|40317632-regulation of RNA export from nucleus-TAS|40317632-intracellular transport-TAS|93279783-cell-cell signaling-TAS|93279783-diadenosine polyphosphate catabolic process-TAS	108880778-diphosphoinositol polyphosphate phosphohydrolase, putative [Aedes aegypti]:e-val = 2e-62|91079328-similar to AGAP009901-PA [Tribolium castaneum]:e-val = 3e-53|48105111-similar to Aps CG6391-PA, isoform A [Apis mellifera]:e-val = 7e-49|51950147-MGC81536 protein [Xenopus laevis]:e-val = 9e-41
FBgn0036111	Aps	0.741	2	8	0.016	0.147	0.007	GO:0048024	regulation of nuclear mRNA splicing, via spliceosome	0	phospholipid metabolic process-IEA	diphosphoinositol-polyphosphate diphosphatase activity-ISS	-	-	diphosphoinositol-polyphosphate diphosphatase activity-ISS	-	40317632-intracellular signaling cascade-NAS|40317632-cyclic nucleotide metabolic process-TAS|40317632-calcium-mediated signaling-TAS|40317632-cyclic-nucleotide-mediated signaling-TAS|40317632-regulation of RNA export from nucleus-TAS|40317632-intracellular transport-TAS|93279783-cell-cell signaling-TAS|93279783-diadenosine polyphosphate catabolic process-TAS	108880778-diphosphoinositol polyphosphate phosphohydrolase, putative [Aedes aegypti]:e-val = 2e-62|91079328-similar to AGAP009901-PA [Tribolium castaneum]:e-val = 3e-53|48105111-similar to Aps CG6391-PA, isoform A [Apis mellifera]:e-val = 7e-49|51950147-MGC81536 protein [Xenopus laevis]:e-val = 9e-41
FBgn0036111	Aps	0.504	2	8	0.014	0.066	0.006	GO:0045451	pole plasm oskar mRNA localization	0	phospholipid metabolic process-IEA	diphosphoinositol-polyphosphate diphosphatase activity-ISS	-	-	diphosphoinositol-polyphosphate diphosphatase activity-ISS	-	40317632-intracellular signaling cascade-NAS|40317632-cyclic nucleotide metabolic process-TAS|40317632-calcium-mediated signaling-TAS|40317632-cyclic-nucleotide-mediated signaling-TAS|40317632-regulation of RNA export from nucleus-TAS|40317632-intracellular transport-TAS|93279783-cell-cell signaling-TAS|93279783-diadenosine polyphosphate catabolic process-TAS	108880778-diphosphoinositol polyphosphate phosphohydrolase, putative [Aedes aegypti]:e-val = 2e-62|91079328-similar to AGAP009901-PA [Tribolium castaneum]:e-val = 3e-53|48105111-similar to Aps CG6391-PA, isoform A [Apis mellifera]:e-val = 7e-49|51950147-MGC81536 protein [Xenopus laevis]:e-val = 9e-41
FBgn0036091	CG18628	0.733	2	2	0.0799	0.169	0.0288	GO:0007610	behavior	0	-	-	-	-	-	-	-	-
FBgn0036064	Ard1	0.88	2	18	0.006	0.238	0.001	GO:0006626	protein targeting to mitochondrion	0	protein amino acid acetylation-IEA	peptide alpha-N-acetyltransferase activity-ISS	-	metabolic process-IEA	peptide alpha-N-acetyltransferase activity-ISS	-	-	115920959-hypothetical LOC580091 [Strongylocentrotus purpuratus]:e-val = 3e-70|47086985-ARD1 homolog a, N-acetyltransferase [Danio rerio]:e-val = 8e-69|123122643-ARD1 homolog A, N-acetyltransferase (S. cerevisiae) [Mus musculus]:e-val = 1e-68|28422354-N-acetyltransferase ARD1 homolog (S. cerevisiae) [Xenopus laevis]:e-val = 2e-68
FBgn0036064	Ard1	0.956	2	18	0.004	0.148	0.001	GO:0006458	'de novo' protein folding	0	protein amino acid acetylation-IEA	peptide alpha-N-acetyltransferase activity-ISS	-	metabolic process-IEA	peptide alpha-N-acetyltransferase activity-ISS	-	-	115920959-hypothetical LOC580091 [Strongylocentrotus purpuratus]:e-val = 3e-70|47086985-ARD1 homolog a, N-acetyltransferase [Danio rerio]:e-val = 8e-69|123122643-ARD1 homolog A, N-acetyltransferase (S. cerevisiae) [Mus musculus]:e-val = 1e-68|28422354-N-acetyltransferase ARD1 homolog (S. cerevisiae) [Xenopus laevis]:e-val = 2e-68
FBgn0036035	CG18178	0.932	4	24	0.00926	0.372	0.00606	GO:0042254	ribosome biogenesis and assembly	0	-	-	-	-	-	-	-	-
FBgn0035978	UGP	0.747	1	2	0.016	0.693	0.001	GO:0050908	detection of light stimulus during visual perception	0	polysaccharide metabolic process-IEA	UTP:glucose-1-phosphate uridylyltransferase activity-ISS	-	metabolic process-IEA	UTP:glucose-1-phosphate uridylyltransferase activity-ISS	-	48255966-UDP-glucose metabolic process-TAS|48255966-phosphorylation-NAS	118795048-AGAP001257-PA [Anopheles gambiae str. PEST]:e-val = 0.0|66536233-similar to UGP CG4347-PA, isoform A [Apis mellifera]:e-val = 0.0|115974655-similar to UDP-glucose pyrophosphorylase [Strongylocentrotus purpuratus]:e-val = 2e-177|32766594-zgc:85662 [Danio rerio]:e-val = 8e-176
FBgn0035978	UGP	0.727	1	2	0.017	0.642	0.001	GO:0050906	detection of stimulus during sensory perception	0	polysaccharide metabolic process-IEA	UTP:glucose-1-phosphate uridylyltransferase activity-ISS	-	metabolic process-IEA	UTP:glucose-1-phosphate uridylyltransferase activity-ISS	-	48255966-UDP-glucose metabolic process-TAS|48255966-phosphorylation-NAS	118795048-AGAP001257-PA [Anopheles gambiae str. PEST]:e-val = 0.0|66536233-similar to UGP CG4347-PA, isoform A [Apis mellifera]:e-val = 0.0|115974655-similar to UDP-glucose pyrophosphorylase [Strongylocentrotus purpuratus]:e-val = 2e-177|32766594-zgc:85662 [Danio rerio]:e-val = 8e-176
FBgn0035978	UGP	0.707	1	2	0.017	0.612	0.002	GO:0009582	detection of abiotic stimulus	0	polysaccharide metabolic process-IEA	UTP:glucose-1-phosphate uridylyltransferase activity-ISS	-	metabolic process-IEA	UTP:glucose-1-phosphate uridylyltransferase activity-ISS	-	48255966-UDP-glucose metabolic process-TAS|48255966-phosphorylation-NAS	118795048-AGAP001257-PA [Anopheles gambiae str. PEST]:e-val = 0.0|66536233-similar to UGP CG4347-PA, isoform A [Apis mellifera]:e-val = 0.0|115974655-similar to UDP-glucose pyrophosphorylase [Strongylocentrotus purpuratus]:e-val = 2e-177|32766594-zgc:85662 [Danio rerio]:e-val = 8e-176
FBgn0035978	UGP	0.717	1	2	0.018	0.605	0.002	GO:0009581	detection of external stimulus	0	polysaccharide metabolic process-IEA	UTP:glucose-1-phosphate uridylyltransferase activity-ISS	-	metabolic process-IEA	UTP:glucose-1-phosphate uridylyltransferase activity-ISS	-	48255966-UDP-glucose metabolic process-TAS|48255966-phosphorylation-NAS	118795048-AGAP001257-PA [Anopheles gambiae str. PEST]:e-val = 0.0|66536233-similar to UGP CG4347-PA, isoform A [Apis mellifera]:e-val = 0.0|115974655-similar to UDP-glucose pyrophosphorylase [Strongylocentrotus purpuratus]:e-val = 2e-177|32766594-zgc:85662 [Danio rerio]:e-val = 8e-176
FBgn0035978	UGP	0.582	1	2	0.023	0.419	0.004	GO:0009416	response to light stimulus	0	polysaccharide metabolic process-IEA	UTP:glucose-1-phosphate uridylyltransferase activity-ISS	-	metabolic process-IEA	UTP:glucose-1-phosphate uridylyltransferase activity-ISS	-	48255966-UDP-glucose metabolic process-TAS|48255966-phosphorylation-NAS	118795048-AGAP001257-PA [Anopheles gambiae str. PEST]:e-val = 0.0|66536233-similar to UGP CG4347-PA, isoform A [Apis mellifera]:e-val = 0.0|115974655-similar to UDP-glucose pyrophosphorylase [Strongylocentrotus purpuratus]:e-val = 2e-177|32766594-zgc:85662 [Danio rerio]:e-val = 8e-176
FBgn0035969	CG4476	0.594	2	8	0.037	0.217	0.017	GO:0007067	mitosis	0	amino acid metabolic process-IEA|cation transport-IEA|extracellular transport-IEA|amino acid transport-IEA|neurotransmitter transport-IEA	potassium:amino acid symporter activity-ISS|cation transporter activity-IEA|neurotransmitter:sodium symporter activity-IEA	integral to plasma membrane-IEA	neurotransmitter transport-IEA	potassium:amino acid symporter activity-ISS|neurotransmitter:sodium symporter activity-IEA	integral to plasma membrane-IEA	-	58377743-AGAP010865-PA [Anopheles gambiae str. PEST]:e-val = 0.0|108868346-sodium/shloride dependent amino acid transporter [Aedes aegypti]:e-val = 3e-179|110749044-similar to CG3252-PA [Apis mellifera]:e-val = 4e-163|110749040-similar to CG15279-PA, isoform A [Apis mellifera]:e-val = 4e-162
FBgn0035969	CG4476	0.963	3	8	0.063	0.311	0.023	GO:0000279	M phase	0	amino acid metabolic process-IEA|cation transport-IEA|extracellular transport-IEA|amino acid transport-IEA|neurotransmitter transport-IEA	potassium:amino acid symporter activity-ISS|cation transporter activity-IEA|neurotransmitter:sodium symporter activity-IEA	integral to plasma membrane-IEA	neurotransmitter transport-IEA	potassium:amino acid symporter activity-ISS|neurotransmitter:sodium symporter activity-IEA	integral to plasma membrane-IEA	-	58377743-AGAP010865-PA [Anopheles gambiae str. PEST]:e-val = 0.0|108868346-sodium/shloride dependent amino acid transporter [Aedes aegypti]:e-val = 3e-179|110749044-similar to CG3252-PA [Apis mellifera]:e-val = 4e-163|110749040-similar to CG15279-PA, isoform A [Apis mellifera]:e-val = 4e-162
FBgn0035969	CG4476	0.791	3	8	0.063	0.26	0.043	GO:0000278	mitotic cell cycle	0	amino acid metabolic process-IEA|cation transport-IEA|extracellular transport-IEA|amino acid transport-IEA|neurotransmitter transport-IEA	potassium:amino acid symporter activity-ISS|cation transporter activity-IEA|neurotransmitter:sodium symporter activity-IEA	integral to plasma membrane-IEA	neurotransmitter transport-IEA	potassium:amino acid symporter activity-ISS|neurotransmitter:sodium symporter activity-IEA	integral to plasma membrane-IEA	-	58377743-AGAP010865-PA [Anopheles gambiae str. PEST]:e-val = 0.0|108868346-sodium/shloride dependent amino acid transporter [Aedes aegypti]:e-val = 3e-179|110749044-similar to CG3252-PA [Apis mellifera]:e-val = 4e-163|110749040-similar to CG15279-PA, isoform A [Apis mellifera]:e-val = 4e-162
FBgn0035959	CG4911	0.814	5	30	0.063	0.311	0.023	GO:0000279	M phase	0	-	-	-	-	-	-	-	-
FBgn0035945	CG5026	0.537	6	31	0.1	0.35	0.047	GO:0022402	cell cycle process	0	protein metabolic process-IEA|phospholipid dephosphorylation-IEA	protein tyrosine/serine/threonine phosphatase activity-ISS|inositol or phosphatidylinositol phosphatase activity-IEA	-	phospholipid dephosphorylation-IEA	protein tyrosine/serine/threonine phosphatase activity-ISS|inositol or phosphatidylinositol phosphatase activity-IEA	-	-	108884693-myotubularin [Aedes aegypti]:e-val = 9e-153|91081907-similar to myotubularin related protein 9 [Tribolium castaneum]:e-val = 3e-146|66531162-similar to myotubularin-related protein 9 [Apis mellifera]:e-val = 2e-119|118403620-myotubularin-related protein 9 [Xenopus tropicalis]:e-val = 1e-105
FBgn0035945	CG5026	0.553	3	31	0.021	0.116	0.01	GO:0007349	cellularization	0	protein metabolic process-IEA|phospholipid dephosphorylation-IEA	protein tyrosine/serine/threonine phosphatase activity-ISS|inositol or phosphatidylinositol phosphatase activity-IEA	-	phospholipid dephosphorylation-IEA	protein tyrosine/serine/threonine phosphatase activity-ISS|inositol or phosphatidylinositol phosphatase activity-IEA	-	-	108884693-myotubularin [Aedes aegypti]:e-val = 9e-153|91081907-similar to myotubularin related protein 9 [Tribolium castaneum]:e-val = 3e-146|66531162-similar to myotubularin-related protein 9 [Apis mellifera]:e-val = 2e-119|118403620-myotubularin-related protein 9 [Xenopus tropicalis]:e-val = 1e-105
FBgn0035915	CG6372	0.838	2	27	0.004	0.148	0.001	GO:0006458	'de novo' protein folding	0	proteolysis-IEA|proteolysis-IEA	leucyl aminopeptidase activity-ISS	intracellular-IEA	proteolysis-IEA|mushroom body development-IMP	leucyl aminopeptidase activity-ISS|manganese ion binding-IEA	cytoplasm-IEA	-	58395252-AGAP001952-PA [Anopheles gambiae str. PEST]:e-val = 1e-170|108884653-leucine aminopeptidase [Aedes aegypti]:e-val = 1e-170|91080039-similar to GA19547-PA [Tribolium castaneum]:e-val = 7e-156|18700453-leucyl aminopeptidase-like protein [Bombyx mori]:e-val = 8e-118
FBgn0035860	eIF4E-3	0.916	2	16	0.008	0.231	0.001	GO:0006839	mitochondrial transport	0	translation-IEA|translational initiation-IEA	RNA cap binding-ISS|translation initiation factor activity-ISS	eukaryotic translation initiation factor 4F complex-ISS	translational initiation-IEA	RNA cap binding-ISS|translation initiation factor activity-ISS|translation initiation factor activity-IEA|RNA binding-IEA	eukaryotic translation initiation factor 4F complex-ISS|cytoplasm-IEA	-	108882708-eukaryotic translation initiation factor 4e [Aedes aegypti]:e-val = 3e-54|91082269-similar to eukaryotic translation initiation factor 4e 1a [Tribolium castaneum]:e-val = 2e-52|114051309-mRNA cap-binding protein eIF4E [Bombyx mori]:e-val = 1e-49|110764913-similar to eukaryotic translation initiation factor 4E [Apis mellifera]:e-val = 3e-48
FBgn0035807	CG7492	0.525	1	1	0.011	0.24	0.002	GO:0016079	synaptic vesicle exocytosis	0	-	-	-	-	-	-	-	-
FBgn0035771	sec63	0.594	2	23	0.003	0.097	0.001	GO:0032507	maintenance of cellular protein localization	1	protein folding-IEA|protein targeting-IEA|protein folding-IEA	signal recognition particle binding-ISS|ATPase activity, coupled-IEA|heat shock protein binding-IEA|unfolded protein binding-IEA	signal recognition particle receptor complex-ISS	protein folding-IEA	signal recognition particle binding-ISS|heat shock protein binding-IEA|unfolded protein binding-IEA	signal recognition particle receptor complex-ISS	29387254-protein targeting to membrane-TAS	108876038-SEC63 protein, putative [Aedes aegypti]:e-val = 0.0|91083759-similar to CG8583-PA [Tribolium castaneum]:e-val = 0.0|126310399-similar to SEC63-like (S. cerevisiae) [Monodelphis domestica]:e-val = 2e-123|119901290-SEC63 homolog (S. cerevisiae) [Bos taurus]:e-val = 2e-122
FBgn0035771	sec63	1	4	23	0.003	0.27	0.001	GO:0006890	retrograde vesicle-mediated transport, Golgi to ER	1	protein folding-IEA|protein targeting-IEA|protein folding-IEA	signal recognition particle binding-ISS|ATPase activity, coupled-IEA|heat shock protein binding-IEA|unfolded protein binding-IEA	signal recognition particle receptor complex-ISS	protein folding-IEA	signal recognition particle binding-ISS|heat shock protein binding-IEA|unfolded protein binding-IEA	signal recognition particle receptor complex-ISS	29387254-protein targeting to membrane-TAS	108876038-SEC63 protein, putative [Aedes aegypti]:e-val = 0.0|91083759-similar to CG8583-PA [Tribolium castaneum]:e-val = 0.0|126310399-similar to SEC63-like (S. cerevisiae) [Monodelphis domestica]:e-val = 2e-123|119901290-SEC63 homolog (S. cerevisiae) [Bos taurus]:e-val = 2e-122
FBgn0035771	sec63	0.987	3	23	0.003	0.167	0.002	GO:0006614	SRP-dependent cotranslational protein targeting to membrane	1	protein folding-IEA|protein targeting-IEA|protein folding-IEA	signal recognition particle binding-ISS|ATPase activity, coupled-IEA|heat shock protein binding-IEA|unfolded protein binding-IEA	signal recognition particle receptor complex-ISS	protein folding-IEA	signal recognition particle binding-ISS|heat shock protein binding-IEA|unfolded protein binding-IEA	signal recognition particle receptor complex-ISS	29387254-protein targeting to membrane-TAS	108876038-SEC63 protein, putative [Aedes aegypti]:e-val = 0.0|91083759-similar to CG8583-PA [Tribolium castaneum]:e-val = 0.0|126310399-similar to SEC63-like (S. cerevisiae) [Monodelphis domestica]:e-val = 2e-123|119901290-SEC63 homolog (S. cerevisiae) [Bos taurus]:e-val = 2e-122
FBgn0035771	sec63	0.988	3	23	0.004	0.163	0.002	GO:0006612	protein targeting to membrane	1	protein folding-IEA|protein targeting-IEA|protein folding-IEA	signal recognition particle binding-ISS|ATPase activity, coupled-IEA|heat shock protein binding-IEA|unfolded protein binding-IEA	signal recognition particle receptor complex-ISS	protein folding-IEA	signal recognition particle binding-ISS|heat shock protein binding-IEA|unfolded protein binding-IEA	signal recognition particle receptor complex-ISS	29387254-protein targeting to membrane-TAS	108876038-SEC63 protein, putative [Aedes aegypti]:e-val = 0.0|91083759-similar to CG8583-PA [Tribolium castaneum]:e-val = 0.0|126310399-similar to SEC63-like (S. cerevisiae) [Monodelphis domestica]:e-val = 2e-123|119901290-SEC63 homolog (S. cerevisiae) [Bos taurus]:e-val = 2e-122
FBgn0035767	CG8596	0.514	1	2	0.034	0.33	0.007	GO:0006952	defense response	0	transport-IEA	transporter activity-IEA|transporter activity-IEA	integral to membrane-IEA	transport-IEA	transporter activity-IEA	integral to membrane-IEA	-	-
FBgn0035737	Cuticular_protein_65Ec	0.935	3	10	0.047	0.186	0.018	GO:0051704	multi-organism process	0	-	structural constituent of cuticle-IEA|structural constituent of chitin-based cuticle-ISS|structural constituent of chitin-based cuticle-ISS	-	-	structural constituent of chitin-based cuticle-ISS|structural constituent of chitin-based cuticle-ISS	-	-	31213027-cuticular protein 13, RR-1 family (AGAP005454-PA) [Anopheles gambiae str. PEST]:e-val = 2e-17|108879696-pupal cuticle protein 78E, putative [Aedes aegypti]:e-val = 2e-17|91084103-similar to pupal cuticle protein 78E, putative [Tribolium castaneum]:e-val = 2e-16|118786491-cuticular protein 11, RR-1 family (AGAP005451-PA) [Anopheles gambiae str. PEST]:e-val = 6e-16
FBgn0035737	Cuticular_protein_65Ec	0.584	2	10	0.018	0.188	0.01	GO:0048066	pigmentation during development	0	-	structural constituent of cuticle-IEA|structural constituent of chitin-based cuticle-ISS|structural constituent of chitin-based cuticle-ISS	-	-	structural constituent of chitin-based cuticle-ISS|structural constituent of chitin-based cuticle-ISS	-	-	31213027-cuticular protein 13, RR-1 family (AGAP005454-PA) [Anopheles gambiae str. PEST]:e-val = 2e-17|108879696-pupal cuticle protein 78E, putative [Aedes aegypti]:e-val = 2e-17|91084103-similar to pupal cuticle protein 78E, putative [Tribolium castaneum]:e-val = 2e-16|118786491-cuticular protein 11, RR-1 family (AGAP005451-PA) [Anopheles gambiae str. PEST]:e-val = 6e-16
FBgn0035737	Cuticular_protein_65Ec	0.854	2	10	0.011	0.403	0.002	GO:0046148	pigment biosynthetic process	0	-	structural constituent of cuticle-IEA|structural constituent of chitin-based cuticle-ISS|structural constituent of chitin-based cuticle-ISS	-	-	structural constituent of chitin-based cuticle-ISS|structural constituent of chitin-based cuticle-ISS	-	-	31213027-cuticular protein 13, RR-1 family (AGAP005454-PA) [Anopheles gambiae str. PEST]:e-val = 2e-17|108879696-pupal cuticle protein 78E, putative [Aedes aegypti]:e-val = 2e-17|91084103-similar to pupal cuticle protein 78E, putative [Tribolium castaneum]:e-val = 2e-16|118786491-cuticular protein 11, RR-1 family (AGAP005451-PA) [Anopheles gambiae str. PEST]:e-val = 6e-16
FBgn0035737	Cuticular_protein_65Ec	0.925	2	10	0.003	0.063	0.001	GO:0009072	aromatic amino acid family metabolic process	0	-	structural constituent of cuticle-IEA|structural constituent of chitin-based cuticle-ISS|structural constituent of chitin-based cuticle-ISS	-	-	structural constituent of chitin-based cuticle-ISS|structural constituent of chitin-based cuticle-ISS	-	-	31213027-cuticular protein 13, RR-1 family (AGAP005454-PA) [Anopheles gambiae str. PEST]:e-val = 2e-17|108879696-pupal cuticle protein 78E, putative [Aedes aegypti]:e-val = 2e-17|91084103-similar to pupal cuticle protein 78E, putative [Tribolium castaneum]:e-val = 2e-16|118786491-cuticular protein 11, RR-1 family (AGAP005451-PA) [Anopheles gambiae str. PEST]:e-val = 6e-16
FBgn0035737	Cuticular_protein_65Ec	0.741	2	10	0.012	0.109	0.004	GO:0007619	courtship behavior	0	-	structural constituent of cuticle-IEA|structural constituent of chitin-based cuticle-ISS|structural constituent of chitin-based cuticle-ISS	-	-	structural constituent of chitin-based cuticle-ISS|structural constituent of chitin-based cuticle-ISS	-	-	31213027-cuticular protein 13, RR-1 family (AGAP005454-PA) [Anopheles gambiae str. PEST]:e-val = 2e-17|108879696-pupal cuticle protein 78E, putative [Aedes aegypti]:e-val = 2e-17|91084103-similar to pupal cuticle protein 78E, putative [Tribolium castaneum]:e-val = 2e-16|118786491-cuticular protein 11, RR-1 family (AGAP005451-PA) [Anopheles gambiae str. PEST]:e-val = 6e-16
FBgn0035737	Cuticular_protein_65Ec	0.968	2	10	0.003	0.129	0.001	GO:0006582	melanin metabolic process	0	-	structural constituent of cuticle-IEA|structural constituent of chitin-based cuticle-ISS|structural constituent of chitin-based cuticle-ISS	-	-	structural constituent of chitin-based cuticle-ISS|structural constituent of chitin-based cuticle-ISS	-	-	31213027-cuticular protein 13, RR-1 family (AGAP005454-PA) [Anopheles gambiae str. PEST]:e-val = 2e-17|108879696-pupal cuticle protein 78E, putative [Aedes aegypti]:e-val = 2e-17|91084103-similar to pupal cuticle protein 78E, putative [Tribolium castaneum]:e-val = 2e-16|118786491-cuticular protein 11, RR-1 family (AGAP005451-PA) [Anopheles gambiae str. PEST]:e-val = 6e-16
FBgn0035726	CG9953	0.504	1	1	0.0177	0.182	0.00316	GO:0006629	lipid metabolic process	0	proteolysis-IEA|proteolysis-IEA	serine-type Pro-X carboxypeptidase activity-ISS	-	proteolysis-IEA	serine-type Pro-X carboxypeptidase activity-ISS|serine-type peptidase activity-IEA	-	-	118787231-AGAP005914-PA [Anopheles gambiae str. PEST]:e-val = 7e-172|108874911-prolylcarboxypeptidase, putative [Aedes aegypti]:e-val = 5e-170|91078858-similar to CG9953-PA [Tribolium castaneum]:e-val = 2e-160|115623598-hypothetical LOC578404 [Strongylocentrotus purpuratus]:e-val = 2e-121
FBgn0035656	CG10479	0.561	1	1	0.011	0.284	0.003	GO:0019731	antibacterial humoral response	0	-	-	-	-	protein binding-IEA	-	-	-
FBgn0035639	CG5537	0.987	2	2	0.0164	0.318	0.00476	GO:0006457	protein folding	0	nucleobase, nucleoside, nucleotide and nucleic acid metabolic process-IEA	uracil phosphoribosyltransferase activity-ISS|nucleotide kinase activity-IEA	-	-	uracil phosphoribosyltransferase activity-ISS	-	-	108870589-uracil phosphoribosyltransferase [Aedes aegypti]:e-val = 7e-98|66513612-similar to CG5537-PA [Apis mellifera]:e-val = 3e-92|71895563-uracil phosphoribosyltransferase (FUR1) homolog (S. cerevisiae) [Gallus gallus]:e-val = 4e-76|46309549-zgc:77421 [Danio rerio]:e-val = 6e-75
FBgn0035631	Thioredoxin-like	1	9	27	0.019	0.157	0.013	GO:0044265	cellular macromolecule catabolic process	0	protein folding-IEA|sulfur metabolic process-IEA	thiol-disulfide exchange intermediate activity-ISS|thiol-disulfide exchange intermediate activity-ISS|electron carrier activity-IEA|protein disulfide oxidoreductase activity-IEA	-	cell redox homeostasis-IEA	thiol-disulfide exchange intermediate activity-ISS|thiol-disulfide exchange intermediate activity-ISS	-	-	58387309-AGAP005462-PA [Anopheles gambiae str. PEST]:e-val = 1e-111|108875726-hypothetical protein [Aedes aegypti]:e-val = 2e-111|91085787-similar to CG5495-PA [Tribolium castaneum]:e-val = 7e-107|66524108-similar to Thioredoxin-like CG5495-PA [Apis mellifera]:e-val = 8e-101
FBgn0035631	Thioredoxin-like	1	9	27	0.015	0.151	0.011	GO:0030163	protein catabolic process	1	protein folding-IEA|sulfur metabolic process-IEA	thiol-disulfide exchange intermediate activity-ISS|thiol-disulfide exchange intermediate activity-ISS|electron carrier activity-IEA|protein disulfide oxidoreductase activity-IEA	-	cell redox homeostasis-IEA	thiol-disulfide exchange intermediate activity-ISS|thiol-disulfide exchange intermediate activity-ISS	-	-	58387309-AGAP005462-PA [Anopheles gambiae str. PEST]:e-val = 1e-111|108875726-hypothetical protein [Aedes aegypti]:e-val = 2e-111|91085787-similar to CG5495-PA [Tribolium castaneum]:e-val = 7e-107|66524108-similar to Thioredoxin-like CG5495-PA [Apis mellifera]:e-val = 8e-101
FBgn0035631	Thioredoxin-like	1	9	27	0.012	0.19	0.008	GO:0006511	ubiquitin-dependent protein catabolic process	1	protein folding-IEA|sulfur metabolic process-IEA	thiol-disulfide exchange intermediate activity-ISS|thiol-disulfide exchange intermediate activity-ISS|electron carrier activity-IEA|protein disulfide oxidoreductase activity-IEA	-	cell redox homeostasis-IEA	thiol-disulfide exchange intermediate activity-ISS|thiol-disulfide exchange intermediate activity-ISS	-	-	58387309-AGAP005462-PA [Anopheles gambiae str. PEST]:e-val = 1e-111|108875726-hypothetical protein [Aedes aegypti]:e-val = 2e-111|91085787-similar to CG5495-PA [Tribolium castaneum]:e-val = 7e-107|66524108-similar to Thioredoxin-like CG5495-PA [Apis mellifera]:e-val = 8e-101
FBgn0035631	Thioredoxin-like	1	8	27	0.005	0.267	0.004	GO:0006510	ATP-dependent proteolysis	0	protein folding-IEA|sulfur metabolic process-IEA	thiol-disulfide exchange intermediate activity-ISS|thiol-disulfide exchange intermediate activity-ISS|electron carrier activity-IEA|protein disulfide oxidoreductase activity-IEA	-	cell redox homeostasis-IEA	thiol-disulfide exchange intermediate activity-ISS|thiol-disulfide exchange intermediate activity-ISS	-	-	58387309-AGAP005462-PA [Anopheles gambiae str. PEST]:e-val = 1e-111|108875726-hypothetical protein [Aedes aegypti]:e-val = 2e-111|91085787-similar to CG5495-PA [Tribolium castaneum]:e-val = 7e-107|66524108-similar to Thioredoxin-like CG5495-PA [Apis mellifera]:e-val = 8e-101
FBgn0035630	CG10576	0.764	2	21	0.006	0.238	0.001	GO:0006626	protein targeting to mitochondrion	0	translation-IEA|protein modification process-IEA|proteolysis-IEA|proteolysis-IEA	methionyl aminopeptidase activity-ISS|nucleic acid binding-IEA|transcription regulator activity-IEA	-	proteolysis-IEA	methionyl aminopeptidase activity-ISS	-	2697005-cell cycle arrest-TAS|2697005-cell proliferation-TAS|2697005-negative regulation of transcription, DNA-dependent-IDA	108871298-proliferation-associated 2g4 (pa2g4/ebp1) [Aedes aegypti]:e-val = 5e-144|91093363-similar to CG10576-PA, isoform A [Tribolium castaneum]:e-val = 7e-141|72005266-similar to proliferation-associated protein 1 [Strongylocentrotus purpuratus]:e-val = 3e-118|54311187-similar to proliferation-associated 2G4, 38kD [Xenopus laevis]:e-val = 3e-117
FBgn0035630	CG10576	0.998	4	21	0.016	0.318	0.005	GO:0006457	protein folding	0	translation-IEA|protein modification process-IEA|proteolysis-IEA|proteolysis-IEA	methionyl aminopeptidase activity-ISS|nucleic acid binding-IEA|transcription regulator activity-IEA	-	proteolysis-IEA	methionyl aminopeptidase activity-ISS	-	2697005-cell cycle arrest-TAS|2697005-cell proliferation-TAS|2697005-negative regulation of transcription, DNA-dependent-IDA	108871298-proliferation-associated 2g4 (pa2g4/ebp1) [Aedes aegypti]:e-val = 5e-144|91093363-similar to CG10576-PA, isoform A [Tribolium castaneum]:e-val = 7e-141|72005266-similar to proliferation-associated protein 1 [Strongylocentrotus purpuratus]:e-val = 3e-118|54311187-similar to proliferation-associated 2G4, 38kD [Xenopus laevis]:e-val = 3e-117
FBgn0035601	Uev1A	0.649	2	9	0.012	0.19	0.008	GO:0006511	ubiquitin-dependent protein catabolic process	1	regulation of progression through cell cycle-IEA|proteolysis-IEA|ubiquitin cycle-IEA	ubiquitin-protein ligase activity-ISS|ligase activity-IEA|ubiquitin-protein ligase activity-IEA	-	regulation of protein metabolic process-IEA|post-translational protein modification-IEA	ubiquitin-protein ligase activity-ISS	-	73765546-protein polyubiquitination-TAS|73765546-regulation of DNA repair-TAS|73765546-regulation of transcription, DNA-dependent-TAS|73765546-cell differentiation-NAS|73765546-positive regulation of I-kappaB kinase/NF-kappaB cascade-IMP|73765546-positive regulation of NF-kappaB transcription factor activity-IMP	91092024-similar to AGAP006937-PA [Tribolium castaneum]:e-val = 3e-63|48138568-similar to Uev1A CG10640-PA, isoform A [Apis mellifera]:e-val = 4e-63|73765546-ubiquitin-conjugating enzyme E2 variant 1 [Homo sapiens]:e-val = 9e-57|126321410-similar to vitamin D inducible protein [Monodelphis domestica]:e-val = 7e-56|126303281-similar to hCG2044781 [Monodelphis domestica]:e-val = 7e-56|114682605-TME…
FBgn0035601	Uev1A	0.711	2	9	0.005	0.267	0.004	GO:0006510	ATP-dependent proteolysis	1	regulation of progression through cell cycle-IEA|proteolysis-IEA|ubiquitin cycle-IEA	ubiquitin-protein ligase activity-ISS|ligase activity-IEA|ubiquitin-protein ligase activity-IEA	-	regulation of protein metabolic process-IEA|post-translational protein modification-IEA	ubiquitin-protein ligase activity-ISS	-	73765546-protein polyubiquitination-TAS|73765546-regulation of DNA repair-TAS|73765546-regulation of transcription, DNA-dependent-TAS|73765546-cell differentiation-NAS|73765546-positive regulation of I-kappaB kinase/NF-kappaB cascade-IMP|73765546-positive regulation of NF-kappaB transcription factor activity-IMP	91092024-similar to AGAP006937-PA [Tribolium castaneum]:e-val = 3e-63|48138568-similar to Uev1A CG10640-PA, isoform A [Apis mellifera]:e-val = 4e-63|73765546-ubiquitin-conjugating enzyme E2 variant 1 [Homo sapiens]:e-val = 9e-57|126321410-similar to vitamin D inducible protein [Monodelphis domestica]:e-val = 7e-56|126303281-similar to hCG2044781 [Monodelphis domestica]:e-val = 7e-56|114682605-TME…
FBgn0035598	CG4669	0.894	2	17	0.008	0.231	0.001	GO:0006839	mitochondrial transport	0	-	-	-	-	-	-	-	-
FBgn0035598	CG4669	0.962	2	17	0.004	0.148	0.001	GO:0006458	'de novo' protein folding	0	-	-	-	-	-	-	-	-
FBgn0035592	CG10674	0.594	1	1	0.066	0.334	0.0151	GO:0050877	neurological process	0	biological_process-ND	molecular_function-ND	cellular_component-ND	biological_process-ND	molecular_function-ND	cellular_component-ND	-	118778641-AGAP007000-PA [Anopheles gambiae str. PEST]:e-val = 1e-43|110761841-similar to UPF0139 protein CGI-140 [Apis mellifera]:e-val = 1e-38|49522721-MGC82186 protein [Xenopus laevis]:e-val = 2e-36|46250139-hypothetical protein MGC81480 [Xenopus laevis]:e-val = 4e-36|41152297-zgc:73111 [Danio rerio]:e-val = 4e-36
FBgn0035592	CG10674	0.677	1	1	0.0114	0.309	0.00168	GO:0048488	synaptic vesicle endocytosis	0	biological_process-ND	molecular_function-ND	cellular_component-ND	biological_process-ND	molecular_function-ND	cellular_component-ND	-	118778641-AGAP007000-PA [Anopheles gambiae str. PEST]:e-val = 1e-43|110761841-similar to UPF0139 protein CGI-140 [Apis mellifera]:e-val = 1e-38|49522721-MGC82186 protein [Xenopus laevis]:e-val = 2e-36|46250139-hypothetical protein MGC81480 [Xenopus laevis]:e-val = 4e-36|41152297-zgc:73111 [Danio rerio]:e-val = 4e-36
FBgn0035548	CG15023	0.571	1	5	0.003	0.25	0	GO:0006584	catecholamine metabolic process	0	-	-	-	-	-	-	-	-
FBgn0035541	CG15019	0.999	6	39	0.005	0.462	0.002	GO:0006364	rRNA processing	0	-	-	-	-	-	-	-	-
FBgn0035532	CG15014	0.839	2	9	0.016	0.318	0.005	GO:0006457	protein folding	0	-	-	-	-	-	-	-	-
FBgn0035517	CG1265	0.999	4	10	0.019	0.735	0.007	GO:0042775	organelle ATP synthesis coupled electron transport	0	-	-	-	-	-	-	-	-
FBgn0035517	CG1265	0.552	2	10	0.006	0.18	0.006	GO:0015992	proton transport	0	-	-	-	-	-	-	-	-
FBgn0035517	CG1265	0.999	4	10	0.021	0.735	0.007	GO:0006119	oxidative phosphorylation	0	-	-	-	-	-	-	-	-
FBgn0035517	CG1265	0.999	4	10	0.022	0.729	0.007	GO:0006118	electron transport	0	-	-	-	-	-	-	-	-
FBgn0035473	maggie	0.985	2	10	0.006	0.238	0.001	GO:0006626	protein targeting to mitochondrion	1	-	protein translocase activity-ISS	mitochondrial outer membrane translocase complex-NAS|mitochondrion-IDA|mitochondrial outer membrane translocase complex-ISS	intracellular protein transport-IEA	P-P-bond-hydrolysis-driven protein transmembrane transporter activity-ISS	mitochondrial outer membrane translocase complex-NAS|mitochondrial outer membrane translocase complex-ISS|mitochondrion-IDA	9910382-protein import into mitochondrion-TAS	91090252-similar to maggie CG14981-PA [Tribolium castaneum]:e-val = 5e-25|48105316-similar to maggie CG14981-PA, isoform A [Apis mellifera]:e-val = 2e-21|89273385-translocase of outer mitochondrial membrane 22 homolog (yeast) [Xenopus tropicalis]:e-val = 4e-18|56270204-hypothetical LOC496012 [Xenopus laevis]:e-val = 2e-17
FBgn0035427	CG14959	0.665	2	2	0.052	0.271	0.044	GO:0001709	cell fate determination	0	-	-	-	chitin metabolic process-IEA	chitin binding-IEA	extracellular region-IEA	-	91091752-similar to CG14608 CG14608-PB [Tribolium castaneum]:e-val = 4e-12|66552590-similar to CG14608-PA [Apis mellifera]:e-val = 7e-11|108880977-hypothetical protein [Aedes aegypti]:e-val = 2e-10|91077824-similar to CG14880-PA, isoform A [Tribolium castaneum]:e-val = 3e-10
FBgn0035420	CG14967	0.56	1	1	0.005	0.176	0.001	GO:0006816	calcium ion transport	0	-	-	-	-	-	-	-	108869949-hypothetical protein [Aedes aegypti]:e-val = 0.0|58387323-AGAP005472-PA [Anopheles gambiae str. PEST]:e-val = 0.0|110749239-similar to CG14967-PA [Apis mellifera]:e-val = 0.0|37574656-KIAA0100 [Homo sapiens]:e-val = 8e-118
FBgn0035370	CG1240	0.682	2	5	0.073	0.353	0.036	GO:0006259	DNA metabolic process	0	-	-	-	microtubule-based process-IEA	GTP binding-IEA	nucleus-IEA|microtubule-IEA	-	108870706-hypothetical protein [Aedes aegypti]:e-val = 2e-29|66525165-similar to CG1240-PA [Apis mellifera]:e-val = 5e-26|115905855-similar to conserved hypothetical protein [Strongylocentrotus purpuratus]:e-val = 2e-18|42562626-SWIB complex BAF60b domain-containing protein [Arabidopsis thaliana]:e-val = 6e-10
FBgn0035272	mitochondrial_ribosomal_protein_L46	1	8	9	0.08	0.883	0.017	GO:0006412	translation	1	-	structural constituent of ribosome-ISS	mitochondrial large ribosomal subunit-ISS	-	structural constituent of ribosome-ISS|hydrolase activity-IEA	mitochondrial large ribosomal subunit-ISS	-	108874035-mitochondrial ribosomal protein, L46, putative [Aedes aegypti]:e-val = 7e-65|118788447-AGAP006684-PA [Anopheles gambiae str. PEST]:e-val = 1e-63|91077572-similar to CG13922-PA [Tribolium castaneum]:e-val = 4e-50|48143341-similar to mitochondrial ribosomal protein L46 CG13922-PA [Apis mellifera]:e-val = 3e-43
FBgn0035217	FucTD	0.642	1	2	0.014	0.409	0.002	GO:0007018	microtubule-based movement	0	protein amino acid glycosylation-IEA|protein amino acid glycosylation-IEA	alpha(1,3)-fucosyltransferase activity-ISS|alpha(1,3)-fucosyltransferase activity-ISS|alpha(1,3)-fucosyltransferase activity-NAS	membrane-IEA	protein amino acid glycosylation-IEA	alpha(1,3)-fucosyltransferase activity-ISS|alpha(1,3)-fucosyltransferase activity-ISS|alpha(1,3)-fucosyltransferase activity-NAS	membrane-IEA	-	-
FBgn0035193	CG9192	0.506	1	2	0.014	0.333	0.003	GO:0046483	heterocycle metabolic process	0	-	-	-	-	-	-	-	-
FBgn0035193	CG9192	0.541	1	2	0.011	0.403	0.002	GO:0046148	pigment biosynthetic process	0	-	-	-	-	-	-	-	-
FBgn0035193	CG9192	0.568	1	2	0.003	0.313	0.001	GO:0008062	eclosion rhythm	0	-	-	-	-	-	-	-	-
FBgn0035193	CG9192	0.759	1	2	0.003	0.25	0	GO:0006584	catecholamine metabolic process	0	-	-	-	-	-	-	-	-
FBgn0035154	CG3344	0.616	3	13	0.049	0.434	0.022	GO:0006508	proteolysis	1	proteolysis-IEA|proteolysis-IEA	serine carboxypeptidase activity-ISS|serine carboxypeptidase activity-ISS|serine carboxypeptidase activity-ISS	-	proteolysis-IEA	serine carboxypeptidase activity-ISS|serine carboxypeptidase activity-ISS|serine carboxypeptidase activity-ISS	-	-	108876116-retinoid-inducible serine carboxypeptidase (serine carboxypeptidase [Aedes aegypti]:e-val = 4e-126|48101574-similar to CG3344-PA [Apis mellifera]:e-val = 1e-120|91076966-similar to CG3344 CG3344-PA [Tribolium castaneum]:e-val = 1e-115|73966651-serine carboxypeptidase 1 [Canis lupus familiaris]:e-val = 9e-85
FBgn0035121	Tudor-SN	0.998	4	14	0.032	0.233	0.01	GO:0045045	secretory pathway	0	transcription from RNA polymerase II promoter-IEA	transcription coactivator activity-ISS|nucleic acid binding-IEA|nuclease activity-IEA	RNA-induced silencing complex-TAS	RNA interference-IEA	transcription coactivator activity-ISS|nuclease activity-IEA|nucleic acid binding-IEA	RNA-induced silencing complex-IEA|RNA-induced silencing complex-TAS|lipid particle-IDA	-	108884504-ebna2 binding protein P100 [Aedes aegypti]:e-val = 0.0|118786835-AGAP005672-PA [Anopheles gambiae str. PEST]:e-val = 0.0|91079020-similar to CG7008-PA [Tribolium castaneum]:e-val = 0.0|115735325-similar to Staphylococcal nuclease domain containing 1 [Strongylocentrotus purpuratus]:e-val = 0.0|55727490-staphylococcal nuclease and tudor domain containing 1 [Pongo abelii]:e-val = 0.0|55730…
FBgn0035121	Tudor-SN	0.999	3	14	0.007	0.361	0.001	GO:0043038	amino acid activation	0	transcription from RNA polymerase II promoter-IEA	transcription coactivator activity-ISS|nucleic acid binding-IEA|nuclease activity-IEA	RNA-induced silencing complex-TAS	RNA interference-IEA	transcription coactivator activity-ISS|nuclease activity-IEA|nucleic acid binding-IEA	RNA-induced silencing complex-IEA|RNA-induced silencing complex-TAS|lipid particle-IDA	-	108884504-ebna2 binding protein P100 [Aedes aegypti]:e-val = 0.0|118786835-AGAP005672-PA [Anopheles gambiae str. PEST]:e-val = 0.0|91079020-similar to CG7008-PA [Tribolium castaneum]:e-val = 0.0|115735325-similar to Staphylococcal nuclease domain containing 1 [Strongylocentrotus purpuratus]:e-val = 0.0|55727490-staphylococcal nuclease and tudor domain containing 1 [Pongo abelii]:e-val = 0.0|55730…
FBgn0035121	Tudor-SN	1	4	14	0.003	0.167	0.002	GO:0006614	SRP-dependent cotranslational protein targeting to membrane	0	transcription from RNA polymerase II promoter-IEA	transcription coactivator activity-ISS|nucleic acid binding-IEA|nuclease activity-IEA	RNA-induced silencing complex-TAS	RNA interference-IEA	transcription coactivator activity-ISS|nuclease activity-IEA|nucleic acid binding-IEA	RNA-induced silencing complex-IEA|RNA-induced silencing complex-TAS|lipid particle-IDA	-	108884504-ebna2 binding protein P100 [Aedes aegypti]:e-val = 0.0|118786835-AGAP005672-PA [Anopheles gambiae str. PEST]:e-val = 0.0|91079020-similar to CG7008-PA [Tribolium castaneum]:e-val = 0.0|115735325-similar to Staphylococcal nuclease domain containing 1 [Strongylocentrotus purpuratus]:e-val = 0.0|55727490-staphylococcal nuclease and tudor domain containing 1 [Pongo abelii]:e-val = 0.0|55730…
FBgn0035121	Tudor-SN	1	4	14	0.004	0.163	0.002	GO:0006612	protein targeting to membrane	0	transcription from RNA polymerase II promoter-IEA	transcription coactivator activity-ISS|nucleic acid binding-IEA|nuclease activity-IEA	RNA-induced silencing complex-TAS	RNA interference-IEA	transcription coactivator activity-ISS|nuclease activity-IEA|nucleic acid binding-IEA	RNA-induced silencing complex-IEA|RNA-induced silencing complex-TAS|lipid particle-IDA	-	108884504-ebna2 binding protein P100 [Aedes aegypti]:e-val = 0.0|118786835-AGAP005672-PA [Anopheles gambiae str. PEST]:e-val = 0.0|91079020-similar to CG7008-PA [Tribolium castaneum]:e-val = 0.0|115735325-similar to Staphylococcal nuclease domain containing 1 [Strongylocentrotus purpuratus]:e-val = 0.0|55727490-staphylococcal nuclease and tudor domain containing 1 [Pongo abelii]:e-val = 0.0|55730…
FBgn0035121	Tudor-SN	0.999	3	14	0.007	0.371	0.001	GO:0006418	tRNA aminoacylation for protein translation	0	transcription from RNA polymerase II promoter-IEA	transcription coactivator activity-ISS|nucleic acid binding-IEA|nuclease activity-IEA	RNA-induced silencing complex-TAS	RNA interference-IEA	transcription coactivator activity-ISS|nuclease activity-IEA|nucleic acid binding-IEA	RNA-induced silencing complex-IEA|RNA-induced silencing complex-TAS|lipid particle-IDA	-	108884504-ebna2 binding protein P100 [Aedes aegypti]:e-val = 0.0|118786835-AGAP005672-PA [Anopheles gambiae str. PEST]:e-val = 0.0|91079020-similar to CG7008-PA [Tribolium castaneum]:e-val = 0.0|115735325-similar to Staphylococcal nuclease domain containing 1 [Strongylocentrotus purpuratus]:e-val = 0.0|55727490-staphylococcal nuclease and tudor domain containing 1 [Pongo abelii]:e-val = 0.0|55730…
FBgn0035121	Tudor-SN	0.999	3	14	0.007	0.313	0.001	GO:0006399	tRNA metabolic process	0	transcription from RNA polymerase II promoter-IEA	transcription coactivator activity-ISS|nucleic acid binding-IEA|nuclease activity-IEA	RNA-induced silencing complex-TAS	RNA interference-IEA	transcription coactivator activity-ISS|nuclease activity-IEA|nucleic acid binding-IEA	RNA-induced silencing complex-IEA|RNA-induced silencing complex-TAS|lipid particle-IDA	-	108884504-ebna2 binding protein P100 [Aedes aegypti]:e-val = 0.0|118786835-AGAP005672-PA [Anopheles gambiae str. PEST]:e-val = 0.0|91079020-similar to CG7008-PA [Tribolium castaneum]:e-val = 0.0|115735325-similar to Staphylococcal nuclease domain containing 1 [Strongylocentrotus purpuratus]:e-val = 0.0|55727490-staphylococcal nuclease and tudor domain containing 1 [Pongo abelii]:e-val = 0.0|55730…
FBgn0035008	CG3494	0.587	1	2	0.008	0.231	0.001	GO:0006839	mitochondrial transport	0	-	receptor binding-IEA|structural molecule activity-IEA	-	phagocytosis, engulfment-IMP	protein binding-IEA	-	-	-
FBgn0034962	MAN1	0.972	4	8	0.108	0.351	0.057	GO:0048699	generation of neurons	0	-	-	-	mRNA processing-IEA	RNA binding-IEA|nucleotide binding-IEA	nuclear envelope-IEA	-	-
FBgn0034962	MAN1	0.844	2	8	0.009	0.201	0.004	GO:0045034	neuroblast division	0	-	-	-	mRNA processing-IEA	RNA binding-IEA|nucleotide binding-IEA	nuclear envelope-IEA	-	-
FBgn0034962	MAN1	0.698	2	8	0.032	0.193	0.012	GO:0007059	chromosome segregation	0	-	-	-	mRNA processing-IEA	RNA binding-IEA|nucleotide binding-IEA	nuclear envelope-IEA	-	-
FBgn0034962	MAN1	0.927	3	8	0.059	0.329	0.03	GO:0007001	chromosome organization and biogenesis (sensu Eukaryota)	0	-	-	-	mRNA processing-IEA	RNA binding-IEA|nucleotide binding-IEA	nuclear envelope-IEA	-	-
FBgn0034962	MAN1	0.963	3	8	0.063	0.311	0.023	GO:0000279	M phase	0	-	-	-	mRNA processing-IEA	RNA binding-IEA|nucleotide binding-IEA	nuclear envelope-IEA	-	-
FBgn0034962	MAN1	0.724	2	8	0.011	0.119	0.005	GO:0000070	mitotic sister chromatid segregation	0	-	-	-	mRNA processing-IEA	RNA binding-IEA|nucleotide binding-IEA	nuclear envelope-IEA	-	-
FBgn0034940	CG16787	0.81	1	1	0.08	0.883	0.017	GO:0006412	translation	0	-	-	-	-	-	-	-	-
FBgn0034918	within_bgcn	0.787	2	2	0.006	0.068	0.003	GO:0051168	nuclear export	0	biological_process-ND	molecular_function-ND	cellular_component-ND	biological_process-ND	molecular_function-ND	cellular_component-ND	-	108871087-hypothetical protein [Aedes aegypti]:e-val = 7e-27|114053219-Wibg protein [Bombyx mori]:e-val = 2e-19|72086880-hypothetical LOC590610 [Strongylocentrotus purpuratus]:e-val = 1e-16|48142297-similar to within bgcn CG30176-PA [Apis mellifera]:e-val = 9e-16
FBgn0034918	within_bgcn	0.797	2	2	0.007	0.081	0.003	GO:0015931	nucleobase, nucleoside, nucleotide and nucleic acid transport	0	biological_process-ND	molecular_function-ND	cellular_component-ND	biological_process-ND	molecular_function-ND	cellular_component-ND	-	108871087-hypothetical protein [Aedes aegypti]:e-val = 7e-27|114053219-Wibg protein [Bombyx mori]:e-val = 2e-19|72086880-hypothetical LOC590610 [Strongylocentrotus purpuratus]:e-val = 1e-16|48142297-similar to within bgcn CG30176-PA [Apis mellifera]:e-val = 9e-16
FBgn0034918	within_bgcn	0.846	2	2	0.004	0.082	0.002	GO:0006406	mRNA export from nucleus	0	biological_process-ND	molecular_function-ND	cellular_component-ND	biological_process-ND	molecular_function-ND	cellular_component-ND	-	108871087-hypothetical protein [Aedes aegypti]:e-val = 7e-27|114053219-Wibg protein [Bombyx mori]:e-val = 2e-19|72086880-hypothetical LOC590610 [Strongylocentrotus purpuratus]:e-val = 1e-16|48142297-similar to within bgcn CG30176-PA [Apis mellifera]:e-val = 9e-16
FBgn0034918	within_bgcn	0.809	2	2	0.033	0.166	0.015	GO:0000226	microtubule cytoskeleton organization and biogenesis	0	biological_process-ND	molecular_function-ND	cellular_component-ND	biological_process-ND	molecular_function-ND	cellular_component-ND	-	108871087-hypothetical protein [Aedes aegypti]:e-val = 7e-27|114053219-Wibg protein [Bombyx mori]:e-val = 2e-19|72086880-hypothetical LOC590610 [Strongylocentrotus purpuratus]:e-val = 1e-16|48142297-similar to within bgcn CG30176-PA [Apis mellifera]:e-val = 9e-16
FBgn0034901	CG11300	0.555	1	2	0.003	0.222	0	GO:0006637	acyl-CoA metabolic process	0	-	-	-	-	-	-	-	-
FBgn0034802	CG3800	0.845	3	21	0.016	0.318	0.005	GO:0006457	protein folding	0	-	nucleic acid binding-ISS|nucleic acid binding-NAS|zinc ion binding-IEA	-	-	nucleic acid binding-ISS|nucleic acid binding-NAS|zinc ion binding-IEA	-	-	112982721-zinc finger protein [Bombyx mori]:e-val = 2e-46|110759374-similar to CG3800-PA [Apis mellifera]:e-val = 7e-44|1055224-cellular nucleic acid binding protein [Xenopus laevis]:e-val = 2e-25|68129809-universal minicircle sequence binding protein [Leishmania major strain Friedlin]:e-val = 3e-22
FBgn0034802	CG3800	0.672	2	21	0.004	0.082	0.002	GO:0006289	nucleotide-excision repair	0	-	nucleic acid binding-ISS|nucleic acid binding-NAS|zinc ion binding-IEA	-	-	nucleic acid binding-ISS|nucleic acid binding-NAS|zinc ion binding-IEA	-	-	112982721-zinc finger protein [Bombyx mori]:e-val = 2e-46|110759374-similar to CG3800-PA [Apis mellifera]:e-val = 7e-44|1055224-cellular nucleic acid binding protein [Xenopus laevis]:e-val = 2e-25|68129809-universal minicircle sequence binding protein [Leishmania major strain Friedlin]:e-val = 3e-22
FBgn0034756	Cyp6d2	0.733	2	2	0.0799	0.169	0.0288	GO:0007610	behavior	0	steroid metabolic process-IEA|electron transport-IEA	electron carrier activity-ISS|electron carrier activity-NAS|electron carrier activity-NAS|monooxygenase activity-IEA|iron ion binding-IEA|oxidoreductase activity, acting on paired donors, with incorporation or reduction of molecular oxygen, reduced flavin or flavoprotein as one donor, and incorporation of one atom of oxygen-IEA|heme binding-IEA	microsome-NAS|membrane-NAS	electron transport-IEA	electron carrier activity-ISS|electron carrier activity-NAS|electron carrier activity-NAS|heme binding-IEA|oxidoreductase activity, acting on paired donors, with incorporation or reduction of molecular oxygen, reduced flavin or flavoprotein as one donor, and incorporation of one atom of oxygen-IEA|iron ion binding-IEA	microsome-NAS|membrane-NAS	-	-
FBgn0034756	Cyp6d2	0.642	1	2	0.0236	0.458	0.00327	GO:0007600	sensory perception	0	steroid metabolic process-IEA|electron transport-IEA	electron carrier activity-ISS|electron carrier activity-NAS|electron carrier activity-NAS|monooxygenase activity-IEA|iron ion binding-IEA|oxidoreductase activity, acting on paired donors, with incorporation or reduction of molecular oxygen, reduced flavin or flavoprotein as one donor, and incorporation of one atom of oxygen-IEA|heme binding-IEA	microsome-NAS|membrane-NAS	electron transport-IEA	electron carrier activity-ISS|electron carrier activity-NAS|electron carrier activity-NAS|heme binding-IEA|oxidoreductase activity, acting on paired donors, with incorporation or reduction of molecular oxygen, reduced flavin or flavoprotein as one donor, and incorporation of one atom of oxygen-IEA|iron ion binding-IEA	microsome-NAS|membrane-NAS	-	-
FBgn0034753	CG2852	0.531	1	4	0.003	0.6	0	GO:0009108	coenzyme biosynthetic process	0	protein folding-IEA|protein targeting-IEA|defense response-IEA|protein folding-IEA	peptidyl-prolyl cis-trans isomerase activity-ISS	-	protein folding-IEA	peptidyl-prolyl cis-trans isomerase activity-ISS	lipid particle-IDA	13543666-protein folding-TAS|13543666-protein folding-TAS|13543666-provirus integration-EXP|13543666-initiation of viral infection-EXP|13543666-regulation of viral genome replication-TAS|13543666-regulation of viral genome replication-IMP|126722924-regulation of viral genome replication-ISS	58376523-AGAP007088-PA [Anopheles gambiae str. PEST]:e-val = 5e-46|66825707-cyclophilin B [Dictyostelium discoideum AX4]:e-val = 2e-45|91083463-similar to CG2852-PA, isoform A [Tribolium castaneum]:e-val = 8e-44|50426795-hypothetical protein [Debaryomyces hansenii CBS767]:e-val = 2e-43
FBgn0034590	Magi	0.601	1	1	0.012	0.265	0.002	GO:0045087	innate immune response	0	protein targeting-IEA|intracellular signaling cascade-IEA|asymmetric protein localization-IEA	guanylate kinase activity-ISS|guanylate kinase activity-NAS|receptor binding-IEA	membrane-ISS|membrane-NAS	-	guanylate kinase activity-ISS|guanylate kinase activity-NAS|protein binding-IEA	membrane-ISS|membrane-NAS	74272284-protein complex assembly-NAS|74272284-cell adhesion-TAS|74272284-cell surface receptor linked signal transduction-TAS	110749753-similar to Magi CG30388-PA [Apis mellifera]:e-val = 0.0|91082623-similar to GA15808-PA [Tribolium castaneum]:e-val = 2e-179|108873346-membrane associated guanylate kinase inverted 1, magi1 [Aedes aegypti]:e-val = 8e-172|126336121-similar to Membrane-associated guanylate kinase, WW and PDZ domain-containing protein 1 (BAI1-associated protein 1) (BAP-1) (Membrane-associated guanylate kina…
FBgn0034583	CG10527	0.594	1	1	0.066	0.334	0.015	GO:0050877	neurological process	0	-	farnesoic acid O-methyltransferase activity-ISS	-	-	farnesoic acid O-methyltransferase activity-ISS	-	-	91078970-similar to CG10527-PA [Tribolium castaneum]:e-val = 4e-98|91094475-similar to CG3884-PB, isoform B [Tribolium castaneum]:e-val = 1e-33|108872537-hypothetical protein [Aedes aegypti]:e-val = 3e-28|110333475-farnesoic acid O-methyl transferase-like [Bombyx mori]:e-val = 2e-27
FBgn0034583	CG10527	0.592	1	1	0.006	0.213	0.001	GO:0009612	response to mechanical stimulus	0	-	farnesoic acid O-methyltransferase activity-ISS	-	-	farnesoic acid O-methyltransferase activity-ISS	-	-	91078970-similar to CG10527-PA [Tribolium castaneum]:e-val = 4e-98|91094475-similar to CG3884-PB, isoform B [Tribolium castaneum]:e-val = 1e-33|108872537-hypothetical protein [Aedes aegypti]:e-val = 3e-28|110333475-farnesoic acid O-methyl transferase-like [Bombyx mori]:e-val = 2e-27
FBgn0034582	CG10531	0.555	1	2	0.003	0.222	0	GO:0006637	acyl-CoA metabolic process	0	polysaccharide metabolic process-IEA|signal transduction-IEA|cell-cell signaling-IEA|chitin catabolic process-IEA	chitinase activity-ISS|growth factor activity-IEA|hydrolase activity, hydrolyzing N-glycosyl compounds-IEA	-	chitin catabolic process-IEA	chitinase activity-ISS|cation binding-IEA	-	-	108881468-brain chitinase and chia [Aedes aegypti]:e-val = 7e-88|113206044-chitinase 8 [Tribolium castaneum]:e-val = 1e-82|110756573-similar to CG9357-PA [Apis mellifera]:e-val = 8e-81|58388661-AGAP006414-PA [Anopheles gambiae str. PEST]:e-val = 5e-77
FBgn0034579	mitochondrial_ribosomal_protein_L54	1	8	9	0.08	0.883	0.017	GO:0006412	translation	1	-	structural constituent of ribosome-ISS	mitochondrial large ribosomal subunit-ISS	-	structural constituent of ribosome-ISS	mitochondrial large ribosomal subunit-ISS	-	108869736-mitochondrial ribosomal protein, L54, putative [Aedes aegypti]:e-val = 7e-27|95104531-mitochondrial ribosomal protein L54 [Bombyx mori]:e-val = 2e-24|110756575-similar to mitochondrial ribosomal protein L54 CG9353-PA [Apis mellifera]:e-val = 6e-19|115692189-similar to mitochondrial ribosomal protein L54 [Strongylocentrotus purpuratus]:e-val = 6e-15
FBgn0034576	CG9350	0.995	5	40	0.006	0.18	0.006	GO:0015992	proton transport	1	-	-	-	-	-	-	-	-
FBgn0034576	CG9350	0.992	4	40	0.004	0.134	0.003	GO:0006123	mitochondrial electron transport, cytochrome c to oxygen	1	-	-	-	-	-	-	-	-
FBgn0034576	CG9350	0.577	3	40	0.003	0.118	0.003	GO:0006122	mitochondrial electron transport, ubiquinol to cytochrome c	1	-	-	-	-	-	-	-	-
FBgn0034576	CG9350	1	18	40	0.012	0.58	0.008	GO:0006120	mitochondrial electron transport, NADH to ubiquinone	1	-	-	-	-	-	-	-	-
FBgn0034576	CG9350	1	26	40	0.021	0.735	0.007	GO:0006119	oxidative phosphorylation	1	-	-	-	-	-	-	-	-
FBgn0034504	CG8929	0.669	2	4	0.088	0.309	0.047	GO:0048666	neuron development	0	-	-	-	-	-	-	-	-
FBgn0034504	CG8929	0.706	2	4	0.076	0.42	0.045	GO:0007476	imaginal disc-derived wing morphogenesis	0	-	-	-	-	-	-	-	-
FBgn0034504	CG8929	0.508	2	4	0.056	0.218	0.041	GO:0002376	immune system process	0	-	-	-	-	-	-	-	-
FBgn0034420	CG10737	0.56	1	1	0.005	0.176	0.001	GO:0006816	calcium ion transport	0	intracellular signaling cascade-IEA	diacylglycerol binding-ISS	-	intracellular signaling cascade-IEA	diacylglycerol binding-ISS	-	-	-
FBgn0034371	SP2637	0.748	2	2	0.056	0.171	0.023	GO:0042221	response to chemical stimulus	0	-	protein N-terminal asparagine amidohydrolase activity-ISS|asparaginase activity-ISS	-	-	protein N-terminal asparagine amidohydrolase activity-ISS|asparaginase activity-ISS	-	-	108879407-protein N-terminal asparagine amidohydrolase, putative [Aedes aegypti]:e-val = 4e-139|91079304-similar to CG5473-PA, isoform A [Tribolium castaneum]:e-val = 2e-130|48112712-similar to SP2637 CG5473-PA, isoform A [Apis mellifera]:e-val = 2e-123|118779784-AGAP010963-PA [Anopheles gambiae str. PEST]:e-val = 1e-117
FBgn0034371	SP2637	0.692	2	2	0.007	0.111	0.006	GO:0035075	response to ecdysone	0	-	protein N-terminal asparagine amidohydrolase activity-ISS|asparaginase activity-ISS	-	-	protein N-terminal asparagine amidohydrolase activity-ISS|asparaginase activity-ISS	-	-	108879407-protein N-terminal asparagine amidohydrolase, putative [Aedes aegypti]:e-val = 4e-139|91079304-similar to CG5473-PA, isoform A [Tribolium castaneum]:e-val = 2e-130|48112712-similar to SP2637 CG5473-PA, isoform A [Apis mellifera]:e-val = 2e-123|118779784-AGAP010963-PA [Anopheles gambiae str. PEST]:e-val = 1e-117
FBgn0034371	SP2637	0.751	2	2	0.005	0.123	0.005	GO:0016567	protein ubiquitination	0	-	protein N-terminal asparagine amidohydrolase activity-ISS|asparaginase activity-ISS	-	-	protein N-terminal asparagine amidohydrolase activity-ISS|asparaginase activity-ISS	-	-	108879407-protein N-terminal asparagine amidohydrolase, putative [Aedes aegypti]:e-val = 4e-139|91079304-similar to CG5473-PA, isoform A [Tribolium castaneum]:e-val = 2e-130|48112712-similar to SP2637 CG5473-PA, isoform A [Apis mellifera]:e-val = 2e-123|118779784-AGAP010963-PA [Anopheles gambiae str. PEST]:e-val = 1e-117
FBgn0034371	SP2637	0.87	2	2	0.005	0.155	0.004	GO:0008632	apoptotic program	0	-	protein N-terminal asparagine amidohydrolase activity-ISS|asparaginase activity-ISS	-	-	protein N-terminal asparagine amidohydrolase activity-ISS|asparaginase activity-ISS	-	-	108879407-protein N-terminal asparagine amidohydrolase, putative [Aedes aegypti]:e-val = 4e-139|91079304-similar to CG5473-PA, isoform A [Tribolium castaneum]:e-val = 2e-130|48112712-similar to SP2637 CG5473-PA, isoform A [Apis mellifera]:e-val = 2e-123|118779784-AGAP010963-PA [Anopheles gambiae str. PEST]:e-val = 1e-117
FBgn0034371	SP2637	0.63	2	2	0.019	0.084	0.009	GO:0007559	histolysis	0	-	protein N-terminal asparagine amidohydrolase activity-ISS|asparaginase activity-ISS	-	-	protein N-terminal asparagine amidohydrolase activity-ISS|asparaginase activity-ISS	-	-	108879407-protein N-terminal asparagine amidohydrolase, putative [Aedes aegypti]:e-val = 4e-139|91079304-similar to CG5473-PA, isoform A [Tribolium castaneum]:e-val = 2e-130|48112712-similar to SP2637 CG5473-PA, isoform A [Apis mellifera]:e-val = 2e-123|118779784-AGAP010963-PA [Anopheles gambiae str. PEST]:e-val = 1e-117
FBgn0034371	SP2637	0.666	2	2	0.01	0.153	0.011	GO:0006917	induction of apoptosis	0	-	protein N-terminal asparagine amidohydrolase activity-ISS|asparaginase activity-ISS	-	-	protein N-terminal asparagine amidohydrolase activity-ISS|asparaginase activity-ISS	-	-	108879407-protein N-terminal asparagine amidohydrolase, putative [Aedes aegypti]:e-val = 4e-139|91079304-similar to CG5473-PA, isoform A [Tribolium castaneum]:e-val = 2e-130|48112712-similar to SP2637 CG5473-PA, isoform A [Apis mellifera]:e-val = 2e-123|118779784-AGAP010963-PA [Anopheles gambiae str. PEST]:e-val = 1e-117
FBgn0034371	SP2637	0.695	2	2	0.058	0.291	0.046	GO:0001700	embryonic development via the syncytial blastoderm	0	-	protein N-terminal asparagine amidohydrolase activity-ISS|asparaginase activity-ISS	-	-	protein N-terminal asparagine amidohydrolase activity-ISS|asparaginase activity-ISS	-	-	108879407-protein N-terminal asparagine amidohydrolase, putative [Aedes aegypti]:e-val = 4e-139|91079304-similar to CG5473-PA, isoform A [Tribolium castaneum]:e-val = 2e-130|48112712-similar to SP2637 CG5473-PA, isoform A [Apis mellifera]:e-val = 2e-123|118779784-AGAP010963-PA [Anopheles gambiae str. PEST]:e-val = 1e-117
FBgn0034362	CG5323	0.627	2	12	0.016	0.318	0.005	GO:0006457	protein folding	0	-	-	-	-	-	-	-	108876651-hypothetical protein [Aedes aegypti]:e-val = 2e-45|118787348-AGAP005979-PA [Anopheles gambiae str. PEST]:e-val = 2e-44|91087011-similar to GA18804-PA [Tribolium castaneum]:e-val = 2e-31|126304031-hypothetical protein LOC100032799 [Monodelphis domestica]:e-val = 1e-26
FBgn0034277	CG6370	0.997	3	16	0.003	0.27	0.001	GO:0006890	retrograde vesicle-mediated transport, Golgi to ER	0	protein modification process-IEA|protein amino acid N-linked glycosylation via asparagine-IEA	dolichyl-diphosphooligosaccharide-protein glycotransferase activity-ISS	oligosaccharyl transferase complex-IEA	protein amino acid N-linked glycosylation via asparagine-IEA	dolichyl-diphosphooligosaccharide-protein glycotransferase activity-ISS	oligosaccharyl transferase complex-IEA	38197008-protein modification process-TAS|38197008-protein amino acid N-linked glycosylation via asparagine-NAS	-
FBgn0034259	CG6459	0.999	4	18	0.016	0.318	0.005	GO:0006457	protein folding	0	defense response to bacterium-IEA	-	mitochondrion-ISS|mitochondrial matrix-ISS	-	-	mitochondrion-ISS|mitochondrial matrix-ISS	-	-
FBgn0034249	RhoGAP54D	0.991	3	4	0.007	0.077	0.003	GO:0007052	mitotic spindle organization and biogenesis	0	-	-	-	signal transduction-IEA	-	intracellular-IEA	-	108884232-rho gtpase activating protein [Aedes aegypti]:e-val = 2e-100|110766803-similar to RhoGAP54D CG6477-PA, isoform A [Apis mellifera]:e-val = 3e-77|115969871-similar to Rho GTPase activating protein 19 [Strongylocentrotus purpuratus]:e-val = 9e-18|115647150-similar to MGC83212 protein [Strongylocentrotus purpuratus]:e-val = 9e-18
FBgn0034249	RhoGAP54D	0.847	2	4	0.063	0.311	0.023	GO:0000279	M phase	0	-	-	-	signal transduction-IEA	-	intracellular-IEA	-	108884232-rho gtpase activating protein [Aedes aegypti]:e-val = 2e-100|110766803-similar to RhoGAP54D CG6477-PA, isoform A [Apis mellifera]:e-val = 3e-77|115969871-similar to Rho GTPase activating protein 19 [Strongylocentrotus purpuratus]:e-val = 9e-18|115647150-similar to MGC83212 protein [Strongylocentrotus purpuratus]:e-val = 9e-18
FBgn0034240	Misexpression_suppressor_of_ras_4	0.521	4	16	0.087	0.429	0.049	GO:0048737	imaginal disc-derived appendage development	0	regulation of transcription, DNA-dependent-IEA	protein binding-IEA|zinc ion binding-IEA	-	-	protein binding-IEA|zinc ion binding-IEA|nucleic acid binding-IEA	intracellular-IEA	-	-
FBgn0034240	Misexpression_suppressor_of_ras_4	0.645	4	16	0.067	0.265	0.055	GO:0048522	positive regulation of cellular process	1	regulation of transcription, DNA-dependent-IEA	protein binding-IEA|zinc ion binding-IEA	-	-	protein binding-IEA|zinc ion binding-IEA|nucleic acid binding-IEA	intracellular-IEA	-	-
FBgn0034240	Misexpression_suppressor_of_ras_4	0.541	3	16	0.013	0.208	0.018	GO:0045466	R7 cell differentiation	0	regulation of transcription, DNA-dependent-IEA	protein binding-IEA|zinc ion binding-IEA	-	-	protein binding-IEA|zinc ion binding-IEA|nucleic acid binding-IEA	intracellular-IEA	-	-
FBgn0034240	Misexpression_suppressor_of_ras_4	0.826	4	16	0.034	0.275	0.034	GO:0007391	dorsal closure	0	regulation of transcription, DNA-dependent-IEA	protein binding-IEA|zinc ion binding-IEA	-	-	protein binding-IEA|zinc ion binding-IEA|nucleic acid binding-IEA	intracellular-IEA	-	-
FBgn0034240	Misexpression_suppressor_of_ras_4	0.802	4	16	0.044	0.278	0.038	GO:0007350	blastoderm segmentation	0	regulation of transcription, DNA-dependent-IEA	protein binding-IEA|zinc ion binding-IEA	-	-	protein binding-IEA|zinc ion binding-IEA|nucleic acid binding-IEA	intracellular-IEA	-	-
FBgn0034240	Misexpression_suppressor_of_ras_4	0.871	4	16	0.015	0.133	0.02	GO:0007298	border follicle cell migration (sensu Insecta)	0	regulation of transcription, DNA-dependent-IEA	protein binding-IEA|zinc ion binding-IEA	-	-	protein binding-IEA|zinc ion binding-IEA|nucleic acid binding-IEA	intracellular-IEA	-	-
FBgn0034240	Misexpression_suppressor_of_ras_4	0.576	3	16	0.056	0.194	0.03	GO:0006468	protein amino acid phosphorylation	0	regulation of transcription, DNA-dependent-IEA	protein binding-IEA|zinc ion binding-IEA	-	-	protein binding-IEA|zinc ion binding-IEA|nucleic acid binding-IEA	intracellular-IEA	-	-
FBgn0034162	CG6426	0.609	1	1	0.006	0.205	0.001	GO:0050829	defense response to Gram-negative bacterium	1	defense response-IEA|defense response to bacterium-IEA	calcium ion binding-IEA	-	-	calcium ion binding-IEA	-	-	-
FBgn0034144	CG5089	0.962	2	17	0.004	0.148	0.001	GO:0006458	'de novo' protein folding	0	-	-	-	-	-	-	-	-
FBgn0034135	Syntrophin-like_2	0.525	1	1	0.011	0.24	0.002	GO:0016079	synaptic vesicle exocytosis	0	muscle contraction-IEA|signal transduction-IEA|synaptic transmission-IEA	structural constituent of muscle-ISS|structural constituent of muscle-ISS|cytoskeletal protein binding-ISS|structural constituent of cytoskeleton-IEA	syntrophin complex-ISS|syntrophin complex-ISS|syntrophin complex-NAS|syntrophin complex-ISS	-	structural constituent of muscle-ISS|structural constituent of muscle-ISS|cytoskeletal protein binding-ISS|protein binding-IEA	syntrophin complex-ISS|syntrophin complex-ISS|syntrophin complex-NAS|syntrophin complex-ISS	116667017-ER to Golgi vesicle-mediated transport-NAS|116667017-Golgi to plasma membrane transport-NAS|116667017-cytoplasmic sequestering of CFTR protein-NAS|116667017-apical protein localization-NAS|116667017-protein homooligomerization-IPI	108869071-syntrophin [Aedes aegypti]:e-val = 0.0|66550687-similar to Syntrophin-like 2 CG4905-PA, isoform A [Apis mellifera]:e-val = 0.0|126303943-similar to syntrophin 5 [Monodelphis domestica]:e-val = 1e-95|118088975-syntrophin, gamma 2 [Gallus gallus]:e-val = 2e-94
FBgn0034061	CG8386	0.512	2	3	0.003	0.055	0.003	GO:0065002	intracellular protein transport across a membrane	0	-	-	-	-	-	-	-	108878289-hypothetical protein [Aedes aegypti]:e-val = 3e-87|66561255-similar to CG8386-PA [Apis mellifera]:e-val = 1e-84|118789351-AGAP008099-PA [Anopheles gambiae str. PEST]:e-val = 2e-84|91084695-similar to Ufm1-conjugating enzyme 1 (Ubiquitin-fold modifier-conjugating enzyme 1) [Tribolium castaneum]:e-val = 2e-82
FBgn0034061	CG8386	0.925	2	3	0.032	0.233	0.01	GO:0045045	secretory pathway	0	-	-	-	-	-	-	-	108878289-hypothetical protein [Aedes aegypti]:e-val = 3e-87|66561255-similar to CG8386-PA [Apis mellifera]:e-val = 1e-84|118789351-AGAP008099-PA [Anopheles gambiae str. PEST]:e-val = 2e-84|91084695-similar to Ufm1-conjugating enzyme 1 (Ubiquitin-fold modifier-conjugating enzyme 1) [Tribolium castaneum]:e-val = 2e-82
FBgn0034061	CG8386	0.962	2	3	0.003	0.167	0.002	GO:0006614	SRP-dependent cotranslational protein targeting to membrane	0	-	-	-	-	-	-	-	108878289-hypothetical protein [Aedes aegypti]:e-val = 3e-87|66561255-similar to CG8386-PA [Apis mellifera]:e-val = 1e-84|118789351-AGAP008099-PA [Anopheles gambiae str. PEST]:e-val = 2e-84|91084695-similar to Ufm1-conjugating enzyme 1 (Ubiquitin-fold modifier-conjugating enzyme 1) [Tribolium castaneum]:e-val = 2e-82
FBgn0034061	CG8386	0.963	2	3	0.004	0.163	0.002	GO:0006612	protein targeting to membrane	0	-	-	-	-	-	-	-	108878289-hypothetical protein [Aedes aegypti]:e-val = 3e-87|66561255-similar to CG8386-PA [Apis mellifera]:e-val = 1e-84|118789351-AGAP008099-PA [Anopheles gambiae str. PEST]:e-val = 2e-84|91084695-similar to Ufm1-conjugating enzyme 1 (Ubiquitin-fold modifier-conjugating enzyme 1) [Tribolium castaneum]:e-val = 2e-82
FBgn0033954	CG12860	0.665	2	33	0.004	0.148	0.001	GO:0006458	'de novo' protein folding	0	-	-	-	-	-	-	-	-
FBgn0033921	CG8589	0.51	3	25	0.037	0.244	0.011	GO:0051321	meiotic cell cycle	0	-	-	-	-	-	-	-	-
FBgn0033921	CG8589	0.569	4	25	0.063	0.311	0.023	GO:0000279	M phase	0	-	-	-	-	-	-	-	-
FBgn0033889	CG6701	0.616	2	3	0.071	0.296	0.054	GO:0050793	regulation of developmental process	0	nucleobase, nucleoside, nucleotide and nucleic acid metabolic process-IEA|DNA metabolic process-IEA|DNA replication-IEA|cell cycle-IEA	nucleic acid binding-IEA|DNA helicase activity-IEA|helicase activity-IEA|nucleic acid binding-IEA|zinc ion binding-IEA	-	-	zinc ion binding-IEA|nucleic acid binding-IEA	intracellular-IEA	-	-
FBgn0033889	CG6701	0.546	2	3	0.075	0.29	0.063	GO:0048646	anatomical structure formation	0	nucleobase, nucleoside, nucleotide and nucleic acid metabolic process-IEA|DNA metabolic process-IEA|DNA replication-IEA|cell cycle-IEA	nucleic acid binding-IEA|DNA helicase activity-IEA|helicase activity-IEA|nucleic acid binding-IEA|zinc ion binding-IEA	-	-	zinc ion binding-IEA|nucleic acid binding-IEA	intracellular-IEA	-	-
FBgn0033889	CG6701	0.512	2	3	0.03	0.15	0.024	GO:0008360	regulation of cell shape	0	nucleobase, nucleoside, nucleotide and nucleic acid metabolic process-IEA|DNA metabolic process-IEA|DNA replication-IEA|cell cycle-IEA	nucleic acid binding-IEA|DNA helicase activity-IEA|helicase activity-IEA|nucleic acid binding-IEA|zinc ion binding-IEA	-	-	zinc ion binding-IEA|nucleic acid binding-IEA	intracellular-IEA	-	-
FBgn0033889	CG6701	0.568	2	3	0.038	0.184	0.029	GO:0007155	cell adhesion	0	nucleobase, nucleoside, nucleotide and nucleic acid metabolic process-IEA|DNA metabolic process-IEA|DNA replication-IEA|cell cycle-IEA	nucleic acid binding-IEA|DNA helicase activity-IEA|helicase activity-IEA|nucleic acid binding-IEA|zinc ion binding-IEA	-	-	zinc ion binding-IEA|nucleic acid binding-IEA	intracellular-IEA	-	-
FBgn0033845	mars	0.744	2	7	0.018	0.153	0.008	GO:0051656	establishment of organelle localization	0	cell-cell signaling-IEA	-	-	cell-cell signaling-IEA	-	-	-	-
FBgn0033845	mars	0.82	2	7	0.037	0.244	0.011	GO:0051321	meiotic cell cycle	0	cell-cell signaling-IEA	-	-	cell-cell signaling-IEA	-	-	-	-
FBgn0033845	mars	0.79	2	7	0.017	0.119	0.006	GO:0045132	meiotic chromosome segregation	0	cell-cell signaling-IEA	-	-	cell-cell signaling-IEA	-	-	-	-
FBgn0033845	mars	0.614	3	7	0.032	0.173	0.038	GO:0007422	peripheral nervous system development	0	cell-cell signaling-IEA	-	-	cell-cell signaling-IEA	-	-	-	-
FBgn0033845	mars	0.98	2	7	0.014	0.409	0.002	GO:0007018	microtubule-based movement	0	cell-cell signaling-IEA	-	-	cell-cell signaling-IEA	-	-	-	-
FBgn0033845	mars	0.997	4	7	0.059	0.329	0.03	GO:0007001	chromosome organization and biogenesis (sensu Eukaryota)	0	cell-cell signaling-IEA	-	-	cell-cell signaling-IEA	-	-	-	-
FBgn0033845	mars	0.775	3	7	0.022	0.113	0.018	GO:0000910	cytokinesis	0	cell-cell signaling-IEA	-	-	cell-cell signaling-IEA	-	-	-	-
FBgn0033845	mars	1	5	7	0.063	0.311	0.023	GO:0000279	M phase	0	cell-cell signaling-IEA	-	-	cell-cell signaling-IEA	-	-	-	-
FBgn0033845	mars	0.987	3	7	0.011	0.119	0.005	GO:0000070	mitotic sister chromatid segregation	0	cell-cell signaling-IEA	-	-	cell-cell signaling-IEA	-	-	-	-
FBgn0033826	CG4734	0.873	2	13	0.017	0.176	0.003	GO:0044255	cellular lipid metabolic process	0	-	-	-	-	-	-	-	-
FBgn0033777	CG17574	0.611	1	1	0.034	0.33	0.007	GO:0006952	defense response	0	-	-	-	-	-	-	-	-
FBgn0033773	mos	0.927	1	1	0.003	0.5	0	GO:0045143	homologous chromosome segregation	0	protein amino acid phosphorylation-IEA	protein serine/threonine kinase activity-ISS|ATP binding-IEA	-	protein amino acid phosphorylation-IEA	protein serine/threonine kinase activity-ISS|ATP binding-IEA	-	-	-
FBgn0033773	mos	0.649	1	1	0.007	0.372	0.001	GO:0007131	meiotic recombination	0	protein amino acid phosphorylation-IEA	protein serine/threonine kinase activity-ISS|ATP binding-IEA	-	protein amino acid phosphorylation-IEA	protein serine/threonine kinase activity-ISS|ATP binding-IEA	-	-	-
FBgn0033728	Cuticular_protein_49Ae	0.86	2	4	0.011	0.174	0.006	GO:0045445	myoblast differentiation	0	-	structural constituent of chitin-based cuticle-ISS|structural constituent of chitin-based cuticle-ISS|structural constituent of chitin-based cuticle-ISS	-	-	structural constituent of chitin-based cuticle-ISS|structural constituent of chitin-based cuticle-ISS|structural constituent of chitin-based cuticle-ISS	-	-	108881229-pupal cuticle protein 78E, putative [Aedes aegypti]:e-val = 8e-42|91083839-similar to putative cuticle protein CP6 [Tribolium castaneum]:e-val = 1e-28|91083855-similar to cuticular protein 78, RR-1 family (AGAP009876-PA) [Tribolium castaneum]:e-val = 1e-24|112983677-cuticle protein [Bombyx mori]:e-val = 2e-21
FBgn0033728	Cuticular_protein_49Ae	0.887	2	4	0.005	0.154	0.003	GO:0030239	myofibril assembly	0	-	structural constituent of chitin-based cuticle-ISS|structural constituent of chitin-based cuticle-ISS|structural constituent of chitin-based cuticle-ISS	-	-	structural constituent of chitin-based cuticle-ISS|structural constituent of chitin-based cuticle-ISS|structural constituent of chitin-based cuticle-ISS	-	-	108881229-pupal cuticle protein 78E, putative [Aedes aegypti]:e-val = 8e-42|91083839-similar to putative cuticle protein CP6 [Tribolium castaneum]:e-val = 1e-28|91083855-similar to cuticular protein 78, RR-1 family (AGAP009876-PA) [Tribolium castaneum]:e-val = 1e-24|112983677-cuticle protein [Bombyx mori]:e-val = 2e-21
FBgn0033721	CG13159	1	6	9	0.08	0.883	0.017	GO:0006412	translation	0	-	-	-	-	-	-	-	-
FBgn0033718	CG13162	0.52	1	1	0.004	0.148	0.001	GO:0051129	negative regulation of cell organization and biogenesis	0	-	-	-	centrosome duplication-IMP|mitotic spindle organization and biogenesis-IMP	-	-	-	-
FBgn0033692	CG13176	0.587	1	1	0.017	0.339	0.004	GO:0006367	transcription initiation from RNA polymerase II promoter	1	-	-	transcription factor complex-IPI	-	-	transcription factor complex-IPI	-	-
FBgn0033679	CG8888	0.746	2	8	0.011	0.174	0.006	GO:0045445	myoblast differentiation	0	visual perception-IEA|metabolic process-IEA	oxidoreductase activity, acting on CH-OH group of donors-ISS	-	metabolic process-IEA	oxidoreductase activity, acting on CH-OH group of donors-ISS|binding-IEA	-	-	-
FBgn0033679	CG8888	0.804	2	8	0.005	0.154	0.003	GO:0030239	myofibril assembly	0	visual perception-IEA|metabolic process-IEA	oxidoreductase activity, acting on CH-OH group of donors-ISS	-	metabolic process-IEA	oxidoreductase activity, acting on CH-OH group of donors-ISS|binding-IEA	-	-	-
FBgn0033612	CG13210	0.564	1	3	0.00505	0.303	0.000575	GO:0006631	fatty acid metabolic process	0	-	-	-	-	-	-	-	-
FBgn0033608	CG13220	0.81	1	1	0.08	0.883	0.017	GO:0006412	translation	0	-	-	-	-	-	-	-	-
FBgn0033607	CG9062	0.53	2	4	0.032	0.122	0.018	GO:0051246	regulation of protein metabolic process	0	-	-	-	-	-	-	-	108871469-hypothetical protein [Aedes aegypti]:e-val = 0.0|126336776-similar to WD repeat endosomal protein [Monodelphis domestica]:e-val = 0.0|110757005-similar to WD repeat domain 48 [Apis mellifera]:e-val = 0.0|91080987-similar to CG9062-PB [Tribolium castaneum]:e-val = 0.0|118403998-hypothetical protein MGC146828 [Xenopus tropicalis]:e-val = 0.0|114586263-WD repeat domain 48 [Pan troglodytes]…
FBgn0033607	CG9062	0.654	2	4	0.015	0.151	0.011	GO:0030163	protein catabolic process	0	-	-	-	-	-	-	-	108871469-hypothetical protein [Aedes aegypti]:e-val = 0.0|126336776-similar to WD repeat endosomal protein [Monodelphis domestica]:e-val = 0.0|110757005-similar to WD repeat domain 48 [Apis mellifera]:e-val = 0.0|91080987-similar to CG9062-PB [Tribolium castaneum]:e-val = 0.0|118403998-hypothetical protein MGC146828 [Xenopus tropicalis]:e-val = 0.0|114586263-WD repeat domain 48 [Pan troglodytes]…
FBgn0033587	CG13218	0.64	1	4	0.003	0.25	0	GO:0006584	catecholamine metabolic process	0	-	-	-	-	-	-	-	-
FBgn0033562	CG6751	0.675	3	20	0.005	0.462	0.002	GO:0006364	rRNA processing	0	-	general RNA polymerase II transcription factor activity-ISS	transcription factor TFIID complex-ISS	-	general RNA polymerase II transcription factor activity-ISS	transcription factor TFIID complex-ISS	-	-
FBgn0033548	CG7637	1	7	46	0.005	0.462	0.002	GO:0006364	rRNA processing	0	-	-	-	-	-	-	8923942-pseudouridine synthesis-NAS	58385557-AGAP005149-PA [Anopheles gambiae str. PEST]:e-val = 4e-24|108876656-hypothetical protein [Aedes aegypti]:e-val = 2e-23|110749879-similar to nucleolar protein family A, member 3 [Apis mellifera]:e-val = 3e-22|91080289-similar to CG7637-PA [Tribolium castaneum]:e-val = 4e-22
FBgn0033529	CG17765	0.841	2	2	0.105	0.322	0.0453	GO:0007010	cytoskeleton organization and biogenesis	0	induction of apoptosis-IEA|intracellular signaling cascade-IEA	calcium ion binding-ISS|calmodulin binding-IEA	-	-	calcium ion binding-ISS	-	6912582-response to calcium ion-IPI	108871342-pef protein with a long n-terminal hydrophobic domain (peflin) [Aedes aegypti]:e-val = 4e-69|118787818-AGAP006246-PA [Anopheles gambiae str. PEST]:e-val = 7e-65|110766339-similar to CG17765-PA [Apis mellifera]:e-val = 6e-62|115960063-similar to Penta-EF hand domain containing 1 [Strongylocentrotus purpuratus]:e-val = 2e-40
FBgn0033512	CG12902	0.752	1	1	0.014	0.409	0.002	GO:0007018	microtubule-based movement	0	-	-	-	-	-	-	-	-
FBgn0033485	CG1381	1	12	64	0.00926	0.372	0.00606	GO:0042254	ribosome biogenesis and assembly	1	translation-IEA|protein metabolic process-IEA|ribosome biogenesis-IEA	nucleic acid binding-IEA|structural constituent of ribosome-IEA	-	ribosome biogenesis-IEA	-	intracellular-IEA	-	108877246-mrna turnover protein 4 mrt4 [Aedes aegypti]:e-val = 7e-74|91091562-similar to CG1381-PA [Tribolium castaneum]:e-val = 8e-70|62649924-mRNA turnover 4 homolog (S. cerevisiae) [Rattus norvegicus]:e-val = 2e-66|94392404-predicted gene, EG668455 [Mus musculus]:e-val = 4e-66
FBgn0033485	CG1381	0.997	8	64	0.00631	0.404	0.00281	GO:0016072	rRNA metabolic process	1	translation-IEA|protein metabolic process-IEA|ribosome biogenesis-IEA	nucleic acid binding-IEA|structural constituent of ribosome-IEA	-	ribosome biogenesis-IEA	-	intracellular-IEA	-	108877246-mrna turnover protein 4 mrt4 [Aedes aegypti]:e-val = 7e-74|91091562-similar to CG1381-PA [Tribolium castaneum]:e-val = 8e-70|62649924-mRNA turnover 4 homolog (S. cerevisiae) [Rattus norvegicus]:e-val = 2e-66|94392404-predicted gene, EG668455 [Mus musculus]:e-val = 4e-66
FBgn0033485	CG1381	0.991	9	64	0.0412	0.311	0.0146	GO:0006396	RNA processing	1	translation-IEA|protein metabolic process-IEA|ribosome biogenesis-IEA	nucleic acid binding-IEA|structural constituent of ribosome-IEA	-	ribosome biogenesis-IEA	-	intracellular-IEA	-	108877246-mrna turnover protein 4 mrt4 [Aedes aegypti]:e-val = 7e-74|91091562-similar to CG1381-PA [Tribolium castaneum]:e-val = 8e-70|62649924-mRNA turnover 4 homolog (S. cerevisiae) [Rattus norvegicus]:e-val = 2e-66|94392404-predicted gene, EG668455 [Mus musculus]:e-val = 4e-66
FBgn0033432	CG12928	0.641	1	2	0.003	0.348	0	GO:0007343	egg activation	0	-	-	-	-	-	-	-	-
FBgn0033421	CG1888	0.544	1	2	0.0219	0.3	0.00387	GO:0048489	synaptic vesicle transport	0	-	-	-	-	-	-	-	-
FBgn0033393	CG8029	0.826	2	3	0.006	0.18	0.006	GO:0015992	proton transport	1	ATP synthesis coupled proton transport-IEA	hydrogen:potassium-exchanging ATPase activity-ISS|hydrogen ion transporting ATP synthase activity, rotational mechanism-IEA|hydrogen ion transporting ATPase activity, rotational mechanism-IEA	hydrogen:potassium-exchanging ATPase complex-ISS|proton-transporting two-sector ATPase complex-IEA	ATP synthesis coupled proton transport-IEA	hydrogen:potassium-exchanging ATPase activity-ISS|hydrogen ion transporting ATPase activity, rotational mechanism-IEA|hydrogen ion transporting ATP synthase activity, rotational mechanism-IEA	hydrogen:potassium-exchanging ATPase complex-ISS|proton-transporting two-sector ATPase complex-IEA	-	-
FBgn0033374	CG13741	0.74	2	7	0.007	0.091	0.004	GO:0048134	germ-line cyst formation	0	-	-	-	-	-	-	-	-
FBgn0033374	CG13741	0.766	3	7	0.124	0.389	0.075	GO:0009993	oogenesis (sensu Insecta)	0	-	-	-	-	-	-	-	-
FBgn0033374	CG13741	0.535	2	7	0.059	0.329	0.03	GO:0007001	chromosome organization and biogenesis (sensu Eukaryota)	0	-	-	-	-	-	-	-	-
FBgn0033374	CG13741	0.661	2	7	0.063	0.311	0.023	GO:0000279	M phase	0	-	-	-	-	-	-	-	-
FBgn0033352	CG8232	0.572	2	4	0.122	0.372	0.077	GO:0048523	negative regulation of cellular process	0	ubiquitin-dependent protein catabolic process-IEA	poly(A)-specific ribonuclease activity-ISS|cysteine-type endopeptidase activity-IEA|ubiquitin thiolesterase activity-IEA	intracellular-IEA	ubiquitin-dependent protein catabolic process-IEA	poly(A)-specific ribonuclease activity-ISS|ubiquitin thiolesterase activity-IEA|nucleic acid binding-IEA	intracellular-IEA	-	110762326-similar to CG8232-PA [Apis mellifera]:e-val = 0.0|61098450-ubiquitin specific peptidase 52 [Gallus gallus]:e-val = 0.0|63102296-PAN2 poly(A) specific ribonuclease subunit homolog (S. cerevisiae) [Homo sapiens]:e-val = 0.0|109097293-similar to ubiquitin specific protease 52 [Macaca mulatta]:e-val = 0.0|57114304-PAN2 polyA specific ribonuclease subunit homolog (S. cerevisiae) [Rattus norv…
FBgn0033352	CG8232	0.559	2	4	0.034	0.275	0.034	GO:0007391	dorsal closure	0	ubiquitin-dependent protein catabolic process-IEA	poly(A)-specific ribonuclease activity-ISS|cysteine-type endopeptidase activity-IEA|ubiquitin thiolesterase activity-IEA	intracellular-IEA	ubiquitin-dependent protein catabolic process-IEA	poly(A)-specific ribonuclease activity-ISS|ubiquitin thiolesterase activity-IEA|nucleic acid binding-IEA	intracellular-IEA	-	110762326-similar to CG8232-PA [Apis mellifera]:e-val = 0.0|61098450-ubiquitin specific peptidase 52 [Gallus gallus]:e-val = 0.0|63102296-PAN2 poly(A) specific ribonuclease subunit homolog (S. cerevisiae) [Homo sapiens]:e-val = 0.0|109097293-similar to ubiquitin specific protease 52 [Macaca mulatta]:e-val = 0.0|57114304-PAN2 polyA specific ribonuclease subunit homolog (S. cerevisiae) [Rattus norv…
FBgn0033352	CG8232	0.616	2	4	0.038	0.294	0.033	GO:0007163	establishment and/or maintenance of cell polarity	0	ubiquitin-dependent protein catabolic process-IEA	poly(A)-specific ribonuclease activity-ISS|cysteine-type endopeptidase activity-IEA|ubiquitin thiolesterase activity-IEA	intracellular-IEA	ubiquitin-dependent protein catabolic process-IEA	poly(A)-specific ribonuclease activity-ISS|ubiquitin thiolesterase activity-IEA|nucleic acid binding-IEA	intracellular-IEA	-	110762326-similar to CG8232-PA [Apis mellifera]:e-val = 0.0|61098450-ubiquitin specific peptidase 52 [Gallus gallus]:e-val = 0.0|63102296-PAN2 poly(A) specific ribonuclease subunit homolog (S. cerevisiae) [Homo sapiens]:e-val = 0.0|109097293-similar to ubiquitin specific protease 52 [Macaca mulatta]:e-val = 0.0|57114304-PAN2 polyA specific ribonuclease subunit homolog (S. cerevisiae) [Rattus norv…
FBgn0033351	CG8235	0.679	1	1	0.007	0.361	0.001	GO:0043038	amino acid activation	1	tRNA aminoacylation for protein translation-IEA	aminoacyl-tRNA synthetase auxiliary protein activity-ISS|tRNA binding-IEA	aminoacyl-tRNA synthetase multienzyme complex-ISS	-	aminoacyl-tRNA synthetase auxiliary protein activity-ISS|tRNA binding-IEA	aminoacyl-tRNA synthetase multienzyme complex-ISS	498910-negative regulation of endothelial cell proliferation-IDA|498910-tRNA aminoacylation for protein translation-TAS|498910-chemotaxis-TAS|498910-inflammatory response-TAS|498910-signal transduction-NAS|498910-cell-cell signaling-IDA|498910-leukocyte migration-IDA	108879014-aminoacyl-tRNA synthetase auxiliary protein, 43kD, putative [Aedes aegypti]:e-val = 3e-74|114053109-endothelial-monocyte activating polypeptide II [Bombyx mori]:e-val = 1e-64|91094621-similar to CG8235 CG8235-PA [Tribolium castaneum]:e-val = 1e-57|75832035-small inducible cytokine subfamily E, member 1 [Rattus norvegicus]:e-val = 1e-56
FBgn0033351	CG8235	0.689	1	1	0.007	0.371	0.001	GO:0006418	tRNA aminoacylation for protein translation	1	tRNA aminoacylation for protein translation-IEA	aminoacyl-tRNA synthetase auxiliary protein activity-ISS|tRNA binding-IEA	aminoacyl-tRNA synthetase multienzyme complex-ISS	-	aminoacyl-tRNA synthetase auxiliary protein activity-ISS|tRNA binding-IEA	aminoacyl-tRNA synthetase multienzyme complex-ISS	498910-negative regulation of endothelial cell proliferation-IDA|498910-tRNA aminoacylation for protein translation-TAS|498910-chemotaxis-TAS|498910-inflammatory response-TAS|498910-signal transduction-NAS|498910-cell-cell signaling-IDA|498910-leukocyte migration-IDA	108879014-aminoacyl-tRNA synthetase auxiliary protein, 43kD, putative [Aedes aegypti]:e-val = 3e-74|114053109-endothelial-monocyte activating polypeptide II [Bombyx mori]:e-val = 1e-64|91094621-similar to CG8235 CG8235-PA [Tribolium castaneum]:e-val = 1e-57|75832035-small inducible cytokine subfamily E, member 1 [Rattus norvegicus]:e-val = 1e-56
FBgn0033351	CG8235	0.611	1	1	0.007	0.313	0.001	GO:0006399	tRNA metabolic process	1	tRNA aminoacylation for protein translation-IEA	aminoacyl-tRNA synthetase auxiliary protein activity-ISS|tRNA binding-IEA	aminoacyl-tRNA synthetase multienzyme complex-ISS	-	aminoacyl-tRNA synthetase auxiliary protein activity-ISS|tRNA binding-IEA	aminoacyl-tRNA synthetase multienzyme complex-ISS	498910-negative regulation of endothelial cell proliferation-IDA|498910-tRNA aminoacylation for protein translation-TAS|498910-chemotaxis-TAS|498910-inflammatory response-TAS|498910-signal transduction-NAS|498910-cell-cell signaling-IDA|498910-leukocyte migration-IDA	108879014-aminoacyl-tRNA synthetase auxiliary protein, 43kD, putative [Aedes aegypti]:e-val = 3e-74|114053109-endothelial-monocyte activating polypeptide II [Bombyx mori]:e-val = 1e-64|91094621-similar to CG8235 CG8235-PA [Tribolium castaneum]:e-val = 1e-57|75832035-small inducible cytokine subfamily E, member 1 [Rattus norvegicus]:e-val = 1e-56
FBgn0033339	sec31	0.822	2	7	0.008	0.108	0.003	GO:0016485	protein processing	1	intracellular protein transport-IEA|exocytosis-IEA|peptidoglycan metabolic process-IEA	-	synaptic vesicle-ISS|endoplasmic reticulum-IDA|Golgi stack-IDA|ER to Golgi transport vesicle-TAS	-	-	synaptic vesicle-ISS|ER to Golgi transport vesicle-TAS|Golgi stack-IDA|endoplasmic reticulum-IDA	116256340-ER to Golgi vesicle-mediated transport-NAS|116256340-ER to Golgi vesicle-mediated transport-EXP|116256340-membrane organization and biogenesis-EXP	108883152-vesicle associated protein, putative [Aedes aegypti]:e-val = 0.0|91087995-similar to CG8266-PA, isoform A [Tribolium castaneum]:e-val = 0.0|110755248-similar to sec31 CG8266-PA, isoform A [Apis mellifera]:e-val = 0.0|115657941-similar to Sec31p homolog (yeast) [Strongylocentrotus purpuratus]:e-val = 4e-130
FBgn0033339	sec31	0.812	2	7	0.043	0.235	0.012	GO:0016192	vesicle-mediated transport	1	intracellular protein transport-IEA|exocytosis-IEA|peptidoglycan metabolic process-IEA	-	synaptic vesicle-ISS|endoplasmic reticulum-IDA|Golgi stack-IDA|ER to Golgi transport vesicle-TAS	-	-	synaptic vesicle-ISS|ER to Golgi transport vesicle-TAS|Golgi stack-IDA|endoplasmic reticulum-IDA	116256340-ER to Golgi vesicle-mediated transport-NAS|116256340-ER to Golgi vesicle-mediated transport-EXP|116256340-membrane organization and biogenesis-EXP	108883152-vesicle associated protein, putative [Aedes aegypti]:e-val = 0.0|91087995-similar to CG8266-PA, isoform A [Tribolium castaneum]:e-val = 0.0|110755248-similar to sec31 CG8266-PA, isoform A [Apis mellifera]:e-val = 0.0|115657941-similar to Sec31p homolog (yeast) [Strongylocentrotus purpuratus]:e-val = 4e-130
FBgn0033339	sec31	0.966	2	7	0.009	0.276	0.002	GO:0006518	peptide metabolic process	1	intracellular protein transport-IEA|exocytosis-IEA|peptidoglycan metabolic process-IEA	-	synaptic vesicle-ISS|endoplasmic reticulum-IDA|Golgi stack-IDA|ER to Golgi transport vesicle-TAS	-	-	synaptic vesicle-ISS|ER to Golgi transport vesicle-TAS|Golgi stack-IDA|endoplasmic reticulum-IDA	116256340-ER to Golgi vesicle-mediated transport-NAS|116256340-ER to Golgi vesicle-mediated transport-EXP|116256340-membrane organization and biogenesis-EXP	108883152-vesicle associated protein, putative [Aedes aegypti]:e-val = 0.0|91087995-similar to CG8266-PA, isoform A [Tribolium castaneum]:e-val = 0.0|110755248-similar to sec31 CG8266-PA, isoform A [Apis mellifera]:e-val = 0.0|115657941-similar to Sec31p homolog (yeast) [Strongylocentrotus purpuratus]:e-val = 4e-130
FBgn0033317	CG8635	0.631	1	1	0.014	0.356	0.003	GO:0006413	translational initiation	0	-	-	-	-	zinc ion binding-IEA|nucleic acid binding-IEA	-	-	91093140-similar to CG8635-PA [Tribolium castaneum]:e-val = 1e-91|62859409-Zinc finger CCCH domain-containing protein 15 [Xenopus tropicalis]:e-val = 6e-72|126326414-similar to Zinc finger CCCH-type containing 15 [Monodelphis domestica]:e-val = 8e-71|114051974-zinc finger CCCH-type containing 15 [Bos taurus]:e-val = 1e-70
FBgn0033294	CG8693	0.926	2	6	0.0202	0.201	0.00521	GO:0005975	carbohydrate metabolic process	1	carbohydrate metabolic process-IEA|carbohydrate metabolic process-IEA	alpha-glucosidase activity-ISS|transporter activity-IEA|cation binding-IEA	-	carbohydrate metabolic process-IEA	alpha-glucosidase activity-ISS|cation binding-IEA	-	-	108881053-alpha-amylase [Aedes aegypti]:e-val = 1e-173|108884072-hypothetical protein [Aedes aegypti]:e-val = 5e-157|118793578-AGAP002102-PA [Anopheles gambiae str. PEST]:e-val = 8e-153|31239489-AGAP012400-PA [Anopheles gambiae str. PEST]:e-val = 4e-152
FBgn0033279	CG2291	0.589	1	2	0.006	0.238	0.001	GO:0006626	protein targeting to mitochondrion	0	-	-	-	-	-	-	-	-
FBgn0033264	CG2158	0.966	4	34	0.017	0.14	0.007	GO:0051252	regulation of RNA metabolic process	0	protein targeting-IEA	transporter activity-IEA	nuclear pore-ISS	intracellular transport-IEA|phagocytosis, engulfment-IMP	-	nuclear pore-ISS	-	108878649-nucleoporin [Aedes aegypti]:e-val = 4e-33|91081011-similar to nucleoporin 50kDa [Tribolium castaneum]:e-val = 8e-33|50418279-hypothetical LOC503675 [Xenopus laevis]:e-val = 8e-30|84000071-nucleoporin 50kDa [Bos taurus]:e-val = 2e-28
FBgn0033264	CG2158	1	6	34	0.016	0.318	0.005	GO:0006457	protein folding	1	protein targeting-IEA	transporter activity-IEA	nuclear pore-ISS	intracellular transport-IEA|phagocytosis, engulfment-IMP	-	nuclear pore-ISS	-	108878649-nucleoporin [Aedes aegypti]:e-val = 4e-33|91081011-similar to nucleoporin 50kDa [Tribolium castaneum]:e-val = 8e-33|50418279-hypothetical LOC503675 [Xenopus laevis]:e-val = 8e-30|84000071-nucleoporin 50kDa [Bos taurus]:e-val = 2e-28
FBgn0033264	CG2158	0.701	3	34	0.013	0.068	0.006	GO:0000381	regulation of alternative nuclear mRNA splicing, via spliceosome	0	protein targeting-IEA	transporter activity-IEA	nuclear pore-ISS	intracellular transport-IEA|phagocytosis, engulfment-IMP	-	nuclear pore-ISS	-	108878649-nucleoporin [Aedes aegypti]:e-val = 4e-33|91081011-similar to nucleoporin 50kDa [Tribolium castaneum]:e-val = 8e-33|50418279-hypothetical LOC503675 [Xenopus laevis]:e-val = 8e-30|84000071-nucleoporin 50kDa [Bos taurus]:e-val = 2e-28
FBgn0033241	CG2915	0.744	2	3	0.093	0.315	0.0478	GO:0030182	neuron differentiation	0	proteolysis-IEA|proteolysis-IEA	carboxypeptidase A activity-ISS	-	proteolysis-IEA	carboxypeptidase A activity-ISS|zinc ion binding-IEA	-	-	108880682-zinc carboxypeptidase [Aedes aegypti]:e-val = 5e-136|118779364-AGAP001026-PA [Anopheles gambiae str. PEST]:e-val = 5e-131|108872989-carboxypeptidase [Aedes aegypti]:e-val = 5e-94|58391467-AGAP009593-PA [Anopheles gambiae str. PEST]:e-val = 5e-91
FBgn0033224	CG1553	0.592	2	4	0.124	0.389	0.075	GO:0009993	oogenesis (sensu Insecta)	0	-	-	-	-	-	-	-	91091130-similar to CG1553-PA, isoform A [Tribolium castaneum]:e-val = 6e-102|126283044-hypothetical protein LOC100028942 [Monodelphis domestica]:e-val = 1e-66|109085183-similar to Protein C14orf104 [Macaca mulatta]:e-val = 2e-66|28375585-chromosome 14 open reading frame 104 [Homo sapiens]:e-val = 2e-66
FBgn0033224	CG1553	1	4	4	0.018	0.158	0.006	GO:0006470	protein amino acid dephosphorylation	0	-	-	-	-	-	-	-	91091130-similar to CG1553-PA, isoform A [Tribolium castaneum]:e-val = 6e-102|126283044-hypothetical protein LOC100028942 [Monodelphis domestica]:e-val = 1e-66|109085183-similar to Protein C14orf104 [Macaca mulatta]:e-val = 2e-66|28375585-chromosome 14 open reading frame 104 [Homo sapiens]:e-val = 2e-66
FBgn0033164	CG11112	0.526	1	2	0.013	0.45	0.003	GO:0008063	Toll signaling pathway	0	-	-	-	-	-	-	-	-
FBgn0033162	CG1707	0.594	1	1	0.066	0.334	0.0151	GO:0050877	neurological process	0	carbohydrate metabolic process-IEA	lactoylglutathione lyase activity-ISS	-	carbohydrate metabolic process-IEA	lactoylglutathione lyase activity-ISS	-	15030212-carbohydrate metabolic process-NAS|15030212-anti-apoptosis-IDA|15030212-anti-apoptosis-TAS|15030212-anti-apoptosis-IMP	108881553-lactoylglutathione lyase [Aedes aegypti]:e-val = 5e-73|66504768-similar to CG1707-PA [Apis mellifera]:e-val = 4e-72|50740506-glyoxalase I [Gallus gallus]:e-val = 1e-70|46485429-glyoxalase 1 [Rattus norvegicus]:e-val = 2e-69
FBgn0033132	Tetraspanin_42Ej	0.727	1	2	0.017	0.642	0.001	GO:0050906	detection of stimulus during sensory perception	0	-	-	integral to membrane-ISS	-	-	integral to membrane-ISS|integral to membrane-IEA	-	-
FBgn0033132	Tetraspanin_42Ej	0.707	1	2	0.017	0.612	0.002	GO:0009582	detection of abiotic stimulus	0	-	-	integral to membrane-ISS	-	-	integral to membrane-ISS|integral to membrane-IEA	-	-
FBgn0033132	Tetraspanin_42Ej	0.717	1	2	0.018	0.605	0.002	GO:0009581	detection of external stimulus	0	-	-	integral to membrane-ISS	-	-	integral to membrane-ISS|integral to membrane-IEA	-	-
FBgn0033132	Tetraspanin_42Ej	0.582	1	2	0.023	0.419	0.004	GO:0009416	response to light stimulus	0	-	-	integral to membrane-ISS	-	-	integral to membrane-ISS|integral to membrane-IEA	-	-
FBgn0033132	Tetraspanin_42Ej	0.754	1	2	0.014	0.737	0.001	GO:0007602	phototransduction	0	-	-	integral to membrane-ISS	-	-	integral to membrane-ISS|integral to membrane-IEA	-	-
FBgn0033132	Tetraspanin_42Ej	0.733	1	2	0.019	0.571	0.002	GO:0007186	G-protein coupled receptor protein signaling pathway	0	-	-	integral to membrane-ISS	-	-	integral to membrane-ISS|integral to membrane-IEA	-	-
FBgn0033109	coro	0.512	2	4	0.003	0.103	0.005	GO:0045705	negative regulation of salivary gland determination	0	cytoskeleton organization and biogenesis-IEA	actin binding-ISS|structural constituent of cytoskeleton-IEA|hydrolase activity, acting on carbon-nitrogen (but not peptide) bonds, in linear amidines-IEA|metal ion binding-IEA	actin cytoskeleton-NAS	-	actin binding-ISS|hydrolase activity, acting on carbon-nitrogen (but not peptide) bonds, in linear amidines-IEA|metal ion binding-IEA	actin cytoskeleton-NAS	7656991-phagocytosis-TAS|7656991-signal transduction-TAS|4589482-actin cytoskeleton organization and biogenesis-NAS	108883284-coronin [Aedes aegypti]:e-val = 0.0|66529238-similar to coro CG9446-PA, isoform A [Apis mellifera]:e-val = 0.0|41152032-coronin, actin binding protein, 1C [Danio rerio]:e-val = 2e-151|54262238-coronin, actin binding protein, 2B [Xenopus tropicalis]:e-val = 1e-150
FBgn0033109	coro	0.542	2	4	0.011	0.144	0.012	GO:0042078	germ-line stem cell division	0	cytoskeleton organization and biogenesis-IEA	actin binding-ISS|structural constituent of cytoskeleton-IEA|hydrolase activity, acting on carbon-nitrogen (but not peptide) bonds, in linear amidines-IEA|metal ion binding-IEA	actin cytoskeleton-NAS	-	actin binding-ISS|hydrolase activity, acting on carbon-nitrogen (but not peptide) bonds, in linear amidines-IEA|metal ion binding-IEA	actin cytoskeleton-NAS	7656991-phagocytosis-TAS|7656991-signal transduction-TAS|4589482-actin cytoskeleton organization and biogenesis-NAS	108883284-coronin [Aedes aegypti]:e-val = 0.0|66529238-similar to coro CG9446-PA, isoform A [Apis mellifera]:e-val = 0.0|41152032-coronin, actin binding protein, 1C [Danio rerio]:e-val = 2e-151|54262238-coronin, actin binding protein, 2B [Xenopus tropicalis]:e-val = 1e-150
FBgn0033109	coro	0.713	2	4	0.005	0.133	0.005	GO:0030718	germ-line stem cell maintenance	0	cytoskeleton organization and biogenesis-IEA	actin binding-ISS|structural constituent of cytoskeleton-IEA|hydrolase activity, acting on carbon-nitrogen (but not peptide) bonds, in linear amidines-IEA|metal ion binding-IEA	actin cytoskeleton-NAS	-	actin binding-ISS|hydrolase activity, acting on carbon-nitrogen (but not peptide) bonds, in linear amidines-IEA|metal ion binding-IEA	actin cytoskeleton-NAS	7656991-phagocytosis-TAS|7656991-signal transduction-TAS|4589482-actin cytoskeleton organization and biogenesis-NAS	108883284-coronin [Aedes aegypti]:e-val = 0.0|66529238-similar to coro CG9446-PA, isoform A [Apis mellifera]:e-val = 0.0|41152032-coronin, actin binding protein, 1C [Danio rerio]:e-val = 2e-151|54262238-coronin, actin binding protein, 2B [Xenopus tropicalis]:e-val = 1e-150
FBgn0033109	coro	0.889	2	4	0.005	0.219	0.004	GO:0030509	BMP signaling pathway	0	cytoskeleton organization and biogenesis-IEA	actin binding-ISS|structural constituent of cytoskeleton-IEA|hydrolase activity, acting on carbon-nitrogen (but not peptide) bonds, in linear amidines-IEA|metal ion binding-IEA	actin cytoskeleton-NAS	-	actin binding-ISS|hydrolase activity, acting on carbon-nitrogen (but not peptide) bonds, in linear amidines-IEA|metal ion binding-IEA	actin cytoskeleton-NAS	7656991-phagocytosis-TAS|7656991-signal transduction-TAS|4589482-actin cytoskeleton organization and biogenesis-NAS	108883284-coronin [Aedes aegypti]:e-val = 0.0|66529238-similar to coro CG9446-PA, isoform A [Apis mellifera]:e-val = 0.0|41152032-coronin, actin binding protein, 1C [Danio rerio]:e-val = 2e-151|54262238-coronin, actin binding protein, 2B [Xenopus tropicalis]:e-val = 1e-150
FBgn0033109	coro	0.656	2	4	0.085	0.333	0.049	GO:0016477	cell migration	0	cytoskeleton organization and biogenesis-IEA	actin binding-ISS|structural constituent of cytoskeleton-IEA|hydrolase activity, acting on carbon-nitrogen (but not peptide) bonds, in linear amidines-IEA|metal ion binding-IEA	actin cytoskeleton-NAS	-	actin binding-ISS|hydrolase activity, acting on carbon-nitrogen (but not peptide) bonds, in linear amidines-IEA|metal ion binding-IEA	actin cytoskeleton-NAS	7656991-phagocytosis-TAS|7656991-signal transduction-TAS|4589482-actin cytoskeleton organization and biogenesis-NAS	108883284-coronin [Aedes aegypti]:e-val = 0.0|66529238-similar to coro CG9446-PA, isoform A [Apis mellifera]:e-val = 0.0|41152032-coronin, actin binding protein, 1C [Danio rerio]:e-val = 2e-151|54262238-coronin, actin binding protein, 2B [Xenopus tropicalis]:e-val = 1e-150
FBgn0033109	coro	0.706	2	4	0.076	0.42	0.045	GO:0007476	imaginal disc-derived wing morphogenesis	0	cytoskeleton organization and biogenesis-IEA	actin binding-ISS|structural constituent of cytoskeleton-IEA|hydrolase activity, acting on carbon-nitrogen (but not peptide) bonds, in linear amidines-IEA|metal ion binding-IEA	actin cytoskeleton-NAS	-	actin binding-ISS|hydrolase activity, acting on carbon-nitrogen (but not peptide) bonds, in linear amidines-IEA|metal ion binding-IEA	actin cytoskeleton-NAS	7656991-phagocytosis-TAS|7656991-signal transduction-TAS|4589482-actin cytoskeleton organization and biogenesis-NAS	108883284-coronin [Aedes aegypti]:e-val = 0.0|66529238-similar to coro CG9446-PA, isoform A [Apis mellifera]:e-val = 0.0|41152032-coronin, actin binding protein, 1C [Danio rerio]:e-val = 2e-151|54262238-coronin, actin binding protein, 2B [Xenopus tropicalis]:e-val = 1e-150
FBgn0033109	coro	0.539	2	4	0.009	0.142	0.011	GO:0007432	salivary gland boundary specification	0	cytoskeleton organization and biogenesis-IEA	actin binding-ISS|structural constituent of cytoskeleton-IEA|hydrolase activity, acting on carbon-nitrogen (but not peptide) bonds, in linear amidines-IEA|metal ion binding-IEA	actin cytoskeleton-NAS	-	actin binding-ISS|hydrolase activity, acting on carbon-nitrogen (but not peptide) bonds, in linear amidines-IEA|metal ion binding-IEA	actin cytoskeleton-NAS	7656991-phagocytosis-TAS|7656991-signal transduction-TAS|4589482-actin cytoskeleton organization and biogenesis-NAS	108883284-coronin [Aedes aegypti]:e-val = 0.0|66529238-similar to coro CG9446-PA, isoform A [Apis mellifera]:e-val = 0.0|41152032-coronin, actin binding protein, 1C [Danio rerio]:e-val = 2e-151|54262238-coronin, actin binding protein, 2B [Xenopus tropicalis]:e-val = 1e-150
FBgn0033109	coro	0.559	2	4	0.034	0.275	0.034	GO:0007391	dorsal closure	0	cytoskeleton organization and biogenesis-IEA	actin binding-ISS|structural constituent of cytoskeleton-IEA|hydrolase activity, acting on carbon-nitrogen (but not peptide) bonds, in linear amidines-IEA|metal ion binding-IEA	actin cytoskeleton-NAS	-	actin binding-ISS|hydrolase activity, acting on carbon-nitrogen (but not peptide) bonds, in linear amidines-IEA|metal ion binding-IEA	actin cytoskeleton-NAS	7656991-phagocytosis-TAS|7656991-signal transduction-TAS|4589482-actin cytoskeleton organization and biogenesis-NAS	108883284-coronin [Aedes aegypti]:e-val = 0.0|66529238-similar to coro CG9446-PA, isoform A [Apis mellifera]:e-val = 0.0|41152032-coronin, actin binding protein, 1C [Danio rerio]:e-val = 2e-151|54262238-coronin, actin binding protein, 2B [Xenopus tropicalis]:e-val = 1e-150
FBgn0033109	coro	0.899	2	4	0.013	0.303	0.008	GO:0007179	transforming growth factor beta receptor signaling pathway	0	cytoskeleton organization and biogenesis-IEA	actin binding-ISS|structural constituent of cytoskeleton-IEA|hydrolase activity, acting on carbon-nitrogen (but not peptide) bonds, in linear amidines-IEA|metal ion binding-IEA	actin cytoskeleton-NAS	-	actin binding-ISS|hydrolase activity, acting on carbon-nitrogen (but not peptide) bonds, in linear amidines-IEA|metal ion binding-IEA	actin cytoskeleton-NAS	7656991-phagocytosis-TAS|7656991-signal transduction-TAS|4589482-actin cytoskeleton organization and biogenesis-NAS	108883284-coronin [Aedes aegypti]:e-val = 0.0|66529238-similar to coro CG9446-PA, isoform A [Apis mellifera]:e-val = 0.0|41152032-coronin, actin binding protein, 1C [Danio rerio]:e-val = 2e-151|54262238-coronin, actin binding protein, 2B [Xenopus tropicalis]:e-val = 1e-150
FBgn0033100	CG3420	0.653	1	1	0.006	0.238	0.001	GO:0006626	protein targeting to mitochondrion	0	-	-	-	-	2 iron, 2 sulfur cluster binding-IEA	mitochondrial membrane-IEA	-	91085373-similar to CG3420-PA [Tribolium castaneum]:e-val = 1e-35|108880212-hypothetical protein [Aedes aegypti]:e-val = 4e-35|118785076-AGAP004885-PA [Anopheles gambiae str. PEST]:e-val = 5e-35|72113566-similar to putative secretory protein [Strongylocentrotus purpuratus]:e-val = 3e-16|109488913-CDGSH iron sulfur domain 3 [Rattus norvegicus]:e-val = 3e-16
FBgn0033059	CG7845	1	8	50	0.005	0.462	0.002	GO:0006364	rRNA processing	0	-	-	-	-	-	-	-	-
FBgn0032961	CG1416	1	3	4	0.016	0.318	0.005	GO:0006457	protein folding	1	-	-	-	-	ATPase activator activity-IEA|chaperone activator activity-IEA|chaperone binding-IEA	cytoplasm-IEA	6912280-protein folding-ISS|6912280-response to stress-ISS	108878384-hypothetical protein [Aedes aegypti]:e-val = 1e-113|118785228-AGAP010514-PA [Anopheles gambiae str. PEST]:e-val = 2e-109|112982695-Bm44 [Bombyx mori]:e-val = 7e-103|91076488-similar to CG1416-PA, isoform A [Tribolium castaneum]:e-val = 2e-98
FBgn0032956	cul-2	0.546	2	3	0.075	0.29	0.063	GO:0048646	anatomical structure formation	0	regulation of progression through cell cycle-IEA|proteolysis-IEA	-	nuclear ubiquitin ligase complex-ISS	ubiquitin-dependent protein catabolic process-IEA	ubiquitin protein ligase binding-IEA	nuclear ubiquitin ligase complex-ISS|cullin-RING ubiquitin ligase complex-IEA	19482174-G1/S transition of mitotic cell cycle-TAS|19482174-cell cycle arrest-TAS|19482174-negative regulation of cell proliferation-TAS|19482174-induction of apoptosis by intracellular signals-TAS	108877199-cullin [Aedes aegypti]:e-val = 0.0|91084625-similar to CG1512-PB, isoform B [Tribolium castaneum]:e-val = 0.0|73948591-cullin 2 [Canis lupus familiaris]:e-val = 0.0|37589402-hypothetical protein MGC69167 [Xenopus laevis]:e-val = 0.0|126341178-similar to hCG2040100 [Monodelphis domestica]:e-val = 0.0|125853048-similar to cullin 2 [Danio rerio]:e-val = 0.0
FBgn0032949	CG3305	0.611	1	1	0.034	0.33	0.007	GO:0006952	defense response	0	-	-	membrane-IEA	-	-	membrane-IEA	-	-
FBgn0032925	CG9246	1	9	57	0.005	0.462	0.002	GO:0006364	rRNA processing	0	phosphoenolpyruvate-dependent sugar phosphotransferase system-IEA	sugar porter activity-IEA	cellular_component-ND	-	-	cellular_component-ND	-	108879541-hypothetical protein [Aedes aegypti]:e-val = 6e-148|91089465-similar to CG9246-PA [Tribolium castaneum]:e-val = 5e-145|77735605-nucleolar complex associated 2 homolog (S. cerevisiae) [Bos taurus]:e-val = 1e-107|115665350-hypothetical LOC585237 [Strongylocentrotus purpuratus]:e-val = 1e-56
FBgn0032919	CG9253	1	9	51	0.005	0.462	0.002	GO:0006364	rRNA processing	0	nucleobase, nucleoside, nucleotide and nucleic acid metabolic process-IEA|metal ion transport-IEA	ATP-dependent RNA helicase activity-ISS|nucleic acid binding-IEA|nucleic acid binding-IEA|ATP binding-IEA|metal ion binding-IEA	-	metal ion transport-IEA	ATP-dependent RNA helicase activity-ISS|ATP binding-IEA|nucleic acid binding-IEA|metal ion binding-IEA	-	11121196-RNA metabolic process-NAS	108869558-DEAD box ATP-dependent RNA helicase [Aedes aegypti]:e-val = 0.0|91088115-similar to CG9253-PA [Tribolium castaneum]:e-val = 0.0|115757139-hypothetical LOC581057 [Strongylocentrotus purpuratus]:e-val = 8e-176|126340121-hypothetical protein LOC100017792 [Monodelphis domestica]:e-val = 4e-175
FBgn0032835	CG16772	0.636	1	1	0.005	0.424	0.001	GO:0019732	antifungal humoral response	0	-	-	-	-	-	-	-	-
FBgn0032835	CG16772	0.667	1	1	0.013	0.45	0.003	GO:0008063	Toll signaling pathway	0	-	-	-	-	-	-	-	-
FBgn0032701	CG10341	0.98	2	5	0.005	0.462	0.002	GO:0006364	rRNA processing	0	-	-	-	-	-	-	-	108881691-hypothetical protein [Aedes aegypti]:e-val = 1e-40|91089165-similar to CG10341-PA [Tribolium castaneum]:e-val = 2e-32|67078478-nuclear assembly factor 1 homolog (S. cerevisiae) [Rattus norvegicus]:e-val = 2e-27|94732468-si:dkey-22l11.5 [Danio rerio]:e-val = 5e-25
FBgn0032694	Misexpression_suppressor_of_ras_3	0.641	2	3	0.021	0.209	0.02	GO:0008595	determination of anterior/posterior axis, embryo	0	-	-	-	-	-	-	-	-
FBgn0032694	Misexpression_suppressor_of_ras_3	0.759	2	3	0.013	0.213	0.012	GO:0008293	torso signaling pathway	0	-	-	-	-	-	-	-	-
FBgn0032694	Misexpression_suppressor_of_ras_3	0.798	2	3	0.076	0.42	0.045	GO:0007476	imaginal disc-derived wing morphogenesis	0	-	-	-	-	-	-	-	-
FBgn0032694	Misexpression_suppressor_of_ras_3	0.639	2	3	0.044	0.278	0.038	GO:0007350	blastoderm segmentation	0	-	-	-	-	-	-	-	-
FBgn0032679	bsf	0.991	4	8	0.126	0.84	0.0255	GO:0009058	biosynthetic process	0	-	mRNA 3'-UTR binding-IDA|mRNA 3'-UTR binding-NAS|oxidoreductase activity-IEA	cytoplasm-IDA	-	mRNA 3'-UTR binding-IDA|mRNA 3'-UTR binding-NAS	cytoplasm-IDA	118600274-mitochondrion transport along microtubule-TAS	108876497-leucine rich protein, putative [Aedes aegypti]:e-val = 0.0|91080713-similar to bicoid stability factor CG10302-PA [Tribolium castaneum]:e-val = 0.0|114577188-leucine-rich PPR-motif containing [Pan troglodytes]:e-val = 4e-84|34785887-hypothetical protein LOC398720 [Xenopus laevis]:e-val = 6e-55
FBgn0032643	CG6453	0.541	1	3	0.003	0.211	0	GO:0042559	pteridine and derivative biosynthetic process	0	signal transduction-IEA	alpha-glucosidase activity-ISS|calcium ion binding-IEA	alpha-glucosidase II complex-ISS	-	alpha-glucosidase activity-ISS|protein binding-IEA|calcium ion binding-IEA	alpha-glucosidase II complex-ISS	15929445-protein kinase cascade-NAS	108871216-glucosidase ii beta subunit [Aedes aegypti]:e-val = 4e-115|115955977-similar to Protein kinase C substrate 80K-H [Strongylocentrotus purpuratus]:e-val = 2e-40|15929445-protein kinase C substrate 80K-H [Homo sapiens]:e-val = 2e-38|116499554-hypothetical protein [Coprinopsis cinerea okayama7#130]:e-val = 2e-30
FBgn0032643	CG6453	0.739	1	3	0.003	0.6	0	GO:0009108	coenzyme biosynthetic process	0	signal transduction-IEA	alpha-glucosidase activity-ISS|calcium ion binding-IEA	alpha-glucosidase II complex-ISS	-	alpha-glucosidase activity-ISS|protein binding-IEA|calcium ion binding-IEA	alpha-glucosidase II complex-ISS	15929445-protein kinase cascade-NAS	108871216-glucosidase ii beta subunit [Aedes aegypti]:e-val = 4e-115|115955977-similar to Protein kinase C substrate 80K-H [Strongylocentrotus purpuratus]:e-val = 2e-40|15929445-protein kinase C substrate 80K-H [Homo sapiens]:e-val = 2e-38|116499554-hypothetical protein [Coprinopsis cinerea okayama7#130]:e-val = 2e-30
FBgn0032635	CG15141	0.54	4	22	0.059	0.329	0.03	GO:0007001	chromosome organization and biogenesis (sensu Eukaryota)	0	ubiquitin cycle-IEA	ubiquitin-protein ligase activity-IEA|zinc ion binding-IEA	-	ubiquitin cycle-IEA	protein binding-IEA|zinc ion binding-IEA|ubiquitin-protein ligase activity-IEA	-	-	108876357-hypothetical protein [Aedes aegypti]:e-val = 2e-89|66499777-similar to CG15141-PA [Apis mellifera]:e-val = 2e-81|55251036-ubiquitin protein ligase E3 component n-recognin 7 [Danio rerio]:e-val = 5e-81|115657975-hypothetical LOC593988 [Strongylocentrotus purpuratus]:e-val = 3e-51
FBgn0032620	CG12288	1	5	25	0.005	0.462	0.002	GO:0006364	rRNA processing	0	-	poly(A) binding-ISS|mRNA binding-ISS|nucleotide binding-IEA	-	-	poly(A) binding-ISS|mRNA binding-ISS|nucleotide binding-IEA	-	-	-
FBgn0032509	CG6523	1	5	6	0.0804	0.883	0.0167	GO:0006412	translation	0	sulfur metabolic process-IEA|cell redox homeostasis-IEA	thiol-disulfide exchange intermediate activity-ISS|electron carrier activity-IEA|protein disulfide oxidoreductase activity-IEA	-	cell redox homeostasis-IEA	thiol-disulfide exchange intermediate activity-ISS|electron carrier activity-IEA|protein disulfide oxidoreductase activity-IEA	-	-	108881314-glutaredoxin, grx [Aedes aegypti]:e-val = 7e-70|58382128-AGAP003415-PA [Anopheles gambiae str. PEST]:e-val = 1e-63|91077864-similar to CG6523-PA [Tribolium castaneum]:e-val = 9e-54|54400406-glutaredoxin 3 [Danio rerio]:e-val = 7e-51
FBgn0032499	CG6116	0.594	1	1	0.066	0.334	0.0151	GO:0050877	neurological process	0	biological_process-ND	molecular_function-ND	cellular_component-ND	biological_process-ND	molecular_function-ND	cellular_component-ND	-	-
FBgn0032499	CG6116	0.677	1	1	0.0114	0.309	0.00168	GO:0048488	synaptic vesicle endocytosis	0	biological_process-ND	molecular_function-ND	cellular_component-ND	biological_process-ND	molecular_function-ND	cellular_component-ND	-	-
FBgn0032444	CG5525	1	8	21	0.016	0.318	0.005	GO:0006457	protein folding	1	protein folding-IEA|protein folding-IEA	ATPase activity, coupled-ISS|ATP binding-IEA|unfolded protein binding-IEA	chaperonin-containing T-complex-ISS|lipid particle-IDA	protein folding-IEA|mitotic spindle organization and biogenesis-IMP	ATPase activity, coupled-ISS|ATP binding-IEA|unfolded protein binding-IEA	chaperonin-containing T-complex-ISS|lipid particle-IDA	38455427-protein folding-TAS	108876347-chaperonin [Aedes aegypti]:e-val = 0.0|58379953-AGAP009505-PA [Anopheles gambiae str. PEST]:e-val = 0.0|66558942-similar to CG5525-PA [Apis mellifera]:e-val = 0.0|89273814-chaperonin containing TCP1, subunit 4 (delta) [Xenopus tropicalis]:e-val = 0.0|115748959-similar to Chaperonin containing TCP1, subunit 4 (delta) [Strongylocentrotus purpuratus]:e-val = 0.0|54038446-hypothetical prote…
FBgn0032398	CG6766	0.866	2	4	0.008	0.108	0.003	GO:0016485	protein processing	0	-	-	-	-	protein binding-IEA	-	-	4406556-chromosome 2 open reading frame 30 [Homo sapiens]:e-val = 1e-30|73969604-similar to chromosome 2 open reading frame 30 [Canis lupus familiaris]:e-val = 6e-27|49257710-hypothetical protein LOC100137614 [Xenopus laevis]:e-val = 6e-20|115946437-hypothetical protein LOC759968 [Strongylocentrotus purpuratus]:e-val = 2e-15
FBgn0032398	CG6766	0.987	2	4	0.009	0.276	0.002	GO:0006518	peptide metabolic process	0	-	-	-	-	protein binding-IEA	-	-	4406556-chromosome 2 open reading frame 30 [Homo sapiens]:e-val = 1e-30|73969604-similar to chromosome 2 open reading frame 30 [Canis lupus familiaris]:e-val = 6e-27|49257710-hypothetical protein LOC100137614 [Xenopus laevis]:e-val = 6e-20|115946437-hypothetical protein LOC759968 [Strongylocentrotus purpuratus]:e-val = 2e-15
FBgn0032391	escl	0.889	3	3	0.037	0.155	0.026	GO:0048813	dendrite morphogenesis	0	nucleobase, nucleoside, nucleotide and nucleic acid metabolic process-IEA|regulation of transcription from RNA polymerase II promoter-IEA|transcription from RNA polymerase II promoter-IEA|signal transduction-IEA|cell surface receptor linked signal transduction-IEA	transcription regulator activity-IEA|protein binding-NAS	polytene chromosome-NAS	-	protein binding-NAS	polytene chromosome-NAS	-	91078148-similar to embryonic ectoderm development [Tribolium castaneum]:e-val = 1e-144|108868975-embryonic ectoderm development protein [Aedes aegypti]:e-val = 4e-138|126327754-similar to embryonic ectoderm development protein [Monodelphis domestica]:e-val = 7e-136|50603666-embryonic ectoderm development protein variant 1 [Xenopus laevis]:e-val = 2e-135|50604239-Polycomb protein eed-A [Xenopus l…
FBgn0032391	escl	0.962	3	3	0.088	0.309	0.047	GO:0048666	neuron development	0	nucleobase, nucleoside, nucleotide and nucleic acid metabolic process-IEA|regulation of transcription from RNA polymerase II promoter-IEA|transcription from RNA polymerase II promoter-IEA|signal transduction-IEA|cell surface receptor linked signal transduction-IEA	transcription regulator activity-IEA|protein binding-NAS	polytene chromosome-NAS	-	protein binding-NAS	polytene chromosome-NAS	-	91078148-similar to embryonic ectoderm development [Tribolium castaneum]:e-val = 1e-144|108868975-embryonic ectoderm development protein [Aedes aegypti]:e-val = 4e-138|126327754-similar to embryonic ectoderm development protein [Monodelphis domestica]:e-val = 7e-136|50603666-embryonic ectoderm development protein variant 1 [Xenopus laevis]:e-val = 2e-135|50604239-Polycomb protein eed-A [Xenopus l…
FBgn0032391	escl	0.996	3	3	0.026	0.322	0.015	GO:0040029	regulation of gene expression, epigenetic	1	nucleobase, nucleoside, nucleotide and nucleic acid metabolic process-IEA|regulation of transcription from RNA polymerase II promoter-IEA|transcription from RNA polymerase II promoter-IEA|signal transduction-IEA|cell surface receptor linked signal transduction-IEA	transcription regulator activity-IEA|protein binding-NAS	polytene chromosome-NAS	-	protein binding-NAS	polytene chromosome-NAS	-	91078148-similar to embryonic ectoderm development [Tribolium castaneum]:e-val = 1e-144|108868975-embryonic ectoderm development protein [Aedes aegypti]:e-val = 4e-138|126327754-similar to embryonic ectoderm development protein [Monodelphis domestica]:e-val = 7e-136|50603666-embryonic ectoderm development protein variant 1 [Xenopus laevis]:e-val = 2e-135|50604239-Polycomb protein eed-A [Xenopus l…
FBgn0032391	escl	0.972	3	3	0.102	0.359	0.052	GO:0030030	cell projection organization and biogenesis	0	nucleobase, nucleoside, nucleotide and nucleic acid metabolic process-IEA|regulation of transcription from RNA polymerase II promoter-IEA|transcription from RNA polymerase II promoter-IEA|signal transduction-IEA|cell surface receptor linked signal transduction-IEA	transcription regulator activity-IEA|protein binding-NAS	polytene chromosome-NAS	-	protein binding-NAS	polytene chromosome-NAS	-	91078148-similar to embryonic ectoderm development [Tribolium castaneum]:e-val = 1e-144|108868975-embryonic ectoderm development protein [Aedes aegypti]:e-val = 4e-138|126327754-similar to embryonic ectoderm development protein [Monodelphis domestica]:e-val = 7e-136|50603666-embryonic ectoderm development protein variant 1 [Xenopus laevis]:e-val = 2e-135|50604239-Polycomb protein eed-A [Xenopus l…
FBgn0032391	escl	0.959	3	3	0.004	0.113	0.006	GO:0016571	histone methylation	0	nucleobase, nucleoside, nucleotide and nucleic acid metabolic process-IEA|regulation of transcription from RNA polymerase II promoter-IEA|transcription from RNA polymerase II promoter-IEA|signal transduction-IEA|cell surface receptor linked signal transduction-IEA	transcription regulator activity-IEA|protein binding-NAS	polytene chromosome-NAS	-	protein binding-NAS	polytene chromosome-NAS	-	91078148-similar to embryonic ectoderm development [Tribolium castaneum]:e-val = 1e-144|108868975-embryonic ectoderm development protein [Aedes aegypti]:e-val = 4e-138|126327754-similar to embryonic ectoderm development protein [Monodelphis domestica]:e-val = 7e-136|50603666-embryonic ectoderm development protein variant 1 [Xenopus laevis]:e-val = 2e-135|50604239-Polycomb protein eed-A [Xenopus l…
FBgn0032391	escl	0.883	3	3	0.053	0.194	0.037	GO:0007517	muscle development	0	nucleobase, nucleoside, nucleotide and nucleic acid metabolic process-IEA|regulation of transcription from RNA polymerase II promoter-IEA|transcription from RNA polymerase II promoter-IEA|signal transduction-IEA|cell surface receptor linked signal transduction-IEA	transcription regulator activity-IEA|protein binding-NAS	polytene chromosome-NAS	-	protein binding-NAS	polytene chromosome-NAS	-	91078148-similar to embryonic ectoderm development [Tribolium castaneum]:e-val = 1e-144|108868975-embryonic ectoderm development protein [Aedes aegypti]:e-val = 4e-138|126327754-similar to embryonic ectoderm development protein [Monodelphis domestica]:e-val = 7e-136|50603666-embryonic ectoderm development protein variant 1 [Xenopus laevis]:e-val = 2e-135|50604239-Polycomb protein eed-A [Xenopus l…
FBgn0032391	escl	0.969	3	3	0.005	0.116	0.007	GO:0006730	one-carbon compound metabolic process	0	nucleobase, nucleoside, nucleotide and nucleic acid metabolic process-IEA|regulation of transcription from RNA polymerase II promoter-IEA|transcription from RNA polymerase II promoter-IEA|signal transduction-IEA|cell surface receptor linked signal transduction-IEA	transcription regulator activity-IEA|protein binding-NAS	polytene chromosome-NAS	-	protein binding-NAS	polytene chromosome-NAS	-	91078148-similar to embryonic ectoderm development [Tribolium castaneum]:e-val = 1e-144|108868975-embryonic ectoderm development protein [Aedes aegypti]:e-val = 4e-138|126327754-similar to embryonic ectoderm development protein [Monodelphis domestica]:e-val = 7e-136|50603666-embryonic ectoderm development protein variant 1 [Xenopus laevis]:e-val = 2e-135|50604239-Polycomb protein eed-A [Xenopus l…
FBgn0032391	escl	0.996	3	3	0.013	0.249	0.009	GO:0006342	chromatin silencing	0	nucleobase, nucleoside, nucleotide and nucleic acid metabolic process-IEA|regulation of transcription from RNA polymerase II promoter-IEA|transcription from RNA polymerase II promoter-IEA|signal transduction-IEA|cell surface receptor linked signal transduction-IEA	transcription regulator activity-IEA|protein binding-NAS	polytene chromosome-NAS	-	protein binding-NAS	polytene chromosome-NAS	-	91078148-similar to embryonic ectoderm development [Tribolium castaneum]:e-val = 1e-144|108868975-embryonic ectoderm development protein [Aedes aegypti]:e-val = 4e-138|126327754-similar to embryonic ectoderm development protein [Monodelphis domestica]:e-val = 7e-136|50603666-embryonic ectoderm development protein variant 1 [Xenopus laevis]:e-val = 2e-135|50604239-Polycomb protein eed-A [Xenopus l…
FBgn0032391	escl	0.959	3	3	0.105	0.344	0.057	GO:0000904	cellular morphogenesis during differentiation	0	nucleobase, nucleoside, nucleotide and nucleic acid metabolic process-IEA|regulation of transcription from RNA polymerase II promoter-IEA|transcription from RNA polymerase II promoter-IEA|signal transduction-IEA|cell surface receptor linked signal transduction-IEA	transcription regulator activity-IEA|protein binding-NAS	polytene chromosome-NAS	-	protein binding-NAS	polytene chromosome-NAS	-	91078148-similar to embryonic ectoderm development [Tribolium castaneum]:e-val = 1e-144|108868975-embryonic ectoderm development protein [Aedes aegypti]:e-val = 4e-138|126327754-similar to embryonic ectoderm development protein [Monodelphis domestica]:e-val = 7e-136|50603666-embryonic ectoderm development protein variant 1 [Xenopus laevis]:e-val = 2e-135|50604239-Polycomb protein eed-A [Xenopus l…
FBgn0032371	CG4983	0.732	2	31	0.004	0.148	0.001	GO:0006458	'de novo' protein folding	0	-	-	-	-	-	-	-	-
FBgn0032348	CG4751	0.616	2	7	0.01	0.08	0.005	GO:0016325	oocyte microtubule cytoskeleton organization	0	-	-	-	-	-	-	-	108876224-hypothetical protein [Aedes aegypti]:e-val = 1e-176|91083749-similar to AGAP008858-PA [Tribolium castaneum]:e-val = 5e-123|66522596-similar to CG4751-PA [Apis mellifera]:e-val = 1e-62|126323210-hypothetical protein LOC100022880 [Monodelphis domestica]:e-val = 2e-26
FBgn0032348	CG4751	0.648	2	7	0.033	0.166	0.015	GO:0000226	microtubule cytoskeleton organization and biogenesis	0	-	-	-	-	-	-	-	108876224-hypothetical protein [Aedes aegypti]:e-val = 1e-176|91083749-similar to AGAP008858-PA [Tribolium castaneum]:e-val = 5e-123|66522596-similar to CG4751-PA [Apis mellifera]:e-val = 1e-62|126323210-hypothetical protein LOC100022880 [Monodelphis domestica]:e-val = 2e-26
FBgn0032329	Arginine_methyltransferase_8	1	7	30	0.005	0.462	0.002	GO:0006364	rRNA processing	0	protein amino acid methylation-IEA	protein-arginine N-methyltransferase activity-ISS	-	-	protein-arginine N-methyltransferase activity-ISS	-	-	108880964-protein arginine n-methyltransferase [Aedes aegypti]:e-val = 3e-110|91085911-similar to AGAP008846-PA [Tribolium castaneum]:e-val = 7e-94|124427856-hypothetical protein [Paramecium tetraurelia strain d4-2]:e-val = 5e-52|75775260-protein arginine methyltransferase 2 [Bos taurus]:e-val = 8e-48
FBgn0032298	CG6724	0.981	6	41	0.009	0.372	0.006	GO:0042254	ribosome biogenesis and assembly	0	-	-	-	-	-	-	-	108879311-wd-repeat protein [Aedes aegypti]:e-val = 1e-158|118778288-AGAP007244-PA [Anopheles gambiae str. PEST]:e-val = 1e-150|66531307-similar to CG6724-PA [Apis mellifera]:e-val = 4e-140|118093453-WD repeat domain 12 [Gallus gallus]:e-val = 4e-99
FBgn0032295	CG12299	0.913	5	19	0.1	0.35	0.0474	GO:0022402	cell cycle process	0	nucleobase, nucleoside, nucleotide and nucleic acid metabolic process-IEA|regulation of transcription from RNA polymerase II promoter-IEA|transcription from RNA polymerase II promoter-IEA|cell proliferation-IEA	transcription regulator activity-IEA|nucleic acid binding-IEA|zinc ion binding-IEA	-	-	zinc ion binding-IEA|nucleic acid binding-IEA	intracellular-IEA	1731411-regulation of transcription, DNA-dependent-NAS|1020145-regulation of transcription, DNA-dependent-NAS	126339117-similar to ZNF91L [Monodelphis domestica]:e-val = 6e-69|123244703-predicted gene, OTTMUSG00000010694 [Mus musculus]:e-val = 9e-67|125813430-hypothetical LOC562309 [Danio rerio]:e-val = 2e-66|123244705-predicted gene, OTTMUSG00000010173 [Mus musculus]:e-val = 5e-66
FBgn0032264	CG6113	0.806	1	1	0.126	0.84	0.0255	GO:0009058	biosynthetic process	0	lipid metabolic process-IEA|lipid metabolic process-IEA	triacylglycerol lipase activity-ISS	-	lipid metabolic process-IEA	triacylglycerol lipase activity-ISS	-	-	108871266-lipase 1 precursor [Aedes aegypti]:e-val = 5e-98|108879417-lysosomal acid lipase, putative [Aedes aegypti]:e-val = 1e-97|91081421-similar to CG6113-PA [Tribolium castaneum]:e-val = 2e-94|91081417-similar to CG31871-PA [Tribolium castaneum]:e-val = 8e-94
FBgn0032251	CG13142	0.726	4	23	0.063	0.311	0.023	GO:0000279	M phase	0	-	-	-	-	-	-	-	-
FBgn0032237	CG5362	0.68	2	5	0.0341	0.164	0.0163	GO:0044248	cellular catabolic process	0	tricarboxylic acid cycle-IEA|glycolysis-IEA|malate metabolic process-IEA	L-malate dehydrogenase activity-ISS|L-lactate dehydrogenase activity-IEA	cytosol-ISS	malate metabolic process-IEA|glycolysis-IEA	L-malate dehydrogenase activity-ISS|binding-IEA	cytosol-ISS|lipid particle-IDA	-	108876355-malate dehydrogenase [Aedes aegypti]:e-val = 2e-130|91081135-similar to CG5362-PA [Tribolium castaneum]:e-val = 1e-126|114052561-cytosolic malate dehydrogenase [Bombyx mori]:e-val = 4e-126|29242793-malate dehydrogenase 1a, NAD (soluble) [Danio rerio]:e-val = 2e-117
FBgn0032219	CG4995	0.648	1	1	0.008	0.231	0.001	GO:0006839	mitochondrial transport	0	lipid metabolic process-IEA|lipid transport-IEA	carrier activity-ISS|binding-IEA	mitochondrial envelope-ISS|mitochondrial inner membrane-IEA	transport-IEA	transmembrane transporter activity-ISS|transporter activity-IEA|binding-IEA	mitochondrial envelope-ISS|mitochondrial inner membrane-IEA	-	108875489-mitochondrial carrier protein ymc [Aedes aegypti]:e-val = 2e-81|110748801-similar to CG4995-PA, isoform A [Apis mellifera]:e-val = 8e-68|91090538-similar to mitochondrial carrier protein ymc [Tribolium castaneum]:e-val = 1e-64|73964480-solute carrier family 25, member 29 [Canis lupus familiaris]:e-val = 7e-62
FBgn0032207	CG5640	0.736	2	3	0.088	0.309	0.047	GO:0048666	neuron development	0	regulation of transcription from RNA polymerase II promoter-IEA	transcriptional repressor activity-ISS|binding-IEA	-	-	transcription repressor activity-ISS|binding-IEA	-	-	108870165-ubiquitously transcribed sex (x/y) chromosome tetratricopeptide repeat protein [Aedes aegypti]:e-val = 0.0|125826308-similar to ubiquitously transcribed tetratricopeptide repeat, X chromosome [Danio rerio]:e-val = 8e-179|115705484-similar to UTX [Strongylocentrotus purpuratus]:e-val = 3e-178|118083976-ubiquitously transcribed tetratricopeptide repeat, X chromosome [Gallus gallus]:e-val …
FBgn0032207	CG5640	0.769	2	3	0.102	0.359	0.052	GO:0030030	cell projection organization and biogenesis	0	regulation of transcription from RNA polymerase II promoter-IEA	transcriptional repressor activity-ISS|binding-IEA	-	-	transcription repressor activity-ISS|binding-IEA	-	-	108870165-ubiquitously transcribed sex (x/y) chromosome tetratricopeptide repeat protein [Aedes aegypti]:e-val = 0.0|125826308-similar to ubiquitously transcribed tetratricopeptide repeat, X chromosome [Danio rerio]:e-val = 8e-179|115705484-similar to UTX [Strongylocentrotus purpuratus]:e-val = 3e-178|118083976-ubiquitously transcribed tetratricopeptide repeat, X chromosome [Gallus gallus]:e-val …
FBgn0032207	CG5640	0.729	2	3	0.105	0.344	0.057	GO:0000904	cellular morphogenesis during differentiation	0	regulation of transcription from RNA polymerase II promoter-IEA	transcriptional repressor activity-ISS|binding-IEA	-	-	transcription repressor activity-ISS|binding-IEA	-	-	108870165-ubiquitously transcribed sex (x/y) chromosome tetratricopeptide repeat protein [Aedes aegypti]:e-val = 0.0|125826308-similar to ubiquitously transcribed tetratricopeptide repeat, X chromosome [Danio rerio]:e-val = 8e-179|115705484-similar to UTX [Strongylocentrotus purpuratus]:e-val = 3e-178|118083976-ubiquitously transcribed tetratricopeptide repeat, X chromosome [Gallus gallus]:e-val …
FBgn0032144	CG17633	0.99	4	12	0.049	0.434	0.022	GO:0006508	proteolysis	1	proteolysis-IEA|proteolysis-IEA	carboxypeptidase A activity-ISS	extracellular space-ISS	proteolysis-IEA	carboxypeptidase A activity-ISS|zinc ion binding-IEA	extracellular space-ISS	58391467-digestion-NAS	108872992-carboxypeptidase [Aedes aegypti]:e-val = 2e-120|58391467-AGAP009593-PA [Anopheles gambiae str. PEST]:e-val = 1e-117|91085361-similar to putative carboxypeptidase A-like [Tribolium castaneum]:e-val = 5e-92|108875384-zinc carboxypeptidase [Aedes aegypti]:e-val = 4e-90
FBgn0032138	CG4364	0.957	2	3	0.00926	0.372	0.00606	GO:0042254	ribosome biogenesis and assembly	1	nucleobase, nucleoside, nucleotide and nucleic acid metabolic process-IEA|protein complex assembly-IEA|rRNA metabolic process-IEA|protein metabolic process-IEA|cell proliferation-IEA	nucleic acid binding-IEA|mRNA binding-IEA|structural constituent of ribosome-IEA	intracellular-IEA|nucleolus-IEA	cell proliferation-IEA	-	nucleolus-IEA	47678609-anatomical structure morphogenesis-TAS	108870590-hypothetical protein [Aedes aegypti]:e-val = 1e-153|110755194-similar to CG4364-PA [Apis mellifera]:e-val = 4e-150|45361665-pescadillo homolog 1, containing BRCT domain [Xenopus tropicalis]:e-val = 2e-112|27881805-pescadillo [Xenopus laevis]:e-val = 1e-111
FBgn0032069	CG9468	0.993	3	23	0.011	0.155	0.002	GO:0019725	cell homeostasis	1	carbohydrate metabolic process-IEA|carbohydrate metabolic process-IEA|mannose metabolic process-IEA	alpha-mannosidase activity-ISS|hydrolase activity, hydrolyzing N-glycosyl compounds-IEA	lysosome-ISS	mannose metabolic process-IEA	alpha-mannosidase activity-ISS|cation binding-IEA|carbohydrate binding-IEA	lysosome-ISS	1658374-protein deglycosylation-TAS	108878514-lysosomal alpha-mannosidase (mannosidase alpha class 2b member 1) [Aedes aegypti]:e-val = 0.0|91079945-similar to CG6206-PB, isoform B [Tribolium castaneum]:e-val = 0.0|91088791-similar to lysosomal alpha-mannosidase (mannosidase alpha class 2b member 1) [Tribolium castaneum]:e-val = 0.0|62122855-zgc:110815 [Danio rerio]:e-val = 0.0|118404336-lysosomal alpha-mannosidase (109.3 kD) (XF35…
FBgn0032069	CG9468	1	3	23	0.003	0.222	0	GO:0006637	acyl-CoA metabolic process	0	carbohydrate metabolic process-IEA|carbohydrate metabolic process-IEA|mannose metabolic process-IEA	alpha-mannosidase activity-ISS|hydrolase activity, hydrolyzing N-glycosyl compounds-IEA	lysosome-ISS	mannose metabolic process-IEA	alpha-mannosidase activity-ISS|cation binding-IEA|carbohydrate binding-IEA	lysosome-ISS	1658374-protein deglycosylation-TAS	108878514-lysosomal alpha-mannosidase (mannosidase alpha class 2b member 1) [Aedes aegypti]:e-val = 0.0|91079945-similar to CG6206-PB, isoform B [Tribolium castaneum]:e-val = 0.0|91088791-similar to lysosomal alpha-mannosidase (mannosidase alpha class 2b member 1) [Tribolium castaneum]:e-val = 0.0|62122855-zgc:110815 [Danio rerio]:e-val = 0.0|118404336-lysosomal alpha-mannosidase (109.3 kD) (XF35…
FBgn0032050	CG13096	0.992	7	49	0.009	0.372	0.006	GO:0042254	ribosome biogenesis and assembly	1	-	-	-	translation-IEA	structural constituent of ribosome-IEA	ribosome-IEA	-	-
FBgn0032025	CG7778	0.605	1	1	0.014	0.333	0.003	GO:0046483	heterocycle metabolic process	0	-	-	-	-	-	-	-	-
FBgn0032025	CG7778	0.664	1	1	0.011	0.403	0.002	GO:0046148	pigment biosynthetic process	0	-	-	-	-	-	-	-	-
FBgn0032025	CG7778	0.657	1	1	0.003	0.313	0.001	GO:0008062	eclosion rhythm	0	-	-	-	-	-	-	-	-
FBgn0032025	CG7778	0.808	1	1	0.003	0.25	0	GO:0006584	catecholamine metabolic process	0	-	-	-	-	-	-	-	-
FBgn0032015	CG7830	0.877	3	25	0.003	0.055	0.003	GO:0065002	intracellular protein transport across a membrane	0	protein modification process-IEA|protein metabolic process-IEA	transferase activity, transferring glycosyl groups-IEA|electron carrier activity-IEA|protein disulfide oxidoreductase activity-IEA	-	-	-	-	30410790-protein amino acid N-linked glycosylation via asparagine-TAS	108878850-hypothetical protein [Aedes aegypti]:e-val = 6e-127|91081359-similar to CG7830 CG7830-PA [Tribolium castaneum]:e-val = 5e-120|66566513-similar to CG7830-PA [Apis mellifera]:e-val = 3e-111|118090474-tumor suppressor candidate 3 [Gallus gallus]:e-val = 2e-99
FBgn0032015	CG7830	0.916	3	25	0.004	0.054	0.003	GO:0045185	maintenance of protein localization	0	protein modification process-IEA|protein metabolic process-IEA	transferase activity, transferring glycosyl groups-IEA|electron carrier activity-IEA|protein disulfide oxidoreductase activity-IEA	-	-	-	-	30410790-protein amino acid N-linked glycosylation via asparagine-TAS	108878850-hypothetical protein [Aedes aegypti]:e-val = 6e-127|91081359-similar to CG7830 CG7830-PA [Tribolium castaneum]:e-val = 5e-120|66566513-similar to CG7830-PA [Apis mellifera]:e-val = 3e-111|118090474-tumor suppressor candidate 3 [Gallus gallus]:e-val = 2e-99
FBgn0032015	CG7830	0.989	3	25	0.003	0.097	0.001	GO:0032507	maintenance of cellular protein localization	0	protein modification process-IEA|protein metabolic process-IEA	transferase activity, transferring glycosyl groups-IEA|electron carrier activity-IEA|protein disulfide oxidoreductase activity-IEA	-	-	-	-	30410790-protein amino acid N-linked glycosylation via asparagine-TAS	108878850-hypothetical protein [Aedes aegypti]:e-val = 6e-127|91081359-similar to CG7830 CG7830-PA [Tribolium castaneum]:e-val = 5e-120|66566513-similar to CG7830-PA [Apis mellifera]:e-val = 3e-111|118090474-tumor suppressor candidate 3 [Gallus gallus]:e-val = 2e-99
FBgn0032015	CG7830	1	4	25	0.003	0.27	0.001	GO:0006890	retrograde vesicle-mediated transport, Golgi to ER	0	protein modification process-IEA|protein metabolic process-IEA	transferase activity, transferring glycosyl groups-IEA|electron carrier activity-IEA|protein disulfide oxidoreductase activity-IEA	-	-	-	-	30410790-protein amino acid N-linked glycosylation via asparagine-TAS	108878850-hypothetical protein [Aedes aegypti]:e-val = 6e-127|91081359-similar to CG7830 CG7830-PA [Tribolium castaneum]:e-val = 5e-120|66566513-similar to CG7830-PA [Apis mellifera]:e-val = 3e-111|118090474-tumor suppressor candidate 3 [Gallus gallus]:e-val = 2e-99
FBgn0032015	CG7830	1	4	25	0.003	0.167	0.002	GO:0006614	SRP-dependent cotranslational protein targeting to membrane	0	protein modification process-IEA|protein metabolic process-IEA	transferase activity, transferring glycosyl groups-IEA|electron carrier activity-IEA|protein disulfide oxidoreductase activity-IEA	-	-	-	-	30410790-protein amino acid N-linked glycosylation via asparagine-TAS	108878850-hypothetical protein [Aedes aegypti]:e-val = 6e-127|91081359-similar to CG7830 CG7830-PA [Tribolium castaneum]:e-val = 5e-120|66566513-similar to CG7830-PA [Apis mellifera]:e-val = 3e-111|118090474-tumor suppressor candidate 3 [Gallus gallus]:e-val = 2e-99
FBgn0032015	CG7830	1	4	25	0.004	0.163	0.002	GO:0006612	protein targeting to membrane	0	protein modification process-IEA|protein metabolic process-IEA	transferase activity, transferring glycosyl groups-IEA|electron carrier activity-IEA|protein disulfide oxidoreductase activity-IEA	-	-	-	-	30410790-protein amino acid N-linked glycosylation via asparagine-TAS	108878850-hypothetical protein [Aedes aegypti]:e-val = 6e-127|91081359-similar to CG7830 CG7830-PA [Tribolium castaneum]:e-val = 5e-120|66566513-similar to CG7830-PA [Apis mellifera]:e-val = 3e-111|118090474-tumor suppressor candidate 3 [Gallus gallus]:e-val = 2e-99
FBgn0031968	CG7231	0.773	2	4	0.007	0.196	0.007	GO:0050770	regulation of axonogenesis	0	-	-	-	-	-	-	-	119112479-AGAP007860-PA [Anopheles gambiae str. PEST]:e-val = 8e-70|108876132-hypothetical protein [Aedes aegypti]:e-val = 2e-67|91081699-similar to CG7231 CG7231-PC [Tribolium castaneum]:e-val = 1e-57|110756296-similar to CG7231-PC, isoform C [Apis mellifera]:e-val = 9e-50
FBgn0031968	CG7231	0.503	2	4	0.037	0.155	0.026	GO:0048813	dendrite morphogenesis	0	-	-	-	-	-	-	-	119112479-AGAP007860-PA [Anopheles gambiae str. PEST]:e-val = 8e-70|108876132-hypothetical protein [Aedes aegypti]:e-val = 2e-67|91081699-similar to CG7231 CG7231-PC [Tribolium castaneum]:e-val = 1e-57|110756296-similar to CG7231-PC, isoform C [Apis mellifera]:e-val = 9e-50
FBgn0031968	CG7231	0.809	2	4	0.014	0.251	0.011	GO:0048730	epidermis morphogenesis	0	-	-	-	-	-	-	-	119112479-AGAP007860-PA [Anopheles gambiae str. PEST]:e-val = 8e-70|108876132-hypothetical protein [Aedes aegypti]:e-val = 2e-67|91081699-similar to CG7231 CG7231-PC [Tribolium castaneum]:e-val = 1e-57|110756296-similar to CG7231-PC, isoform C [Apis mellifera]:e-val = 9e-50
FBgn0031968	CG7231	0.669	2	4	0.088	0.309	0.047	GO:0048666	neuron development	0	-	-	-	-	-	-	-	119112479-AGAP007860-PA [Anopheles gambiae str. PEST]:e-val = 8e-70|108876132-hypothetical protein [Aedes aegypti]:e-val = 2e-67|91081699-similar to CG7231 CG7231-PC [Tribolium castaneum]:e-val = 1e-57|110756296-similar to CG7231-PC, isoform C [Apis mellifera]:e-val = 9e-50
FBgn0031968	CG7231	0.82	2	4	0.012	0.26	0.01	GO:0035317	imaginal disc-derived wing hair organization and biogenesis	0	-	-	-	-	-	-	-	119112479-AGAP007860-PA [Anopheles gambiae str. PEST]:e-val = 8e-70|108876132-hypothetical protein [Aedes aegypti]:e-val = 2e-67|91081699-similar to CG7231 CG7231-PC [Tribolium castaneum]:e-val = 1e-57|110756296-similar to CG7231-PC, isoform C [Apis mellifera]:e-val = 9e-50
FBgn0031968	CG7231	0.819	3	4	0.005	0.079	0.008	GO:0035099	hemocyte migration	0	-	-	-	-	-	-	-	119112479-AGAP007860-PA [Anopheles gambiae str. PEST]:e-val = 8e-70|108876132-hypothetical protein [Aedes aegypti]:e-val = 2e-67|91081699-similar to CG7231 CG7231-PC [Tribolium castaneum]:e-val = 1e-57|110756296-similar to CG7231-PC, isoform C [Apis mellifera]:e-val = 9e-50
FBgn0031968	CG7231	0.862	3	4	0.012	0.122	0.015	GO:0030031	cell projection biogenesis	0	-	-	-	-	-	-	-	119112479-AGAP007860-PA [Anopheles gambiae str. PEST]:e-val = 8e-70|108876132-hypothetical protein [Aedes aegypti]:e-val = 2e-67|91081699-similar to CG7231 CG7231-PC [Tribolium castaneum]:e-val = 1e-57|110756296-similar to CG7231-PC, isoform C [Apis mellifera]:e-val = 9e-50
FBgn0031968	CG7231	0.869	3	4	0.03	0.15	0.024	GO:0008360	regulation of cell shape	0	-	-	-	-	-	-	-	119112479-AGAP007860-PA [Anopheles gambiae str. PEST]:e-val = 8e-70|108876132-hypothetical protein [Aedes aegypti]:e-val = 2e-67|91081699-similar to CG7231 CG7231-PC [Tribolium castaneum]:e-val = 1e-57|110756296-similar to CG7231-PC, isoform C [Apis mellifera]:e-val = 9e-50
FBgn0031968	CG7231	0.8	2	4	0.042	0.286	0.021	GO:0007411	axon guidance	0	-	-	-	-	-	-	-	119112479-AGAP007860-PA [Anopheles gambiae str. PEST]:e-val = 8e-70|108876132-hypothetical protein [Aedes aegypti]:e-val = 2e-67|91081699-similar to CG7231 CG7231-PC [Tribolium castaneum]:e-val = 1e-57|110756296-similar to CG7231-PC, isoform C [Apis mellifera]:e-val = 9e-50
FBgn0031968	CG7231	0.703	2	4	0.017	0.243	0.016	GO:0007254	JNK cascade	0	-	-	-	-	-	-	-	119112479-AGAP007860-PA [Anopheles gambiae str. PEST]:e-val = 8e-70|108876132-hypothetical protein [Aedes aegypti]:e-val = 2e-67|91081699-similar to CG7231 CG7231-PC [Tribolium castaneum]:e-val = 1e-57|110756296-similar to CG7231-PC, isoform C [Apis mellifera]:e-val = 9e-50
FBgn0031968	CG7231	0.616	2	4	0.038	0.294	0.033	GO:0007163	establishment and/or maintenance of cell polarity	0	-	-	-	-	-	-	-	119112479-AGAP007860-PA [Anopheles gambiae str. PEST]:e-val = 8e-70|108876132-hypothetical protein [Aedes aegypti]:e-val = 2e-67|91081699-similar to CG7231 CG7231-PC [Tribolium castaneum]:e-val = 1e-57|110756296-similar to CG7231-PC, isoform C [Apis mellifera]:e-val = 9e-50
FBgn0031968	CG7231	0.838	3	4	0.025	0.141	0.023	GO:0007015	actin filament organization	0	-	-	-	-	-	-	-	119112479-AGAP007860-PA [Anopheles gambiae str. PEST]:e-val = 8e-70|108876132-hypothetical protein [Aedes aegypti]:e-val = 2e-67|91081699-similar to CG7231 CG7231-PC [Tribolium castaneum]:e-val = 1e-57|110756296-similar to CG7231-PC, isoform C [Apis mellifera]:e-val = 9e-50
FBgn0031968	CG7231	0.651	2	4	0.105	0.344	0.057	GO:0000904	cellular morphogenesis during differentiation	0	-	-	-	-	-	-	-	119112479-AGAP007860-PA [Anopheles gambiae str. PEST]:e-val = 8e-70|108876132-hypothetical protein [Aedes aegypti]:e-val = 2e-67|91081699-similar to CG7231 CG7231-PC [Tribolium castaneum]:e-val = 1e-57|110756296-similar to CG7231-PC, isoform C [Apis mellifera]:e-val = 9e-50
FBgn0031923	CG13791	0.642	2	3	0.009	0.093	0.006	GO:0017148	negative regulation of protein biosynthetic process	0	-	-	-	-	-	-	-	-
FBgn0031923	CG13791	0.727	2	3	0.005	0.123	0.005	GO:0016567	protein ubiquitination	0	-	-	-	-	-	-	-	-
FBgn0031923	CG13791	0.85	2	3	0.005	0.155	0.004	GO:0008632	apoptotic program	0	-	-	-	-	-	-	-	-
FBgn0031923	CG13791	0.631	2	3	0.01	0.153	0.011	GO:0006917	induction of apoptosis	0	-	-	-	-	-	-	-	-
FBgn0031923	CG13791	0.629	2	3	0.058	0.291	0.046	GO:0001700	embryonic development via the syncytial blastoderm	0	-	-	-	-	-	-	-	-
FBgn0031886	CG8902	0.7	3	22	0.037	0.244	0.011	GO:0051321	meiotic cell cycle	1	immune response-IEA	GTPase activity-IEA|GTP binding-IEA	-	chromosome segregation-IMP|mitotic metaphase plate congression-IMP|mitotic spindle organization and biogenesis-IMP	-	kinetochore-IDA|Ndc80 complex-IDA|kinetochore-IDA|kinetochore-IDA	-	-
FBgn0031886	CG8902	0.723	3	22	0.032	0.193	0.012	GO:0007059	chromosome segregation	1	immune response-IEA	GTPase activity-IEA|GTP binding-IEA	-	chromosome segregation-IMP|mitotic metaphase plate congression-IMP|mitotic spindle organization and biogenesis-IMP	-	kinetochore-IDA|Ndc80 complex-IDA|kinetochore-IDA|kinetochore-IDA	-	-
FBgn0031886	CG8902	0.95	5	22	0.059	0.329	0.03	GO:0007001	chromosome organization and biogenesis (sensu Eukaryota)	1	immune response-IEA	GTPase activity-IEA|GTP binding-IEA	-	chromosome segregation-IMP|mitotic metaphase plate congression-IMP|mitotic spindle organization and biogenesis-IMP	-	kinetochore-IDA|Ndc80 complex-IDA|kinetochore-IDA|kinetochore-IDA	-	-
FBgn0031886	CG8902	0.986	5	22	0.063	0.311	0.023	GO:0000279	M phase	1	immune response-IEA	GTPase activity-IEA|GTP binding-IEA	-	chromosome segregation-IMP|mitotic metaphase plate congression-IMP|mitotic spindle organization and biogenesis-IMP	-	kinetochore-IDA|Ndc80 complex-IDA|kinetochore-IDA|kinetochore-IDA	-	-
FBgn0031878	septin_interacting_protein_2	0.724	2	2	0.021	0.116	0.01	GO:0007349	cellularization	0	biological_process-ND	protein binding-IPI|protein binding-IPI	cellular_component-ND	biological_process-ND	protein binding-IPI|protein binding-IPI	cellular_component-ND	-	-
FBgn0031859	CG17377	0.815	2	28	0.004	0.148	0.001	GO:0006458	'de novo' protein folding	0	-	-	-	-	-	-	-	-
FBgn0031836	CG11050	0.641	1	1	0.027	0.372	0.006	GO:0009314	response to radiation	0	-	-	-	-	catalytic activity-IEA	-	-	108872641-hypothetical protein [Aedes aegypti]:e-val = 1e-69|66515371-similar to CG11050-PA, isoform A [Apis mellifera]:e-val = 2e-55|51593476-MGC85244 protein [Xenopus laevis]:e-val = 4e-41|126311011-hypothetical protein LOC100030656 [Monodelphis domestica]:e-val = 1e-40
FBgn0031822	CG9548	0.71	2	8	0.006	0.068	0.003	GO:0051168	nuclear export	0	-	-	-	-	-	-	14249398-nuclear mRNA splicing, via spliceosome-IDA|14249398-nuclear mRNA splicing, via spliceosome-EXP|14249398-positive regulation of transcription, DNA-dependent-ISS	108880783-hypothetical protein [Aedes aegypti]:e-val = 7e-62|72032358-similar to conserved hypothetical protein [Strongylocentrotus purpuratus]:e-val = 2e-61|31234226-AGAP009905-PA [Anopheles gambiae str. PEST]:e-val = 2e-61|91093335-similar to transcription factor INI [Tribolium castaneum]:e-val = 3e-61|124365243-PHD finger protein 5A [Bombyx mori]:e-val = 3e-61
FBgn0031822	CG9548	0.708	2	8	0.007	0.081	0.003	GO:0015931	nucleobase, nucleoside, nucleotide and nucleic acid transport	0	-	-	-	-	-	-	14249398-nuclear mRNA splicing, via spliceosome-IDA|14249398-nuclear mRNA splicing, via spliceosome-EXP|14249398-positive regulation of transcription, DNA-dependent-ISS	108880783-hypothetical protein [Aedes aegypti]:e-val = 7e-62|72032358-similar to conserved hypothetical protein [Strongylocentrotus purpuratus]:e-val = 2e-61|31234226-AGAP009905-PA [Anopheles gambiae str. PEST]:e-val = 2e-61|91093335-similar to transcription factor INI [Tribolium castaneum]:e-val = 3e-61|124365243-PHD finger protein 5A [Bombyx mori]:e-val = 3e-61
FBgn0031822	CG9548	0.77	2	8	0.004	0.082	0.002	GO:0006406	mRNA export from nucleus	0	-	-	-	-	-	-	14249398-nuclear mRNA splicing, via spliceosome-IDA|14249398-nuclear mRNA splicing, via spliceosome-EXP|14249398-positive regulation of transcription, DNA-dependent-ISS	108880783-hypothetical protein [Aedes aegypti]:e-val = 7e-62|72032358-similar to conserved hypothetical protein [Strongylocentrotus purpuratus]:e-val = 2e-61|31234226-AGAP009905-PA [Anopheles gambiae str. PEST]:e-val = 2e-61|91093335-similar to transcription factor INI [Tribolium castaneum]:e-val = 3e-61|124365243-PHD finger protein 5A [Bombyx mori]:e-val = 3e-61
FBgn0031822	CG9548	0.723	2	8	0.028	0.241	0.011	GO:0000398	nuclear mRNA splicing, via spliceosome	0	-	-	-	-	-	-	14249398-nuclear mRNA splicing, via spliceosome-IDA|14249398-nuclear mRNA splicing, via spliceosome-EXP|14249398-positive regulation of transcription, DNA-dependent-ISS	108880783-hypothetical protein [Aedes aegypti]:e-val = 7e-62|72032358-similar to conserved hypothetical protein [Strongylocentrotus purpuratus]:e-val = 2e-61|31234226-AGAP009905-PA [Anopheles gambiae str. PEST]:e-val = 2e-61|91093335-similar to transcription factor INI [Tribolium castaneum]:e-val = 3e-61|124365243-PHD finger protein 5A [Bombyx mori]:e-val = 3e-61
FBgn0031822	CG9548	0.609	2	8	0.033	0.166	0.015	GO:0000226	microtubule cytoskeleton organization and biogenesis	0	-	-	-	-	-	-	14249398-nuclear mRNA splicing, via spliceosome-IDA|14249398-nuclear mRNA splicing, via spliceosome-EXP|14249398-positive regulation of transcription, DNA-dependent-ISS	108880783-hypothetical protein [Aedes aegypti]:e-val = 7e-62|72032358-similar to conserved hypothetical protein [Strongylocentrotus purpuratus]:e-val = 2e-61|31234226-AGAP009905-PA [Anopheles gambiae str. PEST]:e-val = 2e-61|91093335-similar to transcription factor INI [Tribolium castaneum]:e-val = 3e-61|124365243-PHD finger protein 5A [Bombyx mori]:e-val = 3e-61
FBgn0031810	CG9511	0.865	1	1	0.019	0.571	0.002	GO:0007186	G-protein coupled receptor protein signaling pathway	0	-	-	-	-	-	-	-	-
FBgn0031776	CG13993	0.991	2	8	0.004	0.148	0.001	GO:0006458	'de novo' protein folding	0	-	-	-	protein folding-IEA	unfolded protein binding-IEA	prefoldin complex-IEA	-	-
FBgn0031776	CG13993	0.58	2	8	0.063	0.311	0.023	GO:0000279	M phase	0	-	-	-	protein folding-IEA	unfolded protein binding-IEA	prefoldin complex-IEA	-	-
FBgn0031776	CG13993	0.724	2	8	0.011	0.119	0.005	GO:0000070	mitotic sister chromatid segregation	0	-	-	-	protein folding-IEA	unfolded protein binding-IEA	prefoldin complex-IEA	-	-
FBgn0031759	little_imaginal_discs	0.977	3	4	0.003	0.083	0.003	GO:0048096	chromatin-mediated maintenance of transcription	1	multicellular organismal development-IEA|regulation of transcription, DNA-dependent-IEA	transcription regulator activity-IEA|DNA binding-IEA|protein binding-IEA|zinc ion binding-IEA	nucleus-IEA	-	DNA binding-IEA|protein binding-IEA|zinc ion binding-IEA|histone demethylase activity (H3-K4 specific)-IMP|protein binding-IPI	nucleus-IEA	110618242-transcription from RNA polymerase II promoter-TAS|110618242-positive regulation of transcription-IDA|33356560-spermatogenesis-NAS|57242796-negative regulation of transcription, DNA-dependent-IDA	108872617-hypothetical protein [Aedes aegypti]:e-val = 0.0|119609376-jumonji, AT rich interactive domain 1A [Homo sapiens]:e-val = 0.0|126340225-similar to retinoblastoma binding protein 2 [Monodelphis domestica]:e-val = 0.0|119921440-jumonji, AT rich interactive domain 1C [Bos taurus]:e-val = 0.0|109130908-similar to Smcx homolog, X chromosome [Macaca mulatta]:e-val = 0.0|109511645-similar to Ju…
FBgn0031759	little_imaginal_discs	0.994	3	4	0.026	0.322	0.015	GO:0040029	regulation of gene expression, epigenetic	1	multicellular organismal development-IEA|regulation of transcription, DNA-dependent-IEA	transcription regulator activity-IEA|DNA binding-IEA|protein binding-IEA|zinc ion binding-IEA	nucleus-IEA	-	DNA binding-IEA|protein binding-IEA|zinc ion binding-IEA|histone demethylase activity (H3-K4 specific)-IMP|protein binding-IPI	nucleus-IEA	110618242-transcription from RNA polymerase II promoter-TAS|110618242-positive regulation of transcription-IDA|33356560-spermatogenesis-NAS|57242796-negative regulation of transcription, DNA-dependent-IDA	108872617-hypothetical protein [Aedes aegypti]:e-val = 0.0|119609376-jumonji, AT rich interactive domain 1A [Homo sapiens]:e-val = 0.0|126340225-similar to retinoblastoma binding protein 2 [Monodelphis domestica]:e-val = 0.0|119921440-jumonji, AT rich interactive domain 1C [Bos taurus]:e-val = 0.0|109130908-similar to Smcx homolog, X chromosome [Macaca mulatta]:e-val = 0.0|109511645-similar to Ju…
FBgn0031759	little_imaginal_discs	0.514	2	4	0.004	0.113	0.006	GO:0016571	histone methylation	1	multicellular organismal development-IEA|regulation of transcription, DNA-dependent-IEA	transcription regulator activity-IEA|DNA binding-IEA|protein binding-IEA|zinc ion binding-IEA	nucleus-IEA	-	DNA binding-IEA|protein binding-IEA|zinc ion binding-IEA|histone demethylase activity (H3-K4 specific)-IMP|protein binding-IPI	nucleus-IEA	110618242-transcription from RNA polymerase II promoter-TAS|110618242-positive regulation of transcription-IDA|33356560-spermatogenesis-NAS|57242796-negative regulation of transcription, DNA-dependent-IDA	108872617-hypothetical protein [Aedes aegypti]:e-val = 0.0|119609376-jumonji, AT rich interactive domain 1A [Homo sapiens]:e-val = 0.0|126340225-similar to retinoblastoma binding protein 2 [Monodelphis domestica]:e-val = 0.0|119921440-jumonji, AT rich interactive domain 1C [Bos taurus]:e-val = 0.0|109130908-similar to Smcx homolog, X chromosome [Macaca mulatta]:e-val = 0.0|109511645-similar to Ju…
FBgn0031759	little_imaginal_discs	0.578	2	4	0.005	0.116	0.007	GO:0006730	one-carbon compound metabolic process	0	multicellular organismal development-IEA|regulation of transcription, DNA-dependent-IEA	transcription regulator activity-IEA|DNA binding-IEA|protein binding-IEA|zinc ion binding-IEA	nucleus-IEA	-	DNA binding-IEA|protein binding-IEA|zinc ion binding-IEA|histone demethylase activity (H3-K4 specific)-IMP|protein binding-IPI	nucleus-IEA	110618242-transcription from RNA polymerase II promoter-TAS|110618242-positive regulation of transcription-IDA|33356560-spermatogenesis-NAS|57242796-negative regulation of transcription, DNA-dependent-IDA	108872617-hypothetical protein [Aedes aegypti]:e-val = 0.0|119609376-jumonji, AT rich interactive domain 1A [Homo sapiens]:e-val = 0.0|126340225-similar to retinoblastoma binding protein 2 [Monodelphis domestica]:e-val = 0.0|119921440-jumonji, AT rich interactive domain 1C [Bos taurus]:e-val = 0.0|109130908-similar to Smcx homolog, X chromosome [Macaca mulatta]:e-val = 0.0|109511645-similar to Ju…
FBgn0031745	CG8965	0.601	1	1	0.012	0.265	0.002	GO:0045087	innate immune response	0	-	-	-	signal transduction-IEA	-	-	-	-
FBgn0031692	TpnC25D	0.999	4	16	0.011	0.174	0.006	GO:0045445	myoblast differentiation	1	muscle contraction-IEA|calcium-mediated signaling-IEA|ciliary or flagellar motility-IEA	calcium ion binding-ISS|calmodulin binding-IEA|calcium ion binding-NAS	flagellin-based flagellum-IEA	ciliary or flagellar motility-IEA	calcium ion binding-ISS|calcium ion binding-NAS	flagellin-based flagellum-IEA	-	58585252-troponin C type IIa [Apis mellifera]:e-val = 5e-59|114051976-troponin C 25D [Bombyx mori]:e-val = 1e-58|91088887-similar to CG6514-PA [Tribolium castaneum]:e-val = 6e-53|108871504-troponin C [Aedes aegypti]:e-val = 4e-50
FBgn0031692	TpnC25D	1	4	16	0.005	0.154	0.003	GO:0030239	myofibril assembly	1	muscle contraction-IEA|calcium-mediated signaling-IEA|ciliary or flagellar motility-IEA	calcium ion binding-ISS|calmodulin binding-IEA|calcium ion binding-NAS	flagellin-based flagellum-IEA	ciliary or flagellar motility-IEA	calcium ion binding-ISS|calcium ion binding-NAS	flagellin-based flagellum-IEA	-	58585252-troponin C type IIa [Apis mellifera]:e-val = 5e-59|114051976-troponin C 25D [Bombyx mori]:e-val = 1e-58|91088887-similar to CG6514-PA [Tribolium castaneum]:e-val = 6e-53|108871504-troponin C [Aedes aegypti]:e-val = 4e-50
FBgn0031670	CG3887	1	5	8	0.049	0.434	0.022	GO:0006508	proteolysis	0	cell redox homeostasis-IEA	selenium binding-IEA	cellular_component-ND	cell redox homeostasis-IEA	selenium binding-IEA	cellular_component-ND	52783796-selenocysteine incorporation-NAS	108876088-hypothetical protein [Aedes aegypti]:e-val = 4e-63|91083003-similar to SelT-like protein precursor [Tribolium castaneum]:e-val = 1e-49|45766836-selenoprotein T [Homo sapiens]:e-val = 2e-35|29648568-selenoprotein T, 1b [Danio rerio]:e-val = 5e-32
FBgn0031663	CG8891	0.575	1	2	0.007	0.361	0.001	GO:0043038	amino acid activation	0	nucleobase, nucleoside, nucleotide and nucleic acid metabolic process-IEA|regulation of nucleobase, nucleoside, nucleotide and nucleic acid metabolic process-IEA	nucleotide phosphatase activity-IEA	-	-	hydrolase activity-IEA	-	-	58389507-AGAP008374-PA [Anopheles gambiae str. PEST]:e-val = 2e-77|108875388-inosine triphosphate pyrophosphatase (itpase) (inosine triphosphatase) [Aedes aegypti]:e-val = 6e-76|114052993-inosine triphosphatase [Bombyx mori]:e-val = 4e-71|126332336-similar to Chain A, Crystal Structure Of Human Inosine Triphosphate Pyrophosphatase [Monodelphis domestica]:e-val = 5e-71|91082307-similar to CG8891-P…
FBgn0031663	CG8891	0.582	1	2	0.007	0.371	0.001	GO:0006418	tRNA aminoacylation for protein translation	0	nucleobase, nucleoside, nucleotide and nucleic acid metabolic process-IEA|regulation of nucleobase, nucleoside, nucleotide and nucleic acid metabolic process-IEA	nucleotide phosphatase activity-IEA	-	-	hydrolase activity-IEA	-	-	58389507-AGAP008374-PA [Anopheles gambiae str. PEST]:e-val = 2e-77|108875388-inosine triphosphate pyrophosphatase (itpase) (inosine triphosphatase) [Aedes aegypti]:e-val = 6e-76|114052993-inosine triphosphatase [Bombyx mori]:e-val = 4e-71|126332336-similar to Chain A, Crystal Structure Of Human Inosine Triphosphate Pyrophosphatase [Monodelphis domestica]:e-val = 5e-71|91082307-similar to CG8891-P…
FBgn0031663	CG8891	0.519	1	2	0.007	0.313	0.001	GO:0006399	tRNA metabolic process	0	nucleobase, nucleoside, nucleotide and nucleic acid metabolic process-IEA|regulation of nucleobase, nucleoside, nucleotide and nucleic acid metabolic process-IEA	nucleotide phosphatase activity-IEA	-	-	hydrolase activity-IEA	-	-	58389507-AGAP008374-PA [Anopheles gambiae str. PEST]:e-val = 2e-77|108875388-inosine triphosphate pyrophosphatase (itpase) (inosine triphosphatase) [Aedes aegypti]:e-val = 6e-76|114052993-inosine triphosphatase [Bombyx mori]:e-val = 4e-71|126332336-similar to Chain A, Crystal Structure Of Human Inosine Triphosphate Pyrophosphatase [Monodelphis domestica]:e-val = 5e-71|91082307-similar to CG8891-P…
FBgn0031620	CG11929	0.589	1	2	0.006	0.238	0.001	GO:0006626	protein targeting to mitochondrion	0	-	-	-	-	-	-	-	-
FBgn0031620	CG11929	0.525	1	2	0.014	0.356	0.003	GO:0006413	translational initiation	0	-	-	-	-	-	-	-	-
FBgn0031590	CG3702	0.679	1	1	0.007	0.361	0.001	GO:0043038	amino acid activation	0	-	-	-	-	-	-	62898838-multicellular organismal development-TAS	108877673-hypothetical protein [Aedes aegypti]:e-val = 0.0|91081299-similar to CG3702-PA [Tribolium castaneum]:e-val = 0.0|73947350-cleft lip and palate associated transmembrane protein 1 [Canis lupus familiaris]:e-val = 0.0|109126805-similar to cleft lip and palate associated transmembrane protein 1 [Macaca mulatta]:e-val = 0.0|126328877-similar to CLPTM1 protein [Monodelphis domestica]:e-val = …
FBgn0031590	CG3702	0.689	1	1	0.007	0.371	0.001	GO:0006418	tRNA aminoacylation for protein translation	0	-	-	-	-	-	-	62898838-multicellular organismal development-TAS	108877673-hypothetical protein [Aedes aegypti]:e-val = 0.0|91081299-similar to CG3702-PA [Tribolium castaneum]:e-val = 0.0|73947350-cleft lip and palate associated transmembrane protein 1 [Canis lupus familiaris]:e-val = 0.0|109126805-similar to cleft lip and palate associated transmembrane protein 1 [Macaca mulatta]:e-val = 0.0|126328877-similar to CLPTM1 protein [Monodelphis domestica]:e-val = …
FBgn0031590	CG3702	0.611	1	1	0.007	0.313	0.001	GO:0006399	tRNA metabolic process	0	-	-	-	-	-	-	62898838-multicellular organismal development-TAS	108877673-hypothetical protein [Aedes aegypti]:e-val = 0.0|91081299-similar to CG3702-PA [Tribolium castaneum]:e-val = 0.0|73947350-cleft lip and palate associated transmembrane protein 1 [Canis lupus familiaris]:e-val = 0.0|109126805-similar to cleft lip and palate associated transmembrane protein 1 [Macaca mulatta]:e-val = 0.0|126328877-similar to CLPTM1 protein [Monodelphis domestica]:e-val = …
FBgn0031545	CG3213	0.762	1	1	0.003	0.222	0	GO:0009064	glutamine family amino acid metabolic process	0	translation-IEA	structural constituent of ribosome-IEA	ribosome-IEA	translation-IEA	structural constituent of ribosome-IEA	ribosome-IEA	-	-
FBgn0031536	Cog3	0.583	1	1	0.0425	0.313	0.00948	GO:0009628	response to abiotic stimulus	0	-	-	-	intracellular protein transport-IEA	-	membrane-IEA|cis-Golgi network-IEA	108875894-ER to Golgi vesicle-mediated transport-ISS|108875894-intra-Golgi vesicle-mediated transport-ISS|14549669-protein amino acid glycosylation-IMP|14549669-ER to Golgi vesicle-mediated transport-IDA|14549669-retrograde vesicle-mediated transport, Golgi to ER-IMP|14549669-intra-Golgi vesicle-mediated transport-IDA|14549669-protein localization in organelle-IMP|14549669-protein stabilization-I…	108875894-hypothetical protein [Aedes aegypti]:e-val = 0.0|66521534-similar to CG3248-PA [Apis mellifera]:e-val = 3e-175|118084859-component of oligomeric golgi complex 3 [Gallus gallus]:e-val = 2e-171|109120650-similar to component of golgi transport complex 3 [Macaca mulatta]:e-val = 6e-166
FBgn0031453	CG9894	0.906	2	11	0.011	0.24	0.00238	GO:0016079	synaptic vesicle exocytosis	0	-	-	nucleus-IDA	-	-	nucleus-IDA	-	-
FBgn0031408	CG10882	0.569	2	24	0.003	0.097	0.001	GO:0032507	maintenance of cellular protein localization	1	intracellular protein transport-IEA|ER to Golgi vesicle-mediated transport-IEA|G-protein coupled receptor protein signaling pathway-IEA	serine-type endopeptidase activity-ISS|rhodopsin-like receptor activity-IEA|protein binding-IEA|zinc ion binding-IEA	integral to membrane-IEA|COPII vesicle coat-IEA	intracellular protein transport-IEA|G-protein coupled receptor protein signaling pathway-IEA|ER to Golgi vesicle-mediated transport-IEA	serine-type endopeptidase activity-ISS|rhodopsin-like receptor activity-IEA|protein binding-IEA|zinc ion binding-IEA	integral to membrane-IEA|COPII vesicle coat-IEA|lipid particle-IDA	38373669-ER to Golgi vesicle-mediated transport-NAS|38373669-ER to Golgi vesicle-mediated transport-EXP|38373669-membrane organization and biogenesis-EXP|119594061-ER to Golgi vesicle-mediated transport-NAS|119594061-ER to Golgi vesicle-mediated transport-EXP|119594061-membrane organization and biogenesis-EXP	108879365-Sec24B protein, putative [Aedes aegypti]:e-val = 0.0|66521121-similar to CG10882-PA [Apis mellifera]:e-val = 0.0|115712785-similar to SEC24 related gene family, member C (S. cerevisiae) [Strongylocentrotus purpuratus]:e-val = 0.0|114631253-SEC24 family, member C (S. cerevisiae) [Pan troglodytes]:e-val = 0.0|50749392-SEC24 related gene family, member C (S. cerevisiae) [Gallus gallus]:e-v…
FBgn0031408	CG10882	1	5	24	0.003	0.27	0.001	GO:0006890	retrograde vesicle-mediated transport, Golgi to ER	1	intracellular protein transport-IEA|ER to Golgi vesicle-mediated transport-IEA|G-protein coupled receptor protein signaling pathway-IEA	serine-type endopeptidase activity-ISS|rhodopsin-like receptor activity-IEA|protein binding-IEA|zinc ion binding-IEA	integral to membrane-IEA|COPII vesicle coat-IEA	intracellular protein transport-IEA|G-protein coupled receptor protein signaling pathway-IEA|ER to Golgi vesicle-mediated transport-IEA	serine-type endopeptidase activity-ISS|rhodopsin-like receptor activity-IEA|protein binding-IEA|zinc ion binding-IEA	integral to membrane-IEA|COPII vesicle coat-IEA|lipid particle-IDA	38373669-ER to Golgi vesicle-mediated transport-NAS|38373669-ER to Golgi vesicle-mediated transport-EXP|38373669-membrane organization and biogenesis-EXP|119594061-ER to Golgi vesicle-mediated transport-NAS|119594061-ER to Golgi vesicle-mediated transport-EXP|119594061-membrane organization and biogenesis-EXP	108879365-Sec24B protein, putative [Aedes aegypti]:e-val = 0.0|66521121-similar to CG10882-PA [Apis mellifera]:e-val = 0.0|115712785-similar to SEC24 related gene family, member C (S. cerevisiae) [Strongylocentrotus purpuratus]:e-val = 0.0|114631253-SEC24 family, member C (S. cerevisiae) [Pan troglodytes]:e-val = 0.0|50749392-SEC24 related gene family, member C (S. cerevisiae) [Gallus gallus]:e-v…
FBgn0031407	CG4270	0.522	1	3	0.006	0.238	0.001	GO:0006626	protein targeting to mitochondrion	0	-	-	-	-	-	extracellular region-IEA	-	66548101-similar to CG16995-PA [Apis mellifera]:e-val = 2e-28|108875524-hypothetical protein [Aedes aegypti]:e-val = 8e-26|118777818-AGAP007583-PB [Anopheles gambiae str. PEST]:e-val = 5e-22|115739571-similar to cysteine-rich secretory protein-2, putative [Strongylocentrotus purpuratus]:e-val = 4e-20
FBgn0031242	CG11604	1	9	40	0.005	0.462	0.002	GO:0006364	rRNA processing	0	-	-	-	-	-	-	-	-
FBgn0031216	CG11376	0.636	2	4	0.125	0.457	0.0715	GO:0003002	regionalization	0	-	-	-	-	GTP binding-IEA|guanyl-nucleotide exchange factor activity-IEA|GTPase binding-IEA	-	54112429-microtubule cytoskeleton organization and biogenesis-IMP|54112429-axonogenesis-IMP|54112429-neurite development-IMP|54112429-activation of Rac GTPase activity-IDA|54112429-positive regulation of peptidyl-serine phosphorylation-IMP|54112429-establishment of neuroblast polarity-IMP	108872660-Dedicator of cytokinesis protein 2 [Aedes aegypti]:e-val = 0.0|66546286-similar to CG11376-PA [Apis mellifera]:e-val = 0.0|118094735-dedicator of cytokinesis 7 [Gallus gallus]:e-val = 0.0|109005780-similar to dedicator of cytokinesis 7 [Macaca mulatta]:e-val = 0.0|27529871-dedicator of cytokinesis 6 [Homo sapiens]:e-val = 0.0|118103958-dedicator of cytokinesis 8 [Gallus gallus]:e-val = …
FBgn0031149	CG1518	0.874	4	19	0.0686	0.221	0.0307	GO:0065003	macromolecular complex assembly	0	protein amino acid glycosylation-IEA|protein amino acid glycosylation-IEA	oligosaccharyl transferase activity-ISS	membrane-IEA	protein amino acid glycosylation-IEA	oligosaccharyl transferase activity-ISS	membrane-IEA	22749415-protein amino acid N-linked glycosylation via asparagine-IDA	108880169-oligosaccharyl transferase [Aedes aegypti]:e-val = 0.0|58380617-AGAP000434-PA [Anopheles gambiae str. PEST]:e-val = 0.0|66566378-similar to CG1518-PA [Apis mellifera]:e-val = 0.0|53130314-STT3, subunit of the oligosaccharyltransferase complex, homolog A (S. cerevisiae) [Gallus gallus]:e-val = 0.0|47575718-hypothetical protein MGC76056 [Xenopus tropicalis]:e-val = 0.0|54648189-similar to…
FBgn0031149	CG1518	0.611	3	19	0.032	0.122	0.0184	GO:0051246	regulation of protein metabolic process	0	protein amino acid glycosylation-IEA|protein amino acid glycosylation-IEA	oligosaccharyl transferase activity-ISS	membrane-IEA	protein amino acid glycosylation-IEA	oligosaccharyl transferase activity-ISS	membrane-IEA	22749415-protein amino acid N-linked glycosylation via asparagine-IDA	108880169-oligosaccharyl transferase [Aedes aegypti]:e-val = 0.0|58380617-AGAP000434-PA [Anopheles gambiae str. PEST]:e-val = 0.0|66566378-similar to CG1518-PA [Apis mellifera]:e-val = 0.0|53130314-STT3, subunit of the oligosaccharyltransferase complex, homolog A (S. cerevisiae) [Gallus gallus]:e-val = 0.0|47575718-hypothetical protein MGC76056 [Xenopus tropicalis]:e-val = 0.0|54648189-similar to…
FBgn0031149	CG1518	0.6	5	19	0.122	0.372	0.0765	GO:0048523	negative regulation of cellular process	0	protein amino acid glycosylation-IEA|protein amino acid glycosylation-IEA	oligosaccharyl transferase activity-ISS	membrane-IEA	protein amino acid glycosylation-IEA	oligosaccharyl transferase activity-ISS	membrane-IEA	22749415-protein amino acid N-linked glycosylation via asparagine-IDA	108880169-oligosaccharyl transferase [Aedes aegypti]:e-val = 0.0|58380617-AGAP000434-PA [Anopheles gambiae str. PEST]:e-val = 0.0|66566378-similar to CG1518-PA [Apis mellifera]:e-val = 0.0|53130314-STT3, subunit of the oligosaccharyltransferase complex, homolog A (S. cerevisiae) [Gallus gallus]:e-val = 0.0|47575718-hypothetical protein MGC76056 [Xenopus tropicalis]:e-val = 0.0|54648189-similar to…
FBgn0031149	CG1518	0.827	3	19	0.0316	0.193	0.0123	GO:0007059	chromosome segregation	0	protein amino acid glycosylation-IEA|protein amino acid glycosylation-IEA	oligosaccharyl transferase activity-ISS	membrane-IEA	protein amino acid glycosylation-IEA	oligosaccharyl transferase activity-ISS	membrane-IEA	22749415-protein amino acid N-linked glycosylation via asparagine-IDA	108880169-oligosaccharyl transferase [Aedes aegypti]:e-val = 0.0|58380617-AGAP000434-PA [Anopheles gambiae str. PEST]:e-val = 0.0|66566378-similar to CG1518-PA [Apis mellifera]:e-val = 0.0|53130314-STT3, subunit of the oligosaccharyltransferase complex, homolog A (S. cerevisiae) [Gallus gallus]:e-val = 0.0|47575718-hypothetical protein MGC76056 [Xenopus tropicalis]:e-val = 0.0|54648189-similar to…
FBgn0031149	CG1518	0.991	4	19	0.0283	0.241	0.0113	GO:0000398	nuclear mRNA splicing, via spliceosome	0	protein amino acid glycosylation-IEA|protein amino acid glycosylation-IEA	oligosaccharyl transferase activity-ISS	membrane-IEA	protein amino acid glycosylation-IEA	oligosaccharyl transferase activity-ISS	membrane-IEA	22749415-protein amino acid N-linked glycosylation via asparagine-IDA	108880169-oligosaccharyl transferase [Aedes aegypti]:e-val = 0.0|58380617-AGAP000434-PA [Anopheles gambiae str. PEST]:e-val = 0.0|66566378-similar to CG1518-PA [Apis mellifera]:e-val = 0.0|53130314-STT3, subunit of the oligosaccharyltransferase complex, homolog A (S. cerevisiae) [Gallus gallus]:e-val = 0.0|47575718-hypothetical protein MGC76056 [Xenopus tropicalis]:e-val = 0.0|54648189-similar to…
FBgn0031148	CG1753	0.522	1	3	0.006	0.238	0.001	GO:0006626	protein targeting to mitochondrion	0	amino acid biosynthetic process-IEA|cysteine biosynthetic process from serine-IEA|cysteine biosynthetic process via cystathione-IEA	cystathionine beta-synthase activity-ISS	cytoplasm-IEA	cysteine biosynthetic process via cystathionine-IEA|cysteine biosynthetic process from serine-IEA	cystathionine beta-synthase activity-ISS|pyridoxal phosphate binding-IEA	cytoplasm-IEA	-	108875525-cysteine synthase [Aedes aegypti]:e-val = 4e-148|115668694-similar to Cystathionine-beta-synthase [Strongylocentrotus purpuratus]:e-val = 2e-135|56118823-cystathionine-beta-synthase [Xenopus tropicalis]:e-val = 2e-131|30089694-cystathionine beta-synthase [Mus musculus]:e-val = 2e-128
FBgn0031130	CG15452	0.653	1	1	0.006	0.238	0.001	GO:0006626	protein targeting to mitochondrion	0	-	-	-	-	-	-	-	-
FBgn0031127	CG1835	0.522	1	3	0.008	0.231	0.001	GO:0006839	mitochondrial transport	0	-	-	-	-	-	-	-	-
FBgn0031126	Cyp6v1	0.536	2	2	0.014	0.091	0.01	GO:0043623	cellular protein complex assembly	0	electron transport-IEA	electron carrier activity-ISS|electron carrier activity-NAS|electron carrier activity-NAS|monooxygenase activity-IEA|iron ion binding-IEA|heme binding-IEA	microsome-NAS|membrane-NAS	-	electron carrier activity-ISS|electron carrier activity-NAS|electron carrier activity-NAS|heme binding-IEA|iron ion binding-IEA|monooxygenase activity-IEA	microsome-NAS|membrane-NAS	-	-
FBgn0031118	RhoGAP19D	0.681	1	1	0.006	0.235	0.001	GO:0016081	synaptic vesicle docking during exocytosis	0	signal transduction-IEA|intracellular signaling cascade-IEA	small GTPase regulator activity-IEA|protein binding-IEA	-	signal transduction-IEA	protein binding-IEA	intracellular-IEA	-	108874671-hypothetical protein [Aedes aegypti]:e-val = 2e-68|110761407-similar to Rho GTPase activating protein 21 [Apis mellifera]:e-val = 2e-51|115761435-similar to KIAA1424 protein [Strongylocentrotus purpuratus]:e-val = 4e-44|126341475-similar to Rho-GTPase activating protein 10 [Monodelphis domestica]:e-val = 9e-44
FBgn0031078	CG11943	0.907	3	20	0.017	0.14	0.007	GO:0051252	regulation of RNA metabolic process	0	-	-	-	-	-	-	-	-
FBgn0031078	CG11943	0.853	3	20	0.013	0.068	0.006	GO:0000381	regulation of alternative nuclear mRNA splicing, via spliceosome	0	-	-	-	-	-	-	-	-
FBgn0031078	CG11943	0.991	3	20	0.005	0.095	0.002	GO:0000245	spliceosome assembly	0	-	-	-	-	-	-	-	-
FBgn0031035	Ribosomal_protein_S10b	1	65	77	0.08	0.883	0.017	GO:0006412	translation	1	translation-IEA|cytoskeleton organization and biogenesis-IEA	structural constituent of ribosome-ISS|nucleic acid binding-IEA|actin binding-IEA|structural constituent of cytoskeleton-IEA|microtubule binding-IEA|intermediate filament binding-IEA	cytosolic small ribosomal subunit (sensu Eukaryota)-ISS	-	structural constituent of ribosome-ISS	-	-	58381477-AGAP000739-PA [Anopheles gambiae str. PEST]:e-val = 4e-47|48106363-similar to Ribosomal protein S10b CG14206-PC, isoform C [Apis mellifera]:e-val = 2e-45|91080573-similar to CG14206-PC, isoform C [Tribolium castaneum]:e-val = 5e-44|112983505-ribosomal protein S10 [Bombyx mori]:e-val = 1e-43
FBgn0030968	CG7322	0.798	2	11	0.019	0.202	0.005	GO:0044262	cellular carbohydrate metabolic process	0	lipid metabolic process-IEA	oxidoreductase activity, acting on CH-OH group of donors-ISS	-	metabolic process-IEA	oxidoreductase activity, acting on CH-OH group of donors-ISS|binding-IEA	-	-	108868737-lung carbonyl reductase [Aedes aegypti]:e-val = 4e-69|118788726-AGAP008502-PA [Anopheles gambiae str. PEST]:e-val = 4e-65|50400594-dicarbonyl L-xylulose reductase [Mus musculus]:e-val = 1e-48|109119164-dicarbonyl/L-xylulose reductase [Macaca mulatta]:e-val = 4e-48
FBgn0030968	CG7322	0.957	2	11	0.005	0.32	0.001	GO:0016052	carbohydrate catabolic process	0	lipid metabolic process-IEA	oxidoreductase activity, acting on CH-OH group of donors-ISS	-	metabolic process-IEA	oxidoreductase activity, acting on CH-OH group of donors-ISS|binding-IEA	-	-	108868737-lung carbonyl reductase [Aedes aegypti]:e-val = 4e-69|118788726-AGAP008502-PA [Anopheles gambiae str. PEST]:e-val = 4e-65|50400594-dicarbonyl L-xylulose reductase [Mus musculus]:e-val = 1e-48|109119164-dicarbonyl/L-xylulose reductase [Macaca mulatta]:e-val = 4e-48
FBgn0030968	CG7322	0.912	2	11	0.006	0.113	0.002	GO:0009117	nucleotide metabolic process	0	lipid metabolic process-IEA	oxidoreductase activity, acting on CH-OH group of donors-ISS	-	metabolic process-IEA	oxidoreductase activity, acting on CH-OH group of donors-ISS|binding-IEA	-	-	108868737-lung carbonyl reductase [Aedes aegypti]:e-val = 4e-69|118788726-AGAP008502-PA [Anopheles gambiae str. PEST]:e-val = 4e-65|50400594-dicarbonyl L-xylulose reductase [Mus musculus]:e-val = 1e-48|109119164-dicarbonyl/L-xylulose reductase [Macaca mulatta]:e-val = 4e-48
FBgn0030968	CG7322	0.859	2	11	0.013	0.132	0.003	GO:0006732	coenzyme metabolic process	0	lipid metabolic process-IEA	oxidoreductase activity, acting on CH-OH group of donors-ISS	-	metabolic process-IEA	oxidoreductase activity, acting on CH-OH group of donors-ISS|binding-IEA	-	-	108868737-lung carbonyl reductase [Aedes aegypti]:e-val = 4e-69|118788726-AGAP008502-PA [Anopheles gambiae str. PEST]:e-val = 4e-65|50400594-dicarbonyl L-xylulose reductase [Mus musculus]:e-val = 1e-48|109119164-dicarbonyl/L-xylulose reductase [Macaca mulatta]:e-val = 4e-48
FBgn0030968	CG7322	0.982	2	11	0.005	0.303	0.001	GO:0006631	fatty acid metabolic process	1	lipid metabolic process-IEA	oxidoreductase activity, acting on CH-OH group of donors-ISS	-	metabolic process-IEA	oxidoreductase activity, acting on CH-OH group of donors-ISS|binding-IEA	-	-	108868737-lung carbonyl reductase [Aedes aegypti]:e-val = 4e-69|118788726-AGAP008502-PA [Anopheles gambiae str. PEST]:e-val = 4e-65|50400594-dicarbonyl L-xylulose reductase [Mus musculus]:e-val = 1e-48|109119164-dicarbonyl/L-xylulose reductase [Macaca mulatta]:e-val = 4e-48
FBgn0030968	CG7322	0.874	2	11	0.012	0.154	0.003	GO:0006066	alcohol metabolic process	0	lipid metabolic process-IEA	oxidoreductase activity, acting on CH-OH group of donors-ISS	-	metabolic process-IEA	oxidoreductase activity, acting on CH-OH group of donors-ISS|binding-IEA	-	-	108868737-lung carbonyl reductase [Aedes aegypti]:e-val = 4e-69|118788726-AGAP008502-PA [Anopheles gambiae str. PEST]:e-val = 4e-65|50400594-dicarbonyl L-xylulose reductase [Mus musculus]:e-val = 1e-48|109119164-dicarbonyl/L-xylulose reductase [Macaca mulatta]:e-val = 4e-48
FBgn0030968	CG7322	0.95	2	11	0.004	0.327	0.001	GO:0006007	glucose catabolic process	0	lipid metabolic process-IEA	oxidoreductase activity, acting on CH-OH group of donors-ISS	-	metabolic process-IEA	oxidoreductase activity, acting on CH-OH group of donors-ISS|binding-IEA	-	-	108868737-lung carbonyl reductase [Aedes aegypti]:e-val = 4e-69|118788726-AGAP008502-PA [Anopheles gambiae str. PEST]:e-val = 4e-65|50400594-dicarbonyl L-xylulose reductase [Mus musculus]:e-val = 1e-48|109119164-dicarbonyl/L-xylulose reductase [Macaca mulatta]:e-val = 4e-48
FBgn0030891	diskette	0.609	2	8	0.013	0.081	0.006	GO:0051128	regulation of cellular component organization and biogenesis	0	-	histone acetyltransferase activity-ISS	histone acetyltransferase complex-ISS|histone acetyltransferase complex-ISS|Ada2/Gcn5/Ada3 transcription activator complex-NAS|polytene chromosome-IDA	-	histone acetyltransferase activity-ISS	histone acetyltransferase complex-ISS|histone acetyltransferase complex-ISS|Ada2/Gcn5/Ada3 transcription activator complex-NAS|polytene chromosome-IDA	-	-
FBgn0030891	diskette	0.878	2	8	0.006	0.113	0.002	GO:0051052	regulation of DNA metabolic process	0	-	histone acetyltransferase activity-ISS	histone acetyltransferase complex-ISS|histone acetyltransferase complex-ISS|Ada2/Gcn5/Ada3 transcription activator complex-NAS|polytene chromosome-IDA	-	histone acetyltransferase activity-ISS	histone acetyltransferase complex-ISS|histone acetyltransferase complex-ISS|Ada2/Gcn5/Ada3 transcription activator complex-NAS|polytene chromosome-IDA	-	-
FBgn0030891	diskette	0.533	2	8	0.026	0.306	0.016	GO:0016568	chromatin modification	1	-	histone acetyltransferase activity-ISS	histone acetyltransferase complex-ISS|histone acetyltransferase complex-ISS|Ada2/Gcn5/Ada3 transcription activator complex-NAS|polytene chromosome-IDA	-	histone acetyltransferase activity-ISS	histone acetyltransferase complex-ISS|histone acetyltransferase complex-ISS|Ada2/Gcn5/Ada3 transcription activator complex-NAS|polytene chromosome-IDA	-	-
FBgn0030891	diskette	1	4	8	0.017	0.339	0.004	GO:0006367	transcription initiation from RNA polymerase II promoter	1	-	histone acetyltransferase activity-ISS	histone acetyltransferase complex-ISS|histone acetyltransferase complex-ISS|Ada2/Gcn5/Ada3 transcription activator complex-NAS|polytene chromosome-IDA	-	histone acetyltransferase activity-ISS	histone acetyltransferase complex-ISS|histone acetyltransferase complex-ISS|Ada2/Gcn5/Ada3 transcription activator complex-NAS|polytene chromosome-IDA	-	-
FBgn0030864	CG8173	0.994	7	56	0.037	0.244	0.011	GO:0051321	meiotic cell cycle	0	protein amino acid phosphorylation-IEA|protein amino acid phosphorylation-IEA	protein serine/threonine kinase activity-ISS|ATP binding-IEA	-	protein amino acid phosphorylation-IEA	protein serine/threonine kinase activity-ISS|ATP binding-IEA	-	8037849-protein amino acid phosphorylation-NAS|8037849-mitosis-NAS	108868791-protein serine/threonine kinase, putative [Aedes aegypti]:e-val = 1e-75|58332544-PDZ binding kinase [Xenopus tropicalis]:e-val = 5e-51|57032700-hypothetical LOC496340 [Xenopus laevis]:e-val = 3e-49|72069895-similar to PDZ-binding kinase [Strongylocentrotus purpuratus]:e-val = 2e-45
FBgn0030864	CG8173	0.776	3	56	0.003	0.082	0.002	GO:0016572	histone phosphorylation	0	protein amino acid phosphorylation-IEA|protein amino acid phosphorylation-IEA	protein serine/threonine kinase activity-ISS|ATP binding-IEA	-	protein amino acid phosphorylation-IEA	protein serine/threonine kinase activity-ISS|ATP binding-IEA	-	8037849-protein amino acid phosphorylation-NAS|8037849-mitosis-NAS	108868791-protein serine/threonine kinase, putative [Aedes aegypti]:e-val = 1e-75|58332544-PDZ binding kinase [Xenopus tropicalis]:e-val = 5e-51|57032700-hypothetical LOC496340 [Xenopus laevis]:e-val = 3e-49|72069895-similar to PDZ-binding kinase [Strongylocentrotus purpuratus]:e-val = 2e-45
FBgn0030864	CG8173	0.687	4	56	0.019	0.14	0.007	GO:0007143	female meiosis	0	protein amino acid phosphorylation-IEA|protein amino acid phosphorylation-IEA	protein serine/threonine kinase activity-ISS|ATP binding-IEA	-	protein amino acid phosphorylation-IEA	protein serine/threonine kinase activity-ISS|ATP binding-IEA	-	8037849-protein amino acid phosphorylation-NAS|8037849-mitosis-NAS	108868791-protein serine/threonine kinase, putative [Aedes aegypti]:e-val = 1e-75|58332544-PDZ binding kinase [Xenopus tropicalis]:e-val = 5e-51|57032700-hypothetical LOC496340 [Xenopus laevis]:e-val = 3e-49|72069895-similar to PDZ-binding kinase [Strongylocentrotus purpuratus]:e-val = 2e-45
FBgn0030864	CG8173	0.986	10	56	0.059	0.329	0.03	GO:0007001	chromosome organization and biogenesis (sensu Eukaryota)	0	protein amino acid phosphorylation-IEA|protein amino acid phosphorylation-IEA	protein serine/threonine kinase activity-ISS|ATP binding-IEA	-	protein amino acid phosphorylation-IEA	protein serine/threonine kinase activity-ISS|ATP binding-IEA	-	8037849-protein amino acid phosphorylation-NAS|8037849-mitosis-NAS	108868791-protein serine/threonine kinase, putative [Aedes aegypti]:e-val = 1e-75|58332544-PDZ binding kinase [Xenopus tropicalis]:e-val = 5e-51|57032700-hypothetical LOC496340 [Xenopus laevis]:e-val = 3e-49|72069895-similar to PDZ-binding kinase [Strongylocentrotus purpuratus]:e-val = 2e-45
FBgn0030864	CG8173	0.523	5	56	0.022	0.113	0.018	GO:0000910	cytokinesis	0	protein amino acid phosphorylation-IEA|protein amino acid phosphorylation-IEA	protein serine/threonine kinase activity-ISS|ATP binding-IEA	-	protein amino acid phosphorylation-IEA	protein serine/threonine kinase activity-ISS|ATP binding-IEA	-	8037849-protein amino acid phosphorylation-NAS|8037849-mitosis-NAS	108868791-protein serine/threonine kinase, putative [Aedes aegypti]:e-val = 1e-75|58332544-PDZ binding kinase [Xenopus tropicalis]:e-val = 5e-51|57032700-hypothetical LOC496340 [Xenopus laevis]:e-val = 3e-49|72069895-similar to PDZ-binding kinase [Strongylocentrotus purpuratus]:e-val = 2e-45
FBgn0030864	CG8173	1	11	56	0.063	0.311	0.023	GO:0000279	M phase	0	protein amino acid phosphorylation-IEA|protein amino acid phosphorylation-IEA	protein serine/threonine kinase activity-ISS|ATP binding-IEA	-	protein amino acid phosphorylation-IEA	protein serine/threonine kinase activity-ISS|ATP binding-IEA	-	8037849-protein amino acid phosphorylation-NAS|8037849-mitosis-NAS	108868791-protein serine/threonine kinase, putative [Aedes aegypti]:e-val = 1e-75|58332544-PDZ binding kinase [Xenopus tropicalis]:e-val = 5e-51|57032700-hypothetical LOC496340 [Xenopus laevis]:e-val = 3e-49|72069895-similar to PDZ-binding kinase [Strongylocentrotus purpuratus]:e-val = 2e-45
FBgn0030851	CG8326	0.958	4	26	0.005	0.462	0.002	GO:0006364	rRNA processing	0	-	-	-	-	-	-	-	-
FBgn0030803	CG4880	0.753	3	21	0.037	0.244	0.011	GO:0051321	meiotic cell cycle	0	-	-	-	-	-	-	-	-
FBgn0030803	CG4880	0.557	3	21	0.032	0.122	0.018	GO:0051246	regulation of protein metabolic process	0	-	-	-	-	-	-	-	-
FBgn0030803	CG4880	0.629	4	21	0.059	0.329	0.03	GO:0007001	chromosome organization and biogenesis (sensu Eukaryota)	0	-	-	-	-	-	-	-	-
FBgn0030803	CG4880	1	7	21	0.063	0.311	0.023	GO:0000279	M phase	0	-	-	-	-	-	-	-	-
FBgn0030803	CG4880	0.933	3	21	0.011	0.119	0.005	GO:0000070	mitotic sister chromatid segregation	0	-	-	-	-	-	-	-	-
FBgn0030775	CG9673	0.982	4	13	0.049	0.434	0.022	GO:0006508	proteolysis	1	proteolysis-IEA	serine-type endopeptidase activity-NAS|serine-type endopeptidase activity-NAS	-	proteolysis-IEA	serine-type endopeptidase activity-NAS|serine-type endopeptidase activity-IEA	-	-	-
FBgn0030744	CG9992	0.594	1	1	0.066	0.334	0.0151	GO:0050877	neurological process	0	-	-	-	-	-	-	-	-
FBgn0030711	CG8928	0.553	3	31	0.021	0.116	0.01	GO:0007349	cellularization	0	-	-	-	-	-	-	-	-
FBgn0030672	CG9281	0.567	1	1	0.005	0.462	0.002	GO:0006364	rRNA processing	0	transport-IEA	transporter activity-ISS|ATPase activity, coupled to transmembrane movement of substances-ISS|ATP binding-IEA	ATP-binding cassette (ABC) transporter complex-ISS	-	ATPase activity, coupled to transmembrane movement of substances-ISS|transporter activity-ISS|ATP binding-IEA	ATP-binding cassette (ABC) transporter complex-ISS	10179834-transport-TAS	114053001-ATP-binding cassette sub-family F member 2 [Bombyx mori]:e-val = 0.0|110758587-similar to CG9281-PB, isoform B [Apis mellifera]:e-val = 0.0|108872755-ATP-dependent transporter [Aedes aegypti]:e-val = 0.0|57529531-ATP-binding cassette, sub-family F (GCN20), member 2 [Gallus gallus]:e-val = 0.0|72079414-hypothetical LOC581859 [Strongylocentrotus purpuratus]:e-val = 0.0|109068925-similar t…
FBgn0030658	CG7872	0.525	1	2	0.014	0.356	0.003	GO:0006413	translational initiation	0	-	heat shock protein binding-IEA	-	-	heat shock protein binding-IEA	-	-	91076686-similar to CG7872 CG7872-PA [Tribolium castaneum]:e-val = 5e-95|108870455-DNA-J, putative [Aedes aegypti]:e-val = 4e-88|118788514-AGAP000831-PA [Anopheles gambiae str. PEST]:e-val = 2e-86|126334285-similar to guanine nucleotide binding protein (G protein), gamma 10 [Monodelphis domestica]:e-val = 8e-79
FBgn0030593	CG9512	0.788	2	18	0.011	0.155	0.002	GO:0019725	cell homeostasis	0	alcohol metabolic process-IEA|electron transport-IEA	choline dehydrogenase activity-ISS|FAD binding-IEA	-	alcohol metabolic process-IEA	choline dehydrogenase activity-ISS|FAD binding-IEA	-	-	-
FBgn0030593	CG9512	0.948	2	18	0.003	0.222	0	GO:0006637	acyl-CoA metabolic process	0	alcohol metabolic process-IEA|electron transport-IEA	choline dehydrogenase activity-ISS|FAD binding-IEA	-	alcohol metabolic process-IEA	choline dehydrogenase activity-ISS|FAD binding-IEA	-	-	-
FBgn0030582	CG14411	0.525	1	1	0.011	0.24	0.002	GO:0016079	synaptic vesicle exocytosis	0	protein metabolic process-IEA	phosphoprotein phosphatase activity-IEA	-	-	-	-	-	-
FBgn0030536	CG11068	0.523	1	1	0.016	0.318	0.005	GO:0006457	protein folding	0	-	-	-	-	-	-	-	-
FBgn0030519	CG11151	0.752	1	1	0.014	0.409	0.002	GO:0007018	microtubule-based movement	0	female gamete generation-IEA	estradiol 17-beta-dehydrogenase activity-ISS|sterol carrier activity-IEA	-	metabolic process-IEA	estradiol 17-beta-dehydrogenase activity-ISS|sterol carrier activity-IEA	lipid particle-IDA	-	108877096-estradiol 17 beta-dehydrogenase [Aedes aegypti]:e-val = 4e-42|91085817-similar to Peroxisomal multifunctional enzyme type 2 (MFE-2) (D-bifunctional protein) (DBP) (17-beta-hydroxysteroid dehydrogenase 4) (17-beta-HSD 4) [Tribolium castaneum]:e-val = 4e-36|73853814-hypothetical protein mgc108050 [Xenopus tropicalis]:e-val = 4e-23|1620451-hydroxysteroid (17-beta) dehydrogenase 4 [Rattus n…
FBgn0030519	CG11151	0.504	1	1	0.018	0.182	0.003	GO:0006629	lipid metabolic process	1	female gamete generation-IEA	estradiol 17-beta-dehydrogenase activity-ISS|sterol carrier activity-IEA	-	metabolic process-IEA	estradiol 17-beta-dehydrogenase activity-ISS|sterol carrier activity-IEA	lipid particle-IDA	-	108877096-estradiol 17 beta-dehydrogenase [Aedes aegypti]:e-val = 4e-42|91085817-similar to Peroxisomal multifunctional enzyme type 2 (MFE-2) (D-bifunctional protein) (DBP) (17-beta-hydroxysteroid dehydrogenase 4) (17-beta-HSD 4) [Tribolium castaneum]:e-val = 4e-36|73853814-hypothetical protein mgc108050 [Xenopus tropicalis]:e-val = 4e-23|1620451-hydroxysteroid (17-beta) dehydrogenase 4 [Rattus n…
FBgn0030506	Ligase4	0.911	2	4	0.037	0.244	0.011	GO:0051321	meiotic cell cycle	1	DNA replication-IEA|DNA repair-IEA|DNA recombination-IEA|DNA replication-IEA|DNA repair-IEA|DNA recombination-IEA	DNA ligase (ATP) activity-ISS|nucleic acid binding-IEA|ATP binding-IEA	nucleus-ISS	response to ionizing radiation-IMP|DNA recombination-IEA|DNA replication-IEA|DNA repair-IEA|telomere maintenance-IGI	DNA ligase (ATP) activity-ISS|protein binding-IPI|DNA ligase (ATP) activity-ISS|DNA ligase (ATP) activity-ISS|ATP binding-IEA	nucleus-ISS	-	-
FBgn0030506	Ligase4	0.874	2	4	0.021	0.181	0.008	GO:0008298	intracellular mRNA localization	1	DNA replication-IEA|DNA repair-IEA|DNA recombination-IEA|DNA replication-IEA|DNA repair-IEA|DNA recombination-IEA	DNA ligase (ATP) activity-ISS|nucleic acid binding-IEA|ATP binding-IEA	nucleus-ISS	response to ionizing radiation-IMP|DNA recombination-IEA|DNA replication-IEA|DNA repair-IEA|telomere maintenance-IGI	DNA ligase (ATP) activity-ISS|protein binding-IPI|DNA ligase (ATP) activity-ISS|DNA ligase (ATP) activity-ISS|ATP binding-IEA	nucleus-ISS	-	-
FBgn0030506	Ligase4	0.998	2	4	0.003	0.276	0.001	GO:0006302	double-strand break repair	1	DNA replication-IEA|DNA repair-IEA|DNA recombination-IEA|DNA replication-IEA|DNA repair-IEA|DNA recombination-IEA	DNA ligase (ATP) activity-ISS|nucleic acid binding-IEA|ATP binding-IEA	nucleus-ISS	response to ionizing radiation-IMP|DNA recombination-IEA|DNA replication-IEA|DNA repair-IEA|telomere maintenance-IGI	DNA ligase (ATP) activity-ISS|protein binding-IPI|DNA ligase (ATP) activity-ISS|DNA ligase (ATP) activity-ISS|ATP binding-IEA	nucleus-ISS	-	-
FBgn0030506	Ligase4	0.847	2	4	0.063	0.311	0.023	GO:0000279	M phase	1	DNA replication-IEA|DNA repair-IEA|DNA recombination-IEA|DNA replication-IEA|DNA repair-IEA|DNA recombination-IEA	DNA ligase (ATP) activity-ISS|nucleic acid binding-IEA|ATP binding-IEA	nucleus-ISS	response to ionizing radiation-IMP|DNA recombination-IEA|DNA replication-IEA|DNA repair-IEA|telomere maintenance-IGI	DNA ligase (ATP) activity-ISS|protein binding-IPI|DNA ligase (ATP) activity-ISS|DNA ligase (ATP) activity-ISS|ATP binding-IEA	nucleus-ISS	-	-
FBgn0030504	CG2691	1	9	49	0.005	0.462	0.002	GO:0006364	rRNA processing	0	-	-	-	-	binding-IEA	-	-	-
FBgn0030500	CG9938	0.906	2	4	0.0173	0.203	0.00691	GO:0006261	DNA-dependent DNA replication	1	-	-	-	mitotic metaphase plate congression-IMP|chromosome segregation-IMP|mitotic spindle organization-IMP	-	kinetochore-IDA|Ndc80 complex-IDA|kinetochore-IDA|kinetochore-IDA	-	-
FBgn0030468	CG1622	0.519	4	41	0.032	0.193	0.012	GO:0007059	chromosome segregation	0	-	-	-	-	-	-	-	91094469-similar to PRP38 pre-mRNA processing factor 38 (yeast) domain containing B [Tribolium castaneum]:e-val = 1e-66|115565212-PRP38 pre-mRNA processing factor 38 (yeast) domain containing B [Xenopus tropicalis]:e-val = 7e-64|72113770-similar to GA14052-PA [Strongylocentrotus purpuratus]:e-val = 7e-64|126310901-hypothetical protein LOC100029896 [Monodelphis domestica]:e-val = 6e-63
FBgn0030468	CG1622	0.971	7	41	0.063	0.311	0.023	GO:0000279	M phase	0	-	-	-	-	-	-	-	91094469-similar to PRP38 pre-mRNA processing factor 38 (yeast) domain containing B [Tribolium castaneum]:e-val = 1e-66|115565212-PRP38 pre-mRNA processing factor 38 (yeast) domain containing B [Xenopus tropicalis]:e-val = 7e-64|72113770-similar to GA14052-PA [Strongylocentrotus purpuratus]:e-val = 7e-64|126310901-hypothetical protein LOC100029896 [Monodelphis domestica]:e-val = 6e-63
FBgn0030360	CG1806	0.525	1	1	0.011	0.24	0.002	GO:0016079	synaptic vesicle exocytosis	0	-	-	-	-	-	-	-	-
FBgn0030328	CG2446	0.626	2	9	0.034	0.187	0.013	GO:0051707	response to other organism	0	-	-	-	-	-	-	-	108878044-hypothetical protein [Aedes aegypti]:e-val = 6e-81|48098060-similar to CG2446-PC, isoform C [Apis mellifera]:e-val = 1e-80|118794269-AGAP001695-PA [Anopheles gambiae str. PEST]:e-val = 1e-67|72092631-hypothetical LOC576762 [Strongylocentrotus purpuratus]:e-val = 9e-32
FBgn0030328	CG2446	0.542	2	9	0.015	0.131	0.009	GO:0008340	determination of adult life span	0	-	-	-	-	-	-	-	108878044-hypothetical protein [Aedes aegypti]:e-val = 6e-81|48098060-similar to CG2446-PC, isoform C [Apis mellifera]:e-val = 1e-80|118794269-AGAP001695-PA [Anopheles gambiae str. PEST]:e-val = 1e-67|72092631-hypothetical LOC576762 [Strongylocentrotus purpuratus]:e-val = 9e-32
FBgn0030318	rhomboid-4	0.734	2	4	0.008	0.175	0.008	GO:0042058	regulation of epidermal growth factor receptor signaling pathway	0	female gamete generation-IEA|ectoderm development-IEA|nervous system development-IEA	serine-type peptidase activity-NAS|receptor signaling protein activity-IEA|receptor binding-IEA|calcium ion binding-IEA	plasma membrane-NAS|integral to membrane-NAS	signal transduction-IEA	serine-type peptidase activity-NAS|serine-type endopeptidase activity-IEA|calcium ion binding-IEA	plasma membrane-NAS|integral to membrane-NAS|integral to membrane-IEA	-	108874189-hypothetical protein [Aedes aegypti]:e-val = 4e-97|66501582-similar to rhomboid-4 CG1697-PB, isoform B [Apis mellifera]:e-val = 2e-73|91084599-similar to CG1697-PB, isoform B [Tribolium castaneum]:e-val = 6e-67|108882867-ventrhoid transmembrane protein, putative [Aedes aegypti]:e-val = 2e-43
FBgn0030318	rhomboid-4	0.706	2	4	0.076	0.42	0.045	GO:0007476	imaginal disc-derived wing morphogenesis	0	female gamete generation-IEA|ectoderm development-IEA|nervous system development-IEA	serine-type peptidase activity-NAS|receptor signaling protein activity-IEA|receptor binding-IEA|calcium ion binding-IEA	plasma membrane-NAS|integral to membrane-NAS	signal transduction-IEA	serine-type peptidase activity-NAS|serine-type endopeptidase activity-IEA|calcium ion binding-IEA	plasma membrane-NAS|integral to membrane-NAS|integral to membrane-IEA	-	108874189-hypothetical protein [Aedes aegypti]:e-val = 4e-97|66501582-similar to rhomboid-4 CG1697-PB, isoform B [Apis mellifera]:e-val = 2e-73|91084599-similar to CG1697-PB, isoform B [Tribolium castaneum]:e-val = 6e-67|108882867-ventrhoid transmembrane protein, putative [Aedes aegypti]:e-val = 2e-43
FBgn0030318	rhomboid-4	0.796	3	4	0.015	0.133	0.02	GO:0007298	border follicle cell migration (sensu Insecta)	0	female gamete generation-IEA|ectoderm development-IEA|nervous system development-IEA	serine-type peptidase activity-NAS|receptor signaling protein activity-IEA|receptor binding-IEA|calcium ion binding-IEA	plasma membrane-NAS|integral to membrane-NAS	signal transduction-IEA	serine-type peptidase activity-NAS|serine-type endopeptidase activity-IEA|calcium ion binding-IEA	plasma membrane-NAS|integral to membrane-NAS|integral to membrane-IEA	-	108874189-hypothetical protein [Aedes aegypti]:e-val = 4e-97|66501582-similar to rhomboid-4 CG1697-PB, isoform B [Apis mellifera]:e-val = 2e-73|91084599-similar to CG1697-PB, isoform B [Tribolium castaneum]:e-val = 6e-67|108882867-ventrhoid transmembrane protein, putative [Aedes aegypti]:e-val = 2e-43
FBgn0030318	rhomboid-4	0.616	2	4	0.038	0.294	0.033	GO:0007163	establishment and/or maintenance of cell polarity	0	female gamete generation-IEA|ectoderm development-IEA|nervous system development-IEA	serine-type peptidase activity-NAS|receptor signaling protein activity-IEA|receptor binding-IEA|calcium ion binding-IEA	plasma membrane-NAS|integral to membrane-NAS	signal transduction-IEA	serine-type peptidase activity-NAS|serine-type endopeptidase activity-IEA|calcium ion binding-IEA	plasma membrane-NAS|integral to membrane-NAS|integral to membrane-IEA	-	108874189-hypothetical protein [Aedes aegypti]:e-val = 4e-97|66501582-similar to rhomboid-4 CG1697-PB, isoform B [Apis mellifera]:e-val = 2e-73|91084599-similar to CG1697-PB, isoform B [Tribolium castaneum]:e-val = 6e-67|108882867-ventrhoid transmembrane protein, putative [Aedes aegypti]:e-val = 2e-43
FBgn0030292	CG11752	0.984	4	27	0.006	0.18	0.006	GO:0015992	proton transport	0	-	-	-	-	-	-	-	-
FBgn0030292	CG11752	0.959	3	27	0.007	0.093	0.003	GO:0015980	energy derivation by oxidation of organic compounds	0	-	-	-	-	-	-	-	-
FBgn0030292	CG11752	0.999	4	27	0.004	0.134	0.003	GO:0006123	mitochondrial electron transport, cytochrome c to oxygen	0	-	-	-	-	-	-	-	-
FBgn0030292	CG11752	1	10	27	0.012	0.58	0.008	GO:0006120	mitochondrial electron transport, NADH to ubiquinone	0	-	-	-	-	-	-	-	-
FBgn0030292	CG11752	1	15	27	0.021	0.735	0.007	GO:0006119	oxidative phosphorylation	0	-	-	-	-	-	-	-	-
FBgn0030292	CG11752	0.94	3	27	0.006	0.055	0.003	GO:0006099	tricarboxylic acid cycle	0	-	-	-	-	-	-	-	-
FBgn0030292	CG11752	0.938	3	27	0.007	0.053	0.003	GO:0006084	acetyl-CoA metabolic process	0	-	-	-	-	-	-	-	-
FBgn0030269	CG18292	0.623	1	1	0.003	0.211	0	GO:0014045	establishment of blood-brain barrier	0	cell proliferation-IEA	kinase regulator activity-IEA|kinase inhibitor activity-IEA	-	-	-	-	-	108878557-hypothetical protein [Aedes aegypti]:e-val = 3e-20|91089567-similar to CG18292-PA [Tribolium castaneum]:e-val = 2e-19|72017591-similar to oral tumor suppressor homolog [Strongylocentrotus purpuratus]:e-val = 9e-17|109497324-similar to CDK2 (cyclin-dependent kinase 2)-associated protein 1 [Rattus norvegicus]:e-val = 1e-15|2305226-CDK2 (cyclin-dependent kinase 2)-associated protein 1 [Mus…
FBgn0030269	CG18292	0.865	1	1	0.019	0.571	0.002	GO:0007186	G-protein coupled receptor protein signaling pathway	0	cell proliferation-IEA	kinase regulator activity-IEA|kinase inhibitor activity-IEA	-	-	-	-	-	108878557-hypothetical protein [Aedes aegypti]:e-val = 3e-20|91089567-similar to CG18292-PA [Tribolium castaneum]:e-val = 2e-19|72017591-similar to oral tumor suppressor homolog [Strongylocentrotus purpuratus]:e-val = 9e-17|109497324-similar to CDK2 (cyclin-dependent kinase 2)-associated protein 1 [Rattus norvegicus]:e-val = 1e-15|2305226-CDK2 (cyclin-dependent kinase 2)-associated protein 1 [Mus…
FBgn0030235	IGF-II_mRNA-binding_protein	0.599	3	5	0.004	0.054	0.007	GO:0045476	nurse cell apoptosis	0	-	mRNA binding-ISS|mRNA binding-ISS	-	-	mRNA binding-ISS|mRNA binding-ISS	-	56237027-negative regulation of translation-IDA|56237027-regulation of cytokine biosynthetic process-IC|30795212-anatomical structure morphogenesis-TAS|30795212-negative regulation of translation-ISS|30795212-regulation of cytokine biosynthetic process-IC	108877277-igf2 mRNA binding protein, putative [Aedes aegypti]:e-val = 0.0|118792630-AGAP012103-PA [Anopheles gambiae str. PEST]:e-val = 1e-179|110761874-similar to IGF-II mRNA-binding protein CG1691-PA, isoform A [Apis mellifera]:e-val = 8e-169|45384194-insulin-like growth factor 2 mRNA binding protein 1 [Gallus gallus]:e-val = 1e-94
FBgn0030235	IGF-II_mRNA-binding_protein	0.645	2	5	0.056	0.171	0.023	GO:0042221	response to chemical stimulus	0	-	mRNA binding-ISS|mRNA binding-ISS	-	-	mRNA binding-ISS|mRNA binding-ISS	-	56237027-negative regulation of translation-IDA|56237027-regulation of cytokine biosynthetic process-IC|30795212-anatomical structure morphogenesis-TAS|30795212-negative regulation of translation-ISS|30795212-regulation of cytokine biosynthetic process-IC	108877277-igf2 mRNA binding protein, putative [Aedes aegypti]:e-val = 0.0|118792630-AGAP012103-PA [Anopheles gambiae str. PEST]:e-val = 1e-179|110761874-similar to IGF-II mRNA-binding protein CG1691-PA, isoform A [Apis mellifera]:e-val = 8e-169|45384194-insulin-like growth factor 2 mRNA binding protein 1 [Gallus gallus]:e-val = 1e-94
FBgn0030235	IGF-II_mRNA-binding_protein	0.616	2	5	0.007	0.111	0.006	GO:0035075	response to ecdysone	0	-	mRNA binding-ISS|mRNA binding-ISS	-	-	mRNA binding-ISS|mRNA binding-ISS	-	56237027-negative regulation of translation-IDA|56237027-regulation of cytokine biosynthetic process-IC|30795212-anatomical structure morphogenesis-TAS|30795212-negative regulation of translation-ISS|30795212-regulation of cytokine biosynthetic process-IC	108877277-igf2 mRNA binding protein, putative [Aedes aegypti]:e-val = 0.0|118792630-AGAP012103-PA [Anopheles gambiae str. PEST]:e-val = 1e-179|110761874-similar to IGF-II mRNA-binding protein CG1691-PA, isoform A [Apis mellifera]:e-val = 8e-169|45384194-insulin-like growth factor 2 mRNA binding protein 1 [Gallus gallus]:e-val = 1e-94
FBgn0030235	IGF-II_mRNA-binding_protein	0.744	3	5	0.01	0.065	0.009	GO:0030162	regulation of proteolysis	0	-	mRNA binding-ISS|mRNA binding-ISS	-	-	mRNA binding-ISS|mRNA binding-ISS	-	56237027-negative regulation of translation-IDA|56237027-regulation of cytokine biosynthetic process-IC|30795212-anatomical structure morphogenesis-TAS|30795212-negative regulation of translation-ISS|30795212-regulation of cytokine biosynthetic process-IC	108877277-igf2 mRNA binding protein, putative [Aedes aegypti]:e-val = 0.0|118792630-AGAP012103-PA [Anopheles gambiae str. PEST]:e-val = 1e-179|110761874-similar to IGF-II mRNA-binding protein CG1691-PA, isoform A [Apis mellifera]:e-val = 8e-169|45384194-insulin-like growth factor 2 mRNA binding protein 1 [Gallus gallus]:e-val = 1e-94
FBgn0030235	IGF-II_mRNA-binding_protein	0.599	2	5	0.009	0.093	0.006	GO:0017148	negative regulation of protein biosynthetic process	0	-	mRNA binding-ISS|mRNA binding-ISS	-	-	mRNA binding-ISS|mRNA binding-ISS	-	56237027-negative regulation of translation-IDA|56237027-regulation of cytokine biosynthetic process-IC|30795212-anatomical structure morphogenesis-TAS|30795212-negative regulation of translation-ISS|30795212-regulation of cytokine biosynthetic process-IC	108877277-igf2 mRNA binding protein, putative [Aedes aegypti]:e-val = 0.0|118792630-AGAP012103-PA [Anopheles gambiae str. PEST]:e-val = 1e-179|110761874-similar to IGF-II mRNA-binding protein CG1691-PA, isoform A [Apis mellifera]:e-val = 8e-169|45384194-insulin-like growth factor 2 mRNA binding protein 1 [Gallus gallus]:e-val = 1e-94
FBgn0030235	IGF-II_mRNA-binding_protein	0.983	3	5	0.005	0.123	0.005	GO:0016567	protein ubiquitination	0	-	mRNA binding-ISS|mRNA binding-ISS	-	-	mRNA binding-ISS|mRNA binding-ISS	-	56237027-negative regulation of translation-IDA|56237027-regulation of cytokine biosynthetic process-IC|30795212-anatomical structure morphogenesis-TAS|30795212-negative regulation of translation-ISS|30795212-regulation of cytokine biosynthetic process-IC	108877277-igf2 mRNA binding protein, putative [Aedes aegypti]:e-val = 0.0|118792630-AGAP012103-PA [Anopheles gambiae str. PEST]:e-val = 1e-179|110761874-similar to IGF-II mRNA-binding protein CG1691-PA, isoform A [Apis mellifera]:e-val = 8e-169|45384194-insulin-like growth factor 2 mRNA binding protein 1 [Gallus gallus]:e-val = 1e-94
FBgn0030235	IGF-II_mRNA-binding_protein	0.995	3	5	0.005	0.155	0.004	GO:0008632	apoptotic program	0	-	mRNA binding-ISS|mRNA binding-ISS	-	-	mRNA binding-ISS|mRNA binding-ISS	-	56237027-negative regulation of translation-IDA|56237027-regulation of cytokine biosynthetic process-IC|30795212-anatomical structure morphogenesis-TAS|30795212-negative regulation of translation-ISS|30795212-regulation of cytokine biosynthetic process-IC	108877277-igf2 mRNA binding protein, putative [Aedes aegypti]:e-val = 0.0|118792630-AGAP012103-PA [Anopheles gambiae str. PEST]:e-val = 1e-179|110761874-similar to IGF-II mRNA-binding protein CG1691-PA, isoform A [Apis mellifera]:e-val = 8e-169|45384194-insulin-like growth factor 2 mRNA binding protein 1 [Gallus gallus]:e-val = 1e-94
FBgn0030235	IGF-II_mRNA-binding_protein	0.667	2	5	0.015	0.131	0.009	GO:0008340	determination of adult life span	0	-	mRNA binding-ISS|mRNA binding-ISS	-	-	mRNA binding-ISS|mRNA binding-ISS	-	56237027-negative regulation of translation-IDA|56237027-regulation of cytokine biosynthetic process-IC|30795212-anatomical structure morphogenesis-TAS|30795212-negative regulation of translation-ISS|30795212-regulation of cytokine biosynthetic process-IC	108877277-igf2 mRNA binding protein, putative [Aedes aegypti]:e-val = 0.0|118792630-AGAP012103-PA [Anopheles gambiae str. PEST]:e-val = 1e-179|110761874-similar to IGF-II mRNA-binding protein CG1691-PA, isoform A [Apis mellifera]:e-val = 8e-169|45384194-insulin-like growth factor 2 mRNA binding protein 1 [Gallus gallus]:e-val = 1e-94
FBgn0030235	IGF-II_mRNA-binding_protein	0.573	2	5	0.019	0.084	0.009	GO:0007559	histolysis	0	-	mRNA binding-ISS|mRNA binding-ISS	-	-	mRNA binding-ISS|mRNA binding-ISS	-	56237027-negative regulation of translation-IDA|56237027-regulation of cytokine biosynthetic process-IC|30795212-anatomical structure morphogenesis-TAS|30795212-negative regulation of translation-ISS|30795212-regulation of cytokine biosynthetic process-IC	108877277-igf2 mRNA binding protein, putative [Aedes aegypti]:e-val = 0.0|118792630-AGAP012103-PA [Anopheles gambiae str. PEST]:e-val = 1e-179|110761874-similar to IGF-II mRNA-binding protein CG1691-PA, isoform A [Apis mellifera]:e-val = 8e-169|45384194-insulin-like growth factor 2 mRNA binding protein 1 [Gallus gallus]:e-val = 1e-94
FBgn0030235	IGF-II_mRNA-binding_protein	0.997	4	5	0.01	0.153	0.011	GO:0006917	induction of apoptosis	0	-	mRNA binding-ISS|mRNA binding-ISS	-	-	mRNA binding-ISS|mRNA binding-ISS	-	56237027-negative regulation of translation-IDA|56237027-regulation of cytokine biosynthetic process-IC|30795212-anatomical structure morphogenesis-TAS|30795212-negative regulation of translation-ISS|30795212-regulation of cytokine biosynthetic process-IC	108877277-igf2 mRNA binding protein, putative [Aedes aegypti]:e-val = 0.0|118792630-AGAP012103-PA [Anopheles gambiae str. PEST]:e-val = 1e-179|110761874-similar to IGF-II mRNA-binding protein CG1691-PA, isoform A [Apis mellifera]:e-val = 8e-169|45384194-insulin-like growth factor 2 mRNA binding protein 1 [Gallus gallus]:e-val = 1e-94
FBgn0030235	IGF-II_mRNA-binding_protein	0.888	3	5	0.058	0.291	0.046	GO:0001700	embryonic development via the syncytial blastoderm	0	-	mRNA binding-ISS|mRNA binding-ISS	-	-	mRNA binding-ISS|mRNA binding-ISS	-	56237027-negative regulation of translation-IDA|56237027-regulation of cytokine biosynthetic process-IC|30795212-anatomical structure morphogenesis-TAS|30795212-negative regulation of translation-ISS|30795212-regulation of cytokine biosynthetic process-IC	108877277-igf2 mRNA binding protein, putative [Aedes aegypti]:e-val = 0.0|118792630-AGAP012103-PA [Anopheles gambiae str. PEST]:e-val = 1e-179|110761874-similar to IGF-II mRNA-binding protein CG1691-PA, isoform A [Apis mellifera]:e-val = 8e-169|45384194-insulin-like growth factor 2 mRNA binding protein 1 [Gallus gallus]:e-val = 1e-94
FBgn0030151	CG1354	1	3	4	0.014	0.356	0.003	GO:0006413	translational initiation	0	-	GTP binding-ISS|hydrolase activity, acting on acid anhydrides, in phosphorus-containing anhydrides-IEA	intracellular-IEA	-	GTP binding-ISS	intracellular-IEA	58761500-ATP catabolic process-IDA	58381374-AGAP000672-PA [Anopheles gambiae str. PEST]:e-val = 0.0|108882448-GTP-binding protein [Aedes aegypti]:e-val = 0.0|110762023-similar to CG1354-PA, isoform A [Apis mellifera]:e-val = 4e-177|114053313-GTP binding protein [Bombyx mori]:e-val = 4e-175
FBgn0030136	Ribosomal_protein_S28b	1	65	72	0.08	0.883	0.017	GO:0006412	translation	1	translation-IEA|translation-IEA	structural constituent of ribosome-ISS|nucleic acid binding-IEA	cytosolic small ribosomal subunit (sensu Eukaryota)-ISS	translation-IEA	structural constituent of ribosome-ISS	lipid particle-IDA	-	110755784-similar to Ribosomal protein S28b CG2998-PA [Apis mellifera]:e-val = 5e-20|91094381-similar to CG2998-PA [Tribolium castaneum]:e-val = 5e-20|89473734-ribosomal protein S28e-like [Acyrthosiphon pisum]:e-val = 9e-20|58382122-AGAP003412-PA [Anopheles gambiae str. PEST]:e-val = 8e-18
FBgn0030122	CG16892	0.589	2	11	0.026	0.19	0.01	GO:0006403	RNA localization	0	-	-	-	-	-	-	-	-
FBgn0030090	ld14	0.525	1	1	0.011	0.24	0.002	GO:0016079	synaptic vesicle exocytosis	0	-	-	plasma membrane-NAS	-	-	plasma membrane-NAS	-	-
FBgn0030067	CG10648	1	7	44	0.005	0.462	0.002	GO:0006364	rRNA processing	0	protein complex assembly-IEA|cell cycle-IEA|protein metabolic process-IEA	-	-	mitotic spindle elongation-IMP	-	-	-	91076712-similar to CG10648-PA [Tribolium castaneum]:e-val = 3e-59|108872346-maintenance of killer 16 (mak16) protein [Aedes aegypti]:e-val = 1e-58|71153096-RNA binding motif protein 13-like [Xenopus laevis]:e-val = 5e-55|71152024-RNA binding protein [Xenopus laevis]:e-val = 1e-54
FBgn0030007	CG2263	1	3	8	0.007	0.361	0.001	GO:0043038	amino acid activation	0	tRNA aminoacylation for protein translation-IEA|phenylalanyl-tRNA aminoacylation-IEA	phenylalanine-tRNA ligase activity-NAS|ATP binding-IEA	cytoplasm-NAS|phenylalanine-tRNA ligase complex-NAS	phenylalanyl-tRNA aminoacylation-IEA	phenylalanine-tRNA ligase activity-NAS|ATP binding-IEA|phenylalanine-tRNA ligase activity-IEA	cytoplasm-NAS|phenylalanine-tRNA ligase complex-NAS|cytoplasm-IEA	-	31206611-AGAP002653-PA [Anopheles gambiae str. PEST]:e-val = 0.0|108881658-phenylalanyl-tRNA synthetase alpha chain [Aedes aegypti]:e-val = 0.0|91091732-similar to Probable phenylalanyl-tRNA synthetase alpha chain (Phenylalanine--tRNA ligase alpha chain) (PheRS) [Tribolium castaneum]:e-val = 0.0|42793997-phenylalanyl-tRNA synthetase, alpha subunit [Danio rerio]:e-val = 2e-174
FBgn0030007	CG2263	1	3	8	0.007	0.371	0.001	GO:0006418	tRNA aminoacylation for protein translation	1	tRNA aminoacylation for protein translation-IEA|phenylalanyl-tRNA aminoacylation-IEA	phenylalanine-tRNA ligase activity-NAS|ATP binding-IEA	cytoplasm-NAS|phenylalanine-tRNA ligase complex-NAS	phenylalanyl-tRNA aminoacylation-IEA	phenylalanine-tRNA ligase activity-NAS|ATP binding-IEA|phenylalanine-tRNA ligase activity-IEA	cytoplasm-NAS|phenylalanine-tRNA ligase complex-NAS|cytoplasm-IEA	-	31206611-AGAP002653-PA [Anopheles gambiae str. PEST]:e-val = 0.0|108881658-phenylalanyl-tRNA synthetase alpha chain [Aedes aegypti]:e-val = 0.0|91091732-similar to Probable phenylalanyl-tRNA synthetase alpha chain (Phenylalanine--tRNA ligase alpha chain) (PheRS) [Tribolium castaneum]:e-val = 0.0|42793997-phenylalanyl-tRNA synthetase, alpha subunit [Danio rerio]:e-val = 2e-174
FBgn0030007	CG2263	1	3	8	0.007	0.313	0.001	GO:0006399	tRNA metabolic process	1	tRNA aminoacylation for protein translation-IEA|phenylalanyl-tRNA aminoacylation-IEA	phenylalanine-tRNA ligase activity-NAS|ATP binding-IEA	cytoplasm-NAS|phenylalanine-tRNA ligase complex-NAS	phenylalanyl-tRNA aminoacylation-IEA	phenylalanine-tRNA ligase activity-NAS|ATP binding-IEA|phenylalanine-tRNA ligase activity-IEA	cytoplasm-NAS|phenylalanine-tRNA ligase complex-NAS|cytoplasm-IEA	-	31206611-AGAP002653-PA [Anopheles gambiae str. PEST]:e-val = 0.0|108881658-phenylalanyl-tRNA synthetase alpha chain [Aedes aegypti]:e-val = 0.0|91091732-similar to Probable phenylalanyl-tRNA synthetase alpha chain (Phenylalanine--tRNA ligase alpha chain) (PheRS) [Tribolium castaneum]:e-val = 0.0|42793997-phenylalanyl-tRNA synthetase, alpha subunit [Danio rerio]:e-val = 2e-174
FBgn0029952	CG12689	0.762	1	1	0.003	0.222	0	GO:0009064	glutamine family amino acid metabolic process	0	-	-	-	-	-	-	-	-
FBgn0029941	CG1677	0.553	3	23	0.02	0.157	0.014	GO:0045893	positive regulation of transcription, DNA-dependent	0	-	nucleic acid binding-IEA|zinc ion binding-IEA	nucleus-ISS	-	zinc ion binding-IEA|nucleic acid binding-IEA	nucleus-ISS	-	108884587-hypothetical protein [Aedes aegypti]:e-val = 4e-40|91092090-similar to CG1677-PA [Tribolium castaneum]:e-val = 3e-27|115672757-similar to Nhn1A [Strongylocentrotus purpuratus]:e-val = 2e-09|114664081-zinc finger CCCH-type containing 18 [Pan troglodytes]:e-val = 3e-09
FBgn0029940	CG1958	0.752	1	1	0.014	0.409	0.002	GO:0007018	microtubule-based movement	0	-	-	-	-	-	-	-	-
FBgn0029898	CG14439	0.506	1	2	0.014	0.333	0.003	GO:0046483	heterocycle metabolic process	0	transport-IEA	transporter activity-IEA	integral to membrane-IEA	transport-IEA	transporter activity-IEA	integral to membrane-IEA	-	-
FBgn0029898	CG14439	0.541	1	2	0.011	0.403	0.002	GO:0046148	pigment biosynthetic process	0	transport-IEA	transporter activity-IEA	integral to membrane-IEA	transport-IEA	transporter activity-IEA	integral to membrane-IEA	-	-
FBgn0029898	CG14439	0.568	1	2	0.003	0.313	0.001	GO:0008062	eclosion rhythm	0	transport-IEA	transporter activity-IEA	integral to membrane-IEA	transport-IEA	transporter activity-IEA	integral to membrane-IEA	-	-
FBgn0029898	CG14439	0.759	1	2	0.003	0.25	0	GO:0006584	catecholamine metabolic process	0	transport-IEA	transporter activity-IEA	integral to membrane-IEA	transport-IEA	transporter activity-IEA	integral to membrane-IEA	-	-
FBgn0029833	CG5941	0.523	2	5	0.111	0.255	0.057	GO:0006464	protein modification process	0	cell cycle-IEA	receptor activity-IEA	-	-	RNA binding-IEA	-	7662502-positive regulation of cell proliferation-TAS	118785000-AGAP003344-PA [Anopheles gambiae str. PEST]:e-val = 2e-80|108876300-mct-1 protein [Aedes aegypti]:e-val = 2e-79|110750888-similar to CG5941-PA [Apis mellifera]:e-val = 4e-77|73949188-similar to malignant T cell amplified sequence 1 [Canis lupus familiaris]:e-val = 6e-59|72011305-hypothetical LOC574687 [Strongylocentrotus purpuratus]:e-val = 6e-59
FBgn0029733	CG6927	0.797	2	5	0.063	0.311	0.023	GO:0000279	M phase	0	anion transport-IEA|signal transduction-IEA|nerve-nerve synaptic transmission-IEA	glycine-gated chloride channel activity-ISS|GABA receptor activity-IEA|GABA-A receptor activity-IEA|neurotransmitter receptor activity-IEA	glycine-gated chloride channel complex-ISS|postsynaptic membrane-IEA	ion transport-IEA	extracellular-glycine-gated chloride channel activity-ISS|neurotransmitter receptor activity-IEA|GABA-A receptor activity-IEA	glycine-gated chloride channel complex-ISS|postsynaptic membrane-IEA	-	-
FBgn0029709	CHOp24	0.555	2	16	0.003	0.27	0.001	GO:0006890	retrograde vesicle-mediated transport, Golgi to ER	1	intracellular protein transport-IEA	-	COPI vesicle coat-ISS|integral to membrane-IEA	transport-IEA	-	COPI vesicle coat-ISS|integral to membrane-IEA	17563258-ER to Golgi vesicle-mediated transport-IMP	108884574-copii-coated vesicle membrane protein P24 [Aedes aegypti]:e-val = 2e-73|89273430-transmembrane emp24 domain trafficking protein 2 [Xenopus tropicalis]:e-val = 2e-65|91084965-similar to coated vesicle membrane protein [Tribolium castaneum]:e-val = 3e-65|126324230-similar to transmembrane protein [Monodelphis domestica]:e-val = 1e-64|28277266-coated vesicle membrane protein [Xenopus laevi…
FBgn0029709	CHOp24	0.708	2	16	0.003	0.167	0.002	GO:0006614	SRP-dependent cotranslational protein targeting to membrane	0	intracellular protein transport-IEA	-	COPI vesicle coat-ISS|integral to membrane-IEA	transport-IEA	-	COPI vesicle coat-ISS|integral to membrane-IEA	17563258-ER to Golgi vesicle-mediated transport-IMP	108884574-copii-coated vesicle membrane protein P24 [Aedes aegypti]:e-val = 2e-73|89273430-transmembrane emp24 domain trafficking protein 2 [Xenopus tropicalis]:e-val = 2e-65|91084965-similar to coated vesicle membrane protein [Tribolium castaneum]:e-val = 3e-65|126324230-similar to transmembrane protein [Monodelphis domestica]:e-val = 1e-64|28277266-coated vesicle membrane protein [Xenopus laevi…
FBgn0029709	CHOp24	0.725	2	16	0.004	0.163	0.002	GO:0006612	protein targeting to membrane	1	intracellular protein transport-IEA	-	COPI vesicle coat-ISS|integral to membrane-IEA	transport-IEA	-	COPI vesicle coat-ISS|integral to membrane-IEA	17563258-ER to Golgi vesicle-mediated transport-IMP	108884574-copii-coated vesicle membrane protein P24 [Aedes aegypti]:e-val = 2e-73|89273430-transmembrane emp24 domain trafficking protein 2 [Xenopus tropicalis]:e-val = 2e-65|91084965-similar to coated vesicle membrane protein [Tribolium castaneum]:e-val = 3e-65|126324230-similar to transmembrane protein [Monodelphis domestica]:e-val = 1e-64|28277266-coated vesicle membrane protein [Xenopus laevi…
FBgn0029665	CG14270	0.999	3	4	0.08	0.883	0.017	GO:0006412	translation	0	-	-	-	-	-	-	-	-
FBgn0029660	CG10801	0.525	1	1	0.011	0.24	0.002	GO:0016079	synaptic vesicle exocytosis	0	-	-	-	-	-	-	-	-
FBgn0029648	CG3603	0.536	2	2	0.014	0.091	0.01	GO:0043623	cellular protein complex assembly	0	fatty acid biosynthetic process-IEA|G-protein coupled receptor protein signaling pathway-IEA	oxidoreductase activity, acting on CH-OH group of donors-ISS|rhodopsin-like receptor activity-IEA	integral to membrane-IEA	metabolic process-IEA|G-protein coupled receptor protein signaling pathway-IEA	oxidoreductase activity, acting on CH-OH group of donors-ISS|rhodopsin-like receptor activity-IEA|binding-IEA	integral to membrane-IEA	15277342-estrogen biosynthetic process-NAS	118790562-AGAP009633-PA [Anopheles gambiae str. PEST]:e-val = 1e-72|66554916-similar to CG3603-PA [Apis mellifera]:e-val = 3e-70|108868635-short chain type dehydrogenase [Aedes aegypti]:e-val = 1e-68|56541266-H2-K region expressed gene 6 [Mus musculus]:e-val = 1e-57|94732370-hydroxysteroid (17-beta) dehydrogenase 8 [Danio rerio]:e-val = 1e-57
FBgn0029508	Tsp42Ea	0.594	1	1	0.066	0.334	0.0151	GO:0050877	neurological process	0	-	-	integral to membrane-ISS	-	-	integral to membrane-ISS|integral to membrane-IEA	-	-
FBgn0029152	Makorin_1	0.91	4	29	0.037	0.244	0.011	GO:0051321	meiotic cell cycle	0	-	-	-	-	protein binding-IEA|zinc ion binding-IEA|nucleic acid binding-IEA	-	-	108876597-makorin [Aedes aegypti]:e-val = 3e-82|110751353-similar to makorin, ring finger protein, 1 [Apis mellifera]:e-val = 2e-80|49256484-MGC84269 protein [Xenopus laevis]:e-val = 3e-63|114688199-similar to ZNF127-Xp [Pan troglodytes]:e-val = 9e-61|109080347-makorin ring finger protein 3 [Macaca mulatta]:e-val = 9e-61|17368441-makorin ring finger protein pseudogene 5 [Homo sapiens]:e-val = 9e-…
FBgn0029152	Makorin_1	0.787	3	29	0.013	0.212	0.004	GO:0007127	meiosis I	0	-	-	-	-	protein binding-IEA|zinc ion binding-IEA|nucleic acid binding-IEA	-	-	108876597-makorin [Aedes aegypti]:e-val = 3e-82|110751353-similar to makorin, ring finger protein, 1 [Apis mellifera]:e-val = 2e-80|49256484-MGC84269 protein [Xenopus laevis]:e-val = 3e-63|114688199-similar to ZNF127-Xp [Pan troglodytes]:e-val = 9e-61|109080347-makorin ring finger protein 3 [Macaca mulatta]:e-val = 9e-61|17368441-makorin ring finger protein pseudogene 5 [Homo sapiens]:e-val = 9e-…
FBgn0029152	Makorin_1	0.861	5	29	0.063	0.311	0.023	GO:0000279	M phase	0	-	-	-	-	protein binding-IEA|zinc ion binding-IEA|nucleic acid binding-IEA	-	-	108876597-makorin [Aedes aegypti]:e-val = 3e-82|110751353-similar to makorin, ring finger protein, 1 [Apis mellifera]:e-val = 2e-80|49256484-MGC84269 protein [Xenopus laevis]:e-val = 3e-63|114688199-similar to ZNF127-Xp [Pan troglodytes]:e-val = 9e-61|109080347-makorin ring finger protein 3 [Macaca mulatta]:e-val = 9e-61|17368441-makorin ring finger protein pseudogene 5 [Homo sapiens]:e-val = 9e-…
FBgn0029134	Prosbeta5	1	9	29	0.019	0.157	0.013	GO:0044265	cellular macromolecule catabolic process	1	proteolysis-IEA|ubiquitin-dependent protein catabolic process-IEA	endopeptidase activity-ISS|endopeptidase activity-NAS|threonine endopeptidase activity-IEA	proteasome core complex (sensu Eukaryota)-ISS	ubiquitin-dependent protein catabolic process-IEA|mitotic spindle organization and biogenesis-IMP|mitotic spindle elongation-IMP|cell proliferation-IMP|centrosome organization and biogenesis-IMP	endopeptidase activity-ISS|endopeptidase activity-NAS|threonine endopeptidase activity-IEA	proteasome core complex (sensu Eukaryota)-ISS|proteasome core complex (sensu Eukaryota)-IEA	-	108870309-proteasome subunit beta type 5,8 [Aedes aegypti]:e-val = 1e-96|118781366-AGAP010718-PA [Anopheles gambiae str. PEST]:e-val = 6e-96|91085931-similar to proteasome subunit beta type 5,8 [Tribolium castaneum]:e-val = 4e-89|66506837-similar to Pros5 CG12323-PA, isoform A [Apis mellifera]:e-val = 9e-86
FBgn0029134	Prosbeta5	1	9	29	0.015	0.151	0.011	GO:0030163	protein catabolic process	1	proteolysis-IEA|ubiquitin-dependent protein catabolic process-IEA	endopeptidase activity-ISS|endopeptidase activity-NAS|threonine endopeptidase activity-IEA	proteasome core complex (sensu Eukaryota)-ISS	ubiquitin-dependent protein catabolic process-IEA|mitotic spindle organization and biogenesis-IMP|mitotic spindle elongation-IMP|cell proliferation-IMP|centrosome organization and biogenesis-IMP	endopeptidase activity-ISS|endopeptidase activity-NAS|threonine endopeptidase activity-IEA	proteasome core complex (sensu Eukaryota)-ISS|proteasome core complex (sensu Eukaryota)-IEA	-	108870309-proteasome subunit beta type 5,8 [Aedes aegypti]:e-val = 1e-96|118781366-AGAP010718-PA [Anopheles gambiae str. PEST]:e-val = 6e-96|91085931-similar to proteasome subunit beta type 5,8 [Tribolium castaneum]:e-val = 4e-89|66506837-similar to Pros5 CG12323-PA, isoform A [Apis mellifera]:e-val = 9e-86
FBgn0029134	Prosbeta5	1	9	29	0.012	0.19	0.008	GO:0006511	ubiquitin-dependent protein catabolic process	1	proteolysis-IEA|ubiquitin-dependent protein catabolic process-IEA	endopeptidase activity-ISS|endopeptidase activity-NAS|threonine endopeptidase activity-IEA	proteasome core complex (sensu Eukaryota)-ISS	ubiquitin-dependent protein catabolic process-IEA|mitotic spindle organization and biogenesis-IMP|mitotic spindle elongation-IMP|cell proliferation-IMP|centrosome organization and biogenesis-IMP	endopeptidase activity-ISS|endopeptidase activity-NAS|threonine endopeptidase activity-IEA	proteasome core complex (sensu Eukaryota)-ISS|proteasome core complex (sensu Eukaryota)-IEA	-	108870309-proteasome subunit beta type 5,8 [Aedes aegypti]:e-val = 1e-96|118781366-AGAP010718-PA [Anopheles gambiae str. PEST]:e-val = 6e-96|91085931-similar to proteasome subunit beta type 5,8 [Tribolium castaneum]:e-val = 4e-89|66506837-similar to Pros5 CG12323-PA, isoform A [Apis mellifera]:e-val = 9e-86
FBgn0029134	Prosbeta5	1	8	29	0.005	0.267	0.004	GO:0006510	ATP-dependent proteolysis	1	proteolysis-IEA|ubiquitin-dependent protein catabolic process-IEA	endopeptidase activity-ISS|endopeptidase activity-NAS|threonine endopeptidase activity-IEA	proteasome core complex (sensu Eukaryota)-ISS	ubiquitin-dependent protein catabolic process-IEA|mitotic spindle organization and biogenesis-IMP|mitotic spindle elongation-IMP|cell proliferation-IMP|centrosome organization and biogenesis-IMP	endopeptidase activity-ISS|endopeptidase activity-NAS|threonine endopeptidase activity-IEA	proteasome core complex (sensu Eukaryota)-ISS|proteasome core complex (sensu Eukaryota)-IEA	-	108870309-proteasome subunit beta type 5,8 [Aedes aegypti]:e-val = 1e-96|118781366-AGAP010718-PA [Anopheles gambiae str. PEST]:e-val = 6e-96|91085931-similar to proteasome subunit beta type 5,8 [Tribolium castaneum]:e-val = 4e-89|66506837-similar to Pros5 CG12323-PA, isoform A [Apis mellifera]:e-val = 9e-86
FBgn0028992	sds22	0.939	2	3	0.005	0.267	0.004	GO:0006510	ATP-dependent proteolysis	0	regulation of progression through cell cycle-IEA|intracellular protein transport-IEA|phagocytosis-IEA|mitosis-IEA|antibacterial humoral response-IEA	protein phosphatase type 1 regulator activity-ISS|phosphatase regulator activity-IEA	extracellular region-IEA	-	protein phosphatase type 1 regulator activity-ISS|protein binding-IEA	extracellular region-IEA	-	108883490-protein phosphatases pp1 regulatory subunit [Aedes aegypti]:e-val = 2e-100|91088689-similar to CG5851-PA [Tribolium castaneum]:e-val = 5e-92|114584225-protein phosphatase 1, regulatory (inhibitor) subunit 7 [Pan troglodytes]:e-val = 4e-80|126338471-similar to Protein phosphatase 1, regulatory (inhibitor) subunit 7 [Monodelphis domestica]:e-val = 2e-78
FBgn0028988	Serine_protease_inhibitor_1	0.636	1	1	0.005	0.424	0.001	GO:0019732	antifungal humoral response	0	proteolysis-IEA	serine-type endopeptidase inhibitor activity-ISS|serine-type endopeptidase inhibitor activity-NAS	-	-	serine-type endopeptidase inhibitor activity-ISS|serine-type endopeptidase inhibitor activity-NAS	-	-	-
FBgn0028988	Serine_protease_inhibitor_1	0.667	1	1	0.013	0.45	0.003	GO:0008063	Toll signaling pathway	0	proteolysis-IEA	serine-type endopeptidase inhibitor activity-ISS|serine-type endopeptidase inhibitor activity-NAS	-	-	serine-type endopeptidase inhibitor activity-ISS|serine-type endopeptidase inhibitor activity-NAS	-	-	-
FBgn0028920	CG8997	0.857	3	36	0.017	0.176	0.003	GO:0044255	cellular lipid metabolic process	0	biological_process-ND	molecular_function-ND	cellular_component-ND	biological_process-ND	molecular_function-ND	cellular_component-ND	-	-
FBgn0028870	CG4691	0.991	2	8	0.004	0.148	0.001	GO:0006458	'de novo' protein folding	0	-	-	-	-	-	-	-	-
FBgn0028848	CG7311	0.762	1	1	0.003	0.222	0	GO:0009064	glutamine family amino acid metabolic process	0	lipid metabolic process-IEA|glycerol-3-phosphate metabolic process-IEA|electron transport-IEA	glycerol-3-phosphate dehydrogenase activity-ISS|glycerol-3-phosphate dehydrogenase activity-ISS	mitochondrion-ISS|glycerol-3-phosphate dehydrogenase complex-IEA	glycerol-3-phosphate metabolic process-IEA	glycerol-3-phosphate dehydrogenase activity-ISS|glycerol-3-phosphate dehydrogenase activity-ISS	mitochondrion-ISS|glycerol-3-phosphate dehydrogenase complex-IEA	-	108880572-glycerol-3-phosphate dehydrogenase [Aedes aegypti]:e-val = 7e-111|91083661-similar to CG8256-PC, isoform C [Tribolium castaneum]:e-val = 6e-107|66535957-similar to lethal (2) k05713 CG8256-PC, isoform C [Apis mellifera]:e-val = 3e-106|119721191-lethal protein-like protein [Bombyx mori]:e-val = 7e-24
FBgn0028701	Poly-glutamine_tract_binding_protein_1	0.525	1	1	0.011	0.24	0.002	GO:0016079	synaptic vesicle exocytosis	0	-	poly-glutamine tract binding-NAS|poly-glutamine tract binding-ISS	-	-	-	-	-	-
FBgn0028648	mitochondrial_ribosomal_protein_L50	1	13	16	0.08	0.883	0.017	GO:0006412	translation	1	-	structural constituent of ribosome-ISS	mitochondrial large ribosomal subunit-ISS	-	structural constituent of ribosome-ISS	mitochondrial large ribosomal subunit-ISS	-	108869712-mitochondrial ribosomal protein, L50, putative [Aedes aegypti]:e-val = 2e-50|58387335-AGAP005486-PA [Anopheles gambiae str. PEST]:e-val = 4e-46|91089379-similar to CG8612-PA [Tribolium castaneum]:e-val = 2e-41|110776210-similar to mitochondrial ribosomal protein L50 CG8612-PA [Apis mellifera]:e-val = 2e-31
FBgn0028622	lethal_(2)_05510	0.665	2	2	0.052	0.271	0.044	GO:0001709	cell fate determination	0	-	-	-	-	-	-	-	-
FBgn0028579	phtf	0.525	1	1	0.011	0.24	0.002	GO:0016079	synaptic vesicle exocytosis	0	-	-	-	regulation of transcription-IEA	transcription regulator activity-IEA	nucleus-IEA	-	108872903-hypothetical protein [Aedes aegypti]:e-val = 2e-146|110767558-similar to phtf CG3268-PA [Apis mellifera]:e-val = 9e-125|26331886-putative homeodomain transcription factor 2 [Mus musculus]:e-val = 4e-73|126340477-hypothetical protein LOC100017237 [Monodelphis domestica]:e-val = 3e-71
FBgn0028560	sugar_transporter_4	0.653	1	1	0.006	0.238	0.001	GO:0006626	protein targeting to mitochondrion	0	carbohydrate metabolic process-IEA|carbohydrate transport-IEA|carbohydrate transport-IEA	glucose transporter activity-ISS|sugar porter activity-ISS	membrane-IEA|integral to membrane-IEA	carbohydrate transport-IEA	glucose transmembrane transporter activity-ISS|sugar:hydrogen ion symporter activity-ISS|sugar:hydrogen ion symporter activity-IEA	integral to membrane-IEA	-	-
FBgn0028560	sugar_transporter_4	0.522	1	1	0.004	0.148	0.001	GO:0006458	'de novo' protein folding	0	carbohydrate metabolic process-IEA|carbohydrate transport-IEA|carbohydrate transport-IEA	glucose transporter activity-ISS|sugar porter activity-ISS	membrane-IEA|integral to membrane-IEA	carbohydrate transport-IEA	glucose transmembrane transporter activity-ISS|sugar:hydrogen ion symporter activity-ISS|sugar:hydrogen ion symporter activity-IEA	integral to membrane-IEA	-	-
FBgn0028534	CG7916	0.854	6	30	0.049	0.434	0.022	GO:0006508	proteolysis	0	-	-	-	-	-	-	-	-
FBgn0028532	CG7968	0.617	2	23	0.011	0.155	0.002	GO:0019725	cell homeostasis	0	-	-	-	-	-	-	-	-
FBgn0028532	CG7968	0.84	2	23	0.003	0.222	0	GO:0006637	acyl-CoA metabolic process	0	-	-	-	-	-	-	-	-
FBgn0028529	CG7516	0.587	2	12	0.017	0.14	0.007	GO:0051252	regulation of RNA metabolic process	0	-	-	nucleus-IEA	-	-	nucleus-IEA	-	108870050-nucleolar protein 10 [Aedes aegypti]:e-val = 0.0|66513722-similar to Nucleolar protein 10 [Apis mellifera]:e-val = 0.0|73921234-hypothetical protein MGC69094 [Xenopus laevis]:e-val = 0.0|126303204-similar to nucleolar protein 10 [Monodelphis domestica]:e-val = 6e-170
FBgn0028529	CG7516	1	5	12	0.005	0.462	0.002	GO:0006364	rRNA processing	0	-	-	nucleus-IEA	-	-	nucleus-IEA	-	108870050-nucleolar protein 10 [Aedes aegypti]:e-val = 0.0|66513722-similar to Nucleolar protein 10 [Apis mellifera]:e-val = 0.0|73921234-hypothetical protein MGC69094 [Xenopus laevis]:e-val = 0.0|126303204-similar to nucleolar protein 10 [Monodelphis domestica]:e-val = 6e-170
FBgn0028471	CG5720	0.665	2	2	0.052	0.271	0.044	GO:0001709	cell fate determination	0	-	-	-	phagocytosis, engulfment-IMP	-	-	-	108872610-hypothetical protein [Aedes aegypti]:e-val = 4e-42|126282343-hypothetical protein LOC100019205 [Monodelphis domestica]:e-val = 2e-30|115529165-Zinc finger CCCH domain-containing protein 14 [Xenopus laevis]:e-val = 2e-30|119601792-zinc finger CCCH-type containing 14 [Homo sapiens]:e-val = 2e-30|109084534-similar to nuclear protein UKp68 isoform 2 [Macaca mulatta]:e-val = 2e-30
FBgn0028425	JhI-21	0.677	2	4	0.104	0.284	0.0476	GO:0022607	cellular component assembly	0	amino acid metabolic process-IEA|amino acid transport-IEA|amino acid transport-IEA	L-amino acid transmembrane transporter activity-ISS|amino acid transmembrane transporter activity-NAS|amine transmembrane transporter activity-IEA	membrane-IEA	amino acid transport-IEA	L-amino acid transmembrane transporter activity-ISS|amino acid transmembrane transporter activity-NAS	membrane-IEA	27807107-leucine transport-IDA|27807107-phenylalanine transport-IDA|27807107-tryptophan transport-IMP|3639058-amino acid metabolic process-TAS|3639058-transport-TAS|3639058-neutral amino acid transport-ISS	108880523-cationic amino acid transporter [Aedes aegypti]:e-val = 6e-170|91083817-similar to CG12317-PA, isoform A [Tribolium castaneum]:e-val = 1e-156|68405516-similar to blood-brain barrier large neutral amino acid transporter [Danio rerio]:e-val = 5e-129|27807107-solute carrier family 7 (cationic amino acid transporter, y+ system), member 5 [Bos taurus]:e-val = 6e-123
FBgn0028425	JhI-21	0.752	2	4	0.0325	0.166	0.0145	GO:0000226	microtubule cytoskeleton organization and biogenesis	0	amino acid metabolic process-IEA|amino acid transport-IEA|amino acid transport-IEA	L-amino acid transmembrane transporter activity-ISS|amino acid transmembrane transporter activity-NAS|amine transmembrane transporter activity-IEA	membrane-IEA	amino acid transport-IEA	L-amino acid transmembrane transporter activity-ISS|amino acid transmembrane transporter activity-NAS	membrane-IEA	27807107-leucine transport-IDA|27807107-phenylalanine transport-IDA|27807107-tryptophan transport-IMP|3639058-amino acid metabolic process-TAS|3639058-transport-TAS|3639058-neutral amino acid transport-ISS	108880523-cationic amino acid transporter [Aedes aegypti]:e-val = 6e-170|91083817-similar to CG12317-PA, isoform A [Tribolium castaneum]:e-val = 1e-156|68405516-similar to blood-brain barrier large neutral amino acid transporter [Danio rerio]:e-val = 5e-129|27807107-solute carrier family 7 (cationic amino acid transporter, y+ system), member 5 [Bos taurus]:e-val = 6e-123
FBgn0028419	Kruppel_homolog_2	0.947	3	8	0.003	0.055	0.003	GO:0065002	intracellular protein transport across a membrane	0	-	-	integral to membrane-NAS	-	-	integral to membrane-NAS|integral to membrane-IEA	-	91081331-similar to conserved hypothetical protein [Tribolium castaneum]:e-val = 1e-67|119114642-AGAP010214-PA [Anopheles gambiae str. PEST]:e-val = 4e-64|110751174-similar to Protein Kr-h2 [Apis mellifera]:e-val = 5e-55|77732520-transmembrane protein 33 [Rattus norvegicus]:e-val = 5e-47
FBgn0028419	Kruppel_homolog_2	1	5	8	0.032	0.233	0.01	GO:0045045	secretory pathway	0	-	-	integral to membrane-NAS	-	-	integral to membrane-NAS|integral to membrane-IEA	-	91081331-similar to conserved hypothetical protein [Tribolium castaneum]:e-val = 1e-67|119114642-AGAP010214-PA [Anopheles gambiae str. PEST]:e-val = 4e-64|110751174-similar to Protein Kr-h2 [Apis mellifera]:e-val = 5e-55|77732520-transmembrane protein 33 [Rattus norvegicus]:e-val = 5e-47
FBgn0028419	Kruppel_homolog_2	1	4	8	0.003	0.167	0.002	GO:0006614	SRP-dependent cotranslational protein targeting to membrane	0	-	-	integral to membrane-NAS	-	-	integral to membrane-NAS|integral to membrane-IEA	-	91081331-similar to conserved hypothetical protein [Tribolium castaneum]:e-val = 1e-67|119114642-AGAP010214-PA [Anopheles gambiae str. PEST]:e-val = 4e-64|110751174-similar to Protein Kr-h2 [Apis mellifera]:e-val = 5e-55|77732520-transmembrane protein 33 [Rattus norvegicus]:e-val = 5e-47
FBgn0028419	Kruppel_homolog_2	1	4	8	0.004	0.163	0.002	GO:0006612	protein targeting to membrane	0	-	-	integral to membrane-NAS	-	-	integral to membrane-NAS|integral to membrane-IEA	-	91081331-similar to conserved hypothetical protein [Tribolium castaneum]:e-val = 1e-67|119114642-AGAP010214-PA [Anopheles gambiae str. PEST]:e-val = 4e-64|110751174-similar to Protein Kr-h2 [Apis mellifera]:e-val = 5e-55|77732520-transmembrane protein 33 [Rattus norvegicus]:e-val = 5e-47
FBgn0028383	cornetto	0.513	1	1	0.003	0.314	0.001	GO:0045176	apical protein localization	0	-	protein binding-IPI|microtubule binding-IDA	cytoplasm-IDA|cell cortex-IDA|apical part of cell-IDA	-	microtubule binding-IDA|protein binding-IPI	apical part of cell-IDA|cell cortex-IDA|cytoplasm-IDA	-	-
FBgn0028375	heixuedian	0.665	2	2	0.052	0.271	0.044	GO:0001709	cell fate determination	0	lipid metabolic process-IEA|coenzyme metabolic process-IEA|vitamin biosynthetic process-IEA|prosthetic group metabolic process-IEA|menaquinone biosynthetic process-IEA	transferase activity-IEA|prenyltransferase activity-IEA|transferase activity-IEA	integral to membrane-ISS|membrane-ISS	menaquinone biosynthetic process-IEA	prenyltransferase activity-IEA	integral to membrane-ISS|integral to membrane-IEA|membrane-ISS	-	108879312-1,4-dihydroxy-2-naphthoate octaprenyltransferase [Aedes aegypti]:e-val = 2e-123|91088573-similar to 1,4-dihydroxy-2-naphthoate octaprenyltransferase [Tribolium castaneum]:e-val = 8e-117|66562776-similar to heixuedian CG5876-PA [Apis mellifera]:e-val = 6e-112|115672018-hypothetical LOC593701 [Strongylocentrotus purpuratus]:e-val = 2e-88
FBgn0028327	lethal_(1)_G0320	0.542	2	9	0.004	0.054	0.003	GO:0045185	maintenance of protein localization	1	translation-IEA|protein targeting-IEA|vesicle-mediated transport-IEA	signal sequence binding-ISS|calcium ion binding-IEA	signal recognition particle receptor complex-ISS	-	signal sequence binding-ISS	signal recognition particle receptor complex-ISS|lipid particle-IDA|lipid particle-IDA	22761792-cotranslational protein targeting to membrane-TAS|22761792-positive regulation of cell proliferation-TAS	118794223-AGAP001721-PA [Anopheles gambiae str. PEST]:e-val = 7e-65|91079082-similar to translocon-associated protein subunit alpha [Tribolium castaneum]:e-val = 8e-59|87248609-signal sequence receptor [Bombyx mori]:e-val = 1e-51|110765100-similar to lethal (1) G0320 CG32701-PA [Apis mellifera]:e-val = 3e-51
FBgn0028327	lethal_(1)_G0320	0.987	3	9	0.032	0.233	0.01	GO:0045045	secretory pathway	1	translation-IEA|protein targeting-IEA|vesicle-mediated transport-IEA	signal sequence binding-ISS|calcium ion binding-IEA	signal recognition particle receptor complex-ISS	-	signal sequence binding-ISS	signal recognition particle receptor complex-ISS|lipid particle-IDA|lipid particle-IDA	22761792-cotranslational protein targeting to membrane-TAS|22761792-positive regulation of cell proliferation-TAS	118794223-AGAP001721-PA [Anopheles gambiae str. PEST]:e-val = 7e-65|91079082-similar to translocon-associated protein subunit alpha [Tribolium castaneum]:e-val = 8e-59|87248609-signal sequence receptor [Bombyx mori]:e-val = 1e-51|110765100-similar to lethal (1) G0320 CG32701-PA [Apis mellifera]:e-val = 3e-51
FBgn0028327	lethal_(1)_G0320	0.856	2	9	0.003	0.097	0.001	GO:0032507	maintenance of cellular protein localization	1	translation-IEA|protein targeting-IEA|vesicle-mediated transport-IEA	signal sequence binding-ISS|calcium ion binding-IEA	signal recognition particle receptor complex-ISS	-	signal sequence binding-ISS	signal recognition particle receptor complex-ISS|lipid particle-IDA|lipid particle-IDA	22761792-cotranslational protein targeting to membrane-TAS|22761792-positive regulation of cell proliferation-TAS	118794223-AGAP001721-PA [Anopheles gambiae str. PEST]:e-val = 7e-65|91079082-similar to translocon-associated protein subunit alpha [Tribolium castaneum]:e-val = 8e-59|87248609-signal sequence receptor [Bombyx mori]:e-val = 1e-51|110765100-similar to lethal (1) G0320 CG32701-PA [Apis mellifera]:e-val = 3e-51
FBgn0028327	lethal_(1)_G0320	0.999	3	9	0.003	0.167	0.002	GO:0006614	SRP-dependent cotranslational protein targeting to membrane	1	translation-IEA|protein targeting-IEA|vesicle-mediated transport-IEA	signal sequence binding-ISS|calcium ion binding-IEA	signal recognition particle receptor complex-ISS	-	signal sequence binding-ISS	signal recognition particle receptor complex-ISS|lipid particle-IDA|lipid particle-IDA	22761792-cotranslational protein targeting to membrane-TAS|22761792-positive regulation of cell proliferation-TAS	118794223-AGAP001721-PA [Anopheles gambiae str. PEST]:e-val = 7e-65|91079082-similar to translocon-associated protein subunit alpha [Tribolium castaneum]:e-val = 8e-59|87248609-signal sequence receptor [Bombyx mori]:e-val = 1e-51|110765100-similar to lethal (1) G0320 CG32701-PA [Apis mellifera]:e-val = 3e-51
FBgn0028327	lethal_(1)_G0320	0.999	3	9	0.004	0.163	0.002	GO:0006612	protein targeting to membrane	1	translation-IEA|protein targeting-IEA|vesicle-mediated transport-IEA	signal sequence binding-ISS|calcium ion binding-IEA	signal recognition particle receptor complex-ISS	-	signal sequence binding-ISS	signal recognition particle receptor complex-ISS|lipid particle-IDA|lipid particle-IDA	22761792-cotranslational protein targeting to membrane-TAS|22761792-positive regulation of cell proliferation-TAS	118794223-AGAP001721-PA [Anopheles gambiae str. PEST]:e-val = 7e-65|91079082-similar to translocon-associated protein subunit alpha [Tribolium castaneum]:e-val = 8e-59|87248609-signal sequence receptor [Bombyx mori]:e-val = 1e-51|110765100-similar to lethal (1) G0320 CG32701-PA [Apis mellifera]:e-val = 3e-51
FBgn0027949	msb1l	0.617	4	50	0.018	0.153	0.008	GO:0051656	establishment of organelle localization	0	biological_process-ND	molecular_function-ND	cellular_component-ND	biological_process-ND	molecular_function-ND	cellular_component-ND	-	-
FBgn0027949	msb1l	0.687	7	50	0.096	0.245	0.035	GO:0051649	establishment of cellular localization	0	biological_process-ND	molecular_function-ND	cellular_component-ND	biological_process-ND	molecular_function-ND	cellular_component-ND	-	-
FBgn0027949	msb1l	0.999	7	50	0.037	0.244	0.011	GO:0051321	meiotic cell cycle	0	biological_process-ND	molecular_function-ND	cellular_component-ND	biological_process-ND	molecular_function-ND	cellular_component-ND	-	-
FBgn0027949	msb1l	0.516	8	50	0.106	0.257	0.054	GO:0043687	post-translational protein modification	0	biological_process-ND	molecular_function-ND	cellular_component-ND	biological_process-ND	molecular_function-ND	cellular_component-ND	-	-
FBgn0027949	msb1l	0.958	5	50	0.021	0.116	0.01	GO:0007349	cellularization	0	biological_process-ND	molecular_function-ND	cellular_component-ND	biological_process-ND	molecular_function-ND	cellular_component-ND	-	-
FBgn0027949	msb1l	0.992	5	50	0.019	0.14	0.007	GO:0007143	female meiosis	0	biological_process-ND	molecular_function-ND	cellular_component-ND	biological_process-ND	molecular_function-ND	cellular_component-ND	-	-
FBgn0027949	msb1l	0.92	4	50	0.008	0.161	0.004	GO:0007140	male meiosis	0	biological_process-ND	molecular_function-ND	cellular_component-ND	biological_process-ND	molecular_function-ND	cellular_component-ND	-	-
FBgn0027949	msb1l	0.998	10	50	0.059	0.329	0.03	GO:0007001	chromosome organization and biogenesis (sensu Eukaryota)	0	biological_process-ND	molecular_function-ND	cellular_component-ND	biological_process-ND	molecular_function-ND	cellular_component-ND	-	-
FBgn0027949	msb1l	1	13	50	0.063	0.311	0.023	GO:0000279	M phase	0	biological_process-ND	molecular_function-ND	cellular_component-ND	biological_process-ND	molecular_function-ND	cellular_component-ND	-	-
FBgn0027949	msb1l	0.992	10	50	0.063	0.26	0.043	GO:0000278	mitotic cell cycle	0	biological_process-ND	molecular_function-ND	cellular_component-ND	biological_process-ND	molecular_function-ND	cellular_component-ND	-	-
FBgn0027842	mitochondrial_carnitine_palmitoyltransferase_I	0.727	1	1	0.005	0.303	0.001	GO:0006631	fatty acid metabolic process	1	amino acid metabolic process-IEA	carnitine O-palmitoyltransferase activity-ISS|carnitine O-palmitoyltransferase activity-NAS|acetyltransferase activity-IEA|ATP binding-IEA	mitochondrion-ISS	metabolic process-IEA	carnitine O-palmitoyltransferase activity-ISS|carnitine O-palmitoyltransferase activity-NAS|ATP binding-IEA	mitochondrion-ISS	4758050-fatty acid beta-oxidation-TAS|4758050-carnitine shuttle-EXP|4758050-regulation of fatty acid oxidation-EXP|73623030-fatty acid beta-oxidation-TAS	119114549-AGAP010164-PA [Anopheles gambiae str. PEST]:e-val = 0.0|108878851-carnitine o-acyltransferase [Aedes aegypti]:e-val = 0.0|29387369-similar to carnitine palmitoyltransferase 1 [Xenopus laevis]:e-val = 0.0|1850590-carnitine palmitoyltransferase 1a, liver [Rattus norvegicus]:e-val = 0.0|94732849-carnitine palmitoyltransferase 1B (muscle) [Danio rerio]:e-val = 0.0|73983578-carnitine palmito…
FBgn0027785	NP15.6	1	9	49	0.006	0.18	0.006	GO:0015992	proton transport	1	biological_process-ND	molecular_function-ND	cellular_component-ND	biological_process-ND	molecular_function-ND	cellular_component-ND	-	108876035-mitochondrial NADH:ubiquinone oxidoreductase ESSS subunit, putative [Aedes aegypti]:e-val = 4e-31|91090522-similar to mitochondrial NADH:ubiquinone oxidoreductase ESSS subunit, putative [Tribolium castaneum]:e-val = 8e-23|57111729-NADH dehydrogenase (ubiquinone) 1 beta subcomplex, 11, 17.3kDa [Canis lupus familiaris]:e-val = 1e-07|114688311-similar to neuronal protein 17.3 [Pan troglody…
FBgn0027785	NP15.6	0.745	3	49	0.007	0.093	0.003	GO:0015980	energy derivation by oxidation of organic compounds	1	biological_process-ND	molecular_function-ND	cellular_component-ND	biological_process-ND	molecular_function-ND	cellular_component-ND	-	108876035-mitochondrial NADH:ubiquinone oxidoreductase ESSS subunit, putative [Aedes aegypti]:e-val = 4e-31|91090522-similar to mitochondrial NADH:ubiquinone oxidoreductase ESSS subunit, putative [Tribolium castaneum]:e-val = 8e-23|57111729-NADH dehydrogenase (ubiquinone) 1 beta subcomplex, 11, 17.3kDa [Canis lupus familiaris]:e-val = 1e-07|114688311-similar to neuronal protein 17.3 [Pan troglody…
FBgn0027785	NP15.6	0.971	4	49	0.004	0.134	0.003	GO:0006123	mitochondrial electron transport, cytochrome c to oxygen	1	biological_process-ND	molecular_function-ND	cellular_component-ND	biological_process-ND	molecular_function-ND	cellular_component-ND	-	108876035-mitochondrial NADH:ubiquinone oxidoreductase ESSS subunit, putative [Aedes aegypti]:e-val = 4e-31|91090522-similar to mitochondrial NADH:ubiquinone oxidoreductase ESSS subunit, putative [Tribolium castaneum]:e-val = 8e-23|57111729-NADH dehydrogenase (ubiquinone) 1 beta subcomplex, 11, 17.3kDa [Canis lupus familiaris]:e-val = 1e-07|114688311-similar to neuronal protein 17.3 [Pan troglody…
FBgn0027785	NP15.6	1	6	49	0.003	0.118	0.003	GO:0006122	mitochondrial electron transport, ubiquinol to cytochrome c	1	biological_process-ND	molecular_function-ND	cellular_component-ND	biological_process-ND	molecular_function-ND	cellular_component-ND	-	108876035-mitochondrial NADH:ubiquinone oxidoreductase ESSS subunit, putative [Aedes aegypti]:e-val = 4e-31|91090522-similar to mitochondrial NADH:ubiquinone oxidoreductase ESSS subunit, putative [Tribolium castaneum]:e-val = 8e-23|57111729-NADH dehydrogenase (ubiquinone) 1 beta subcomplex, 11, 17.3kDa [Canis lupus familiaris]:e-val = 1e-07|114688311-similar to neuronal protein 17.3 [Pan troglody…
FBgn0027785	NP15.6	1	20	49	0.012	0.58	0.008	GO:0006120	mitochondrial electron transport, NADH to ubiquinone	1	biological_process-ND	molecular_function-ND	cellular_component-ND	biological_process-ND	molecular_function-ND	cellular_component-ND	-	108876035-mitochondrial NADH:ubiquinone oxidoreductase ESSS subunit, putative [Aedes aegypti]:e-val = 4e-31|91090522-similar to mitochondrial NADH:ubiquinone oxidoreductase ESSS subunit, putative [Tribolium castaneum]:e-val = 8e-23|57111729-NADH dehydrogenase (ubiquinone) 1 beta subcomplex, 11, 17.3kDa [Canis lupus familiaris]:e-val = 1e-07|114688311-similar to neuronal protein 17.3 [Pan troglody…
FBgn0027785	NP15.6	1	31	49	0.021	0.735	0.007	GO:0006119	oxidative phosphorylation	1	biological_process-ND	molecular_function-ND	cellular_component-ND	biological_process-ND	molecular_function-ND	cellular_component-ND	-	108876035-mitochondrial NADH:ubiquinone oxidoreductase ESSS subunit, putative [Aedes aegypti]:e-val = 4e-31|91090522-similar to mitochondrial NADH:ubiquinone oxidoreductase ESSS subunit, putative [Tribolium castaneum]:e-val = 8e-23|57111729-NADH dehydrogenase (ubiquinone) 1 beta subcomplex, 11, 17.3kDa [Canis lupus familiaris]:e-val = 1e-07|114688311-similar to neuronal protein 17.3 [Pan troglody…
FBgn0027785	NP15.6	0.826	3	49	0.006	0.055	0.003	GO:0006099	tricarboxylic acid cycle	0	biological_process-ND	molecular_function-ND	cellular_component-ND	biological_process-ND	molecular_function-ND	cellular_component-ND	-	108876035-mitochondrial NADH:ubiquinone oxidoreductase ESSS subunit, putative [Aedes aegypti]:e-val = 4e-31|91090522-similar to mitochondrial NADH:ubiquinone oxidoreductase ESSS subunit, putative [Tribolium castaneum]:e-val = 8e-23|57111729-NADH dehydrogenase (ubiquinone) 1 beta subcomplex, 11, 17.3kDa [Canis lupus familiaris]:e-val = 1e-07|114688311-similar to neuronal protein 17.3 [Pan troglody…
FBgn0027785	NP15.6	0.828	3	49	0.007	0.053	0.003	GO:0006084	acetyl-CoA metabolic process	0	biological_process-ND	molecular_function-ND	cellular_component-ND	biological_process-ND	molecular_function-ND	cellular_component-ND	-	108876035-mitochondrial NADH:ubiquinone oxidoreductase ESSS subunit, putative [Aedes aegypti]:e-val = 4e-31|91090522-similar to mitochondrial NADH:ubiquinone oxidoreductase ESSS subunit, putative [Tribolium castaneum]:e-val = 8e-23|57111729-NADH dehydrogenase (ubiquinone) 1 beta subcomplex, 11, 17.3kDa [Canis lupus familiaris]:e-val = 1e-07|114688311-similar to neuronal protein 17.3 [Pan troglody…
FBgn0027548	spenito	0.534	2	2	0.018	0.142	0.018	GO:0008407	bristle morphogenesis	0	regulation of transcription-IEA	mRNA binding-ISS|nucleotide binding-IEA	nucleus-IEA	regulation of transcription-IEA	mRNA binding-ISS|nucleic acid binding-IEA|nucleotide binding-IEA	nucleus-IEA	-	110769159-similar to spenito CG2910-PB, isoform B [Apis mellifera]:e-val = 5e-132|108871456-RNA recognition motif protein split ends [Aedes aegypti]:e-val = 8e-101|109013397-RNA binding motif protein 15 [Macaca mulatta]:e-val = 6e-69|109467371-similar to Putative RNA-binding protein 15 (RNA-binding motif protein 15) (One-twenty two protein) [Rattus norvegicus]:e-val = 3e-68
FBgn0027499	CG12340	0.695	2	2	0.063	0.26	0.043	GO:0000278	mitotic cell cycle	0	-	-	-	-	-	-	-	-
FBgn0027492	widerborst	0.507	2	5	0.092	0.432	0.061	GO:0045165	cell fate commitment	0	intracellular signaling cascade-IEA	protein serine/threonine phosphatase activity-ISS|protein phosphatase type 2A regulator activity-IEA	protein phosphatase type 2A complex-ISS	signal transduction-IEA	protein serine/threonine phosphatase activity-ISS|protein phosphatase type 2A regulator activity-IEA	protein phosphatase type 2A complex-ISS	-	66508741-similar to widerborst CG5643-PC, isoform C [Apis mellifera]:e-val = 0.0|72116199-similar to BcDNA.LD34343 [Strongylocentrotus purpuratus]:e-val = 5e-169|62531280-protein phosphatase 2, regulatory subunit B', epsilon isoform [Homo sapiens]:e-val = 6e-165|60360208-protein phosphatase 2, regulatory subunit B (B56), epsilon isoform [Mus musculus]:e-val = 1e-164
FBgn0027492	widerborst	0.584	2	5	0.044	0.236	0.029	GO:0030036	actin cytoskeleton organization and biogenesis	0	intracellular signaling cascade-IEA	protein serine/threonine phosphatase activity-ISS|protein phosphatase type 2A regulator activity-IEA	protein phosphatase type 2A complex-ISS	signal transduction-IEA	protein serine/threonine phosphatase activity-ISS|protein phosphatase type 2A regulator activity-IEA	protein phosphatase type 2A complex-ISS	-	66508741-similar to widerborst CG5643-PC, isoform C [Apis mellifera]:e-val = 0.0|72116199-similar to BcDNA.LD34343 [Strongylocentrotus purpuratus]:e-val = 5e-169|62531280-protein phosphatase 2, regulatory subunit B', epsilon isoform [Homo sapiens]:e-val = 6e-165|60360208-protein phosphatase 2, regulatory subunit B (B56), epsilon isoform [Mus musculus]:e-val = 1e-164
FBgn0027492	widerborst	0.667	2	5	0.015	0.131	0.009	GO:0008340	determination of adult life span	0	intracellular signaling cascade-IEA	protein serine/threonine phosphatase activity-ISS|protein phosphatase type 2A regulator activity-IEA	protein phosphatase type 2A complex-ISS	signal transduction-IEA	protein serine/threonine phosphatase activity-ISS|protein phosphatase type 2A regulator activity-IEA	protein phosphatase type 2A complex-ISS	-	66508741-similar to widerborst CG5643-PC, isoform C [Apis mellifera]:e-val = 0.0|72116199-similar to BcDNA.LD34343 [Strongylocentrotus purpuratus]:e-val = 5e-169|62531280-protein phosphatase 2, regulatory subunit B', epsilon isoform [Homo sapiens]:e-val = 6e-165|60360208-protein phosphatase 2, regulatory subunit B (B56), epsilon isoform [Mus musculus]:e-val = 1e-164
FBgn0027492	widerborst	0.654	2	5	0.014	0.106	0.008	GO:0007051	spindle organization and biogenesis	0	intracellular signaling cascade-IEA	protein serine/threonine phosphatase activity-ISS|protein phosphatase type 2A regulator activity-IEA	protein phosphatase type 2A complex-ISS	signal transduction-IEA	protein serine/threonine phosphatase activity-ISS|protein phosphatase type 2A regulator activity-IEA	protein phosphatase type 2A complex-ISS	-	66508741-similar to widerborst CG5643-PC, isoform C [Apis mellifera]:e-val = 0.0|72116199-similar to BcDNA.LD34343 [Strongylocentrotus purpuratus]:e-val = 5e-169|62531280-protein phosphatase 2, regulatory subunit B', epsilon isoform [Homo sapiens]:e-val = 6e-165|60360208-protein phosphatase 2, regulatory subunit B (B56), epsilon isoform [Mus musculus]:e-val = 1e-164
FBgn0027492	widerborst	0.556	2	5	0.01	0.153	0.011	GO:0006917	induction of apoptosis	0	intracellular signaling cascade-IEA	protein serine/threonine phosphatase activity-ISS|protein phosphatase type 2A regulator activity-IEA	protein phosphatase type 2A complex-ISS	signal transduction-IEA	protein serine/threonine phosphatase activity-ISS|protein phosphatase type 2A regulator activity-IEA	protein phosphatase type 2A complex-ISS	-	66508741-similar to widerborst CG5643-PC, isoform C [Apis mellifera]:e-val = 0.0|72116199-similar to BcDNA.LD34343 [Strongylocentrotus purpuratus]:e-val = 5e-169|62531280-protein phosphatase 2, regulatory subunit B', epsilon isoform [Homo sapiens]:e-val = 6e-165|60360208-protein phosphatase 2, regulatory subunit B (B56), epsilon isoform [Mus musculus]:e-val = 1e-164
FBgn0027339	jim	0.611	1	1	0.034	0.33	0.007	GO:0006952	defense response	0	regulation of transcription from RNA polymerase II promoter-IEA|cell proliferation-IEA	transcription factor activity-ISS|zinc ion binding-IEA	nucleus-ISS	-	transcription factor activity-ISS|zinc ion binding-IEA	nucleus-ISS	24307935-regulation of transcription, DNA-dependent-NAS|4508035-multicellular organismal development-TAS	110760165-similar to jim CG11352-PC, isoform C [Apis mellifera]:e-val = 2e-167|108875418-zinc finger protein [Aedes aegypti]:e-val = 2e-167|73947227-myeloid zinc finger 1 [Canis lupus familiaris]:e-val = 2e-66|126344492-hypothetical protein LOC100024444 [Monodelphis domestica]:e-val = 3e-65
FBgn0027106	innexin_7	0.881	1	1	0.017	0.642	0.001	GO:0050906	detection of stimulus during sensory perception	1	signal transduction-IEA	gap-junction forming channel activity-ISS|innexin channel activity-NAS	gap junction-ISS|gap junction-NAS|gap junction-NAS|integral to membrane-NAS	-	gap junction channel activity-ISS|gap junction channel activity-NAS	gap junction-ISS|gap junction-NAS|gap junction-NAS|integral to membrane-NAS	-	-
FBgn0027106	innexin_7	0.861	1	1	0.017	0.612	0.002	GO:0009582	detection of abiotic stimulus	1	signal transduction-IEA	gap-junction forming channel activity-ISS|innexin channel activity-NAS	gap junction-ISS|gap junction-NAS|gap junction-NAS|integral to membrane-NAS	-	gap junction channel activity-ISS|gap junction channel activity-NAS	gap junction-ISS|gap junction-NAS|gap junction-NAS|integral to membrane-NAS	-	-
FBgn0027106	innexin_7	0.865	1	1	0.018	0.605	0.002	GO:0009581	detection of external stimulus	1	signal transduction-IEA	gap-junction forming channel activity-ISS|innexin channel activity-NAS	gap junction-ISS|gap junction-NAS|gap junction-NAS|integral to membrane-NAS	-	gap junction channel activity-ISS|gap junction channel activity-NAS	gap junction-ISS|gap junction-NAS|gap junction-NAS|integral to membrane-NAS	-	-
FBgn0027106	innexin_7	0.705	1	1	0.023	0.419	0.004	GO:0009416	response to light stimulus	1	signal transduction-IEA	gap-junction forming channel activity-ISS|innexin channel activity-NAS	gap junction-ISS|gap junction-NAS|gap junction-NAS|integral to membrane-NAS	-	gap junction channel activity-ISS|gap junction channel activity-NAS	gap junction-ISS|gap junction-NAS|gap junction-NAS|integral to membrane-NAS	-	-
FBgn0027106	innexin_7	0.921	1	1	0.014	0.737	0.001	GO:0007602	phototransduction	1	signal transduction-IEA	gap-junction forming channel activity-ISS|innexin channel activity-NAS	gap junction-ISS|gap junction-NAS|gap junction-NAS|integral to membrane-NAS	-	gap junction channel activity-ISS|gap junction channel activity-NAS	gap junction-ISS|gap junction-NAS|gap junction-NAS|integral to membrane-NAS	-	-
FBgn0027095	ARP-like	0.888	3	31	0.004	0.054	0.003	GO:0045185	maintenance of protein localization	0	-	calcium ion binding-IEA	extracellular region-NAS	-	calcium ion binding-IEA	extracellular region-NAS	-	66533332-similar to ARMET-like protein precursor [Apis mellifera]:e-val = 1e-57|118781793-AGAP003016-PA [Anopheles gambiae str. PEST]:e-val = 4e-57|115497504-zgc:153327 [Danio rerio]:e-val = 2e-38|126336351-similar to arginine-rich, mutated in early stage tumors [Monodelphis domestica]:e-val = 1e-36
FBgn0027095	ARP-like	0.98	3	31	0.003	0.097	0.001	GO:0032507	maintenance of cellular protein localization	0	-	calcium ion binding-IEA	extracellular region-NAS	-	calcium ion binding-IEA	extracellular region-NAS	-	66533332-similar to ARMET-like protein precursor [Apis mellifera]:e-val = 1e-57|118781793-AGAP003016-PA [Anopheles gambiae str. PEST]:e-val = 4e-57|115497504-zgc:153327 [Danio rerio]:e-val = 2e-38|126336351-similar to arginine-rich, mutated in early stage tumors [Monodelphis domestica]:e-val = 1e-36
FBgn0027095	ARP-like	0.509	2	31	0.006	0.074	0.002	GO:0006900	membrane budding	0	-	calcium ion binding-IEA	extracellular region-NAS	-	calcium ion binding-IEA	extracellular region-NAS	-	66533332-similar to ARMET-like protein precursor [Apis mellifera]:e-val = 1e-57|118781793-AGAP003016-PA [Anopheles gambiae str. PEST]:e-val = 4e-57|115497504-zgc:153327 [Danio rerio]:e-val = 2e-38|126336351-similar to arginine-rich, mutated in early stage tumors [Monodelphis domestica]:e-val = 1e-36
FBgn0027095	ARP-like	0.999	4	31	0.003	0.27	0.001	GO:0006890	retrograde vesicle-mediated transport, Golgi to ER	0	-	calcium ion binding-IEA	extracellular region-NAS	-	calcium ion binding-IEA	extracellular region-NAS	-	66533332-similar to ARMET-like protein precursor [Apis mellifera]:e-val = 1e-57|118781793-AGAP003016-PA [Anopheles gambiae str. PEST]:e-val = 4e-57|115497504-zgc:153327 [Danio rerio]:e-val = 2e-38|126336351-similar to arginine-rich, mutated in early stage tumors [Monodelphis domestica]:e-val = 1e-36
FBgn0027095	ARP-like	0.949	3	31	0.003	0.167	0.002	GO:0006614	SRP-dependent cotranslational protein targeting to membrane	0	-	calcium ion binding-IEA	extracellular region-NAS	-	calcium ion binding-IEA	extracellular region-NAS	-	66533332-similar to ARMET-like protein precursor [Apis mellifera]:e-val = 1e-57|118781793-AGAP003016-PA [Anopheles gambiae str. PEST]:e-val = 4e-57|115497504-zgc:153327 [Danio rerio]:e-val = 2e-38|126336351-similar to arginine-rich, mutated in early stage tumors [Monodelphis domestica]:e-val = 1e-36
FBgn0027095	ARP-like	0.953	3	31	0.004	0.163	0.002	GO:0006612	protein targeting to membrane	0	-	calcium ion binding-IEA	extracellular region-NAS	-	calcium ion binding-IEA	extracellular region-NAS	-	66533332-similar to ARMET-like protein precursor [Apis mellifera]:e-val = 1e-57|118781793-AGAP003016-PA [Anopheles gambiae str. PEST]:e-val = 4e-57|115497504-zgc:153327 [Danio rerio]:e-val = 2e-38|126336351-similar to arginine-rich, mutated in early stage tumors [Monodelphis domestica]:e-val = 1e-36
FBgn0027055	CSN3	0.641	3	15	0.0963	0.245	0.0346	GO:0051649	establishment of cellular localization	0	-	-	signalosome-ISS|signalosome-NAS	-	-	signalosome-ISS|signalosome-NAS	23238222-signal transduction-TAS|23238222-response to light stimulus-TAS	108882345-26S proteasome regulatory subunit S3 [Aedes aegypti]:e-val = 7e-138|66515345-similar to COP9 constitutive photomorphogenic homolog subunit 3 [Apis mellifera]:e-val = 1e-117|73956058-COP9 constitutive photomorphogenic homolog subunit 3 (Arabidopsis) [Canis lupus familiaris]:e-val = 2e-114|126334441-similar to COP9 complex subunit 3 [Monodelphis domestica]:e-val = 2e-114|6753488-COP9 (con…
FBgn0027055	CSN3	0.595	3	15	0.0405	0.248	0.0267	GO:0045892	negative regulation of transcription, DNA-dependent	0	-	-	signalosome-ISS|signalosome-NAS	-	-	signalosome-ISS|signalosome-NAS	23238222-signal transduction-TAS|23238222-response to light stimulus-TAS	108882345-26S proteasome regulatory subunit S3 [Aedes aegypti]:e-val = 7e-138|66515345-similar to COP9 constitutive photomorphogenic homolog subunit 3 [Apis mellifera]:e-val = 1e-117|73956058-COP9 constitutive photomorphogenic homolog subunit 3 (Arabidopsis) [Canis lupus familiaris]:e-val = 2e-114|126334441-similar to COP9 complex subunit 3 [Monodelphis domestica]:e-val = 2e-114|6753488-COP9 (con…
FBgn0026879	CG13364	0.986	2	7	0.007	0.361	0.001	GO:0043038	amino acid activation	0	-	-	-	biological_process-ND	molecular_function-ND	cellular_component-ND	-	-
FBgn0026879	CG13364	0.987	2	7	0.007	0.371	0.001	GO:0006418	tRNA aminoacylation for protein translation	0	-	-	-	biological_process-ND	molecular_function-ND	cellular_component-ND	-	-
FBgn0026879	CG13364	0.959	2	7	0.014	0.356	0.003	GO:0006413	translational initiation	0	-	-	-	biological_process-ND	molecular_function-ND	cellular_component-ND	-	-
FBgn0026879	CG13364	0.981	2	7	0.007	0.313	0.001	GO:0006399	tRNA metabolic process	0	-	-	-	biological_process-ND	molecular_function-ND	cellular_component-ND	-	-
FBgn0026741	mitochondrial_ribosomal_protein_L18	1	10	11	0.08	0.883	0.017	GO:0006412	translation	1	-	structural constituent of ribosome-ISS	mitochondrial large ribosomal subunit-ISS	-	structural constituent of ribosome-ISS	mitochondrial large ribosomal subunit-ISS	-	108884576-mitochondrial ribosomal protein, L17, putative [Aedes aegypti]:e-val = 6e-55|91084941-similar to mitochondrial ribosomal protein, L17, putative [Tribolium castaneum]:e-val = 3e-47|66552877-similar to mitochondrial ribosomal protein L18 CG12373-PA [Apis mellifera]:e-val = 3e-38|45361421-hypothetical protein MGC75663 [Xenopus tropicalis]:e-val = 4e-22
FBgn0026563	CG1979	0.842	1	1	0.019	0.562	0.002	GO:0051606	detection of stimulus	0	-	-	-	-	-	-	-	-
FBgn0026376	Ral_guanine_nucleotide_exchange_factor_2	0.601	1	1	0.012	0.265	0.002	GO:0045087	innate immune response	0	transmembrane receptor protein tyrosine kinase signaling pathway-IEA|G-protein coupled receptor protein signaling pathway-IEA|small GTPase mediated signal transduction-IEA|regulation of small GTPase mediated signal transduction-IEA	Ral guanyl-nucleotide exchange factor activity-ISS|Ral guanyl-nucleotide exchange factor activity-NAS|RAL GDP-dissociation stimulator activity-NAS	intracellular-IEA	regulation of small GTPase mediated signal transduction-IEA	Ral guanyl-nucleotide exchange factor activity-ISS|Ral guanyl-nucleotide exchange factor activity-NAS|RAL GDP-dissociation stimulator activity-NAS	intracellular-IEA	24307909-Ras protein signal transduction-EXP	108883793-ral guanine nucleotide exchange factor, putative [Aedes aegypti]:e-val = 0.0|119922639-ral guanine nucleotide dissociation stimulator-like 1 [Bos taurus]:e-val = 7e-64|73967658-ral guanine nucleotide dissociation stimulator [Canis lupus familiaris]:e-val = 3e-59|115741004-similar to Ral guanine nucleotide dissociation stimulator,-like 1 [Strongylocentrotus purpuratus]:e-val = 2e-54
FBgn0026149	BCL7-like	0.535	2	7	0.059	0.329	0.03	GO:0007001	chromosome organization and biogenesis (sensu Eukaryota)	0	biological_process-ND	molecular_function-ND	cellular_component-ND	biological_process-ND	molecular_function-ND	cellular_component-ND	-	66550439-similar to BCL7-like CG17252-PA [Apis mellifera]:e-val = 6e-32|91089859-similar to CG17252-PA [Tribolium castaneum]:e-val = 1e-31|108881626-hypothetical protein [Aedes aegypti]:e-val = 5e-31|67190736-B-cell CLL/lymphoma 7A [Homo sapiens]:e-val = 1e-16|82180422-hypothetical LOC495057 [Xenopus laevis]:e-val = 1e-16
FBgn0026087	CG3600	0.587	3	6	0.004	0.054	0.007	GO:0045476	nurse cell apoptosis	0	-	-	-	-	-	-	-	-
FBgn0026087	CG3600	0.607	2	6	0.056	0.171	0.023	GO:0042221	response to chemical stimulus	0	-	-	-	-	-	-	-	-
FBgn0026087	CG3600	0.59	2	6	0.007	0.111	0.006	GO:0035075	response to ecdysone	0	-	-	-	-	-	-	-	-
FBgn0026087	CG3600	0.733	3	6	0.01	0.065	0.009	GO:0030162	regulation of proteolysis	0	-	-	-	-	-	-	-	-
FBgn0026087	CG3600	0.577	2	6	0.009	0.093	0.006	GO:0017148	negative regulation of protein biosynthetic process	0	-	-	-	-	-	-	-	-
FBgn0026087	CG3600	0.981	3	6	0.005	0.123	0.005	GO:0016567	protein ubiquitination	0	-	-	-	-	-	-	-	-
FBgn0026087	CG3600	0.994	3	6	0.005	0.155	0.004	GO:0008632	apoptotic program	0	-	-	-	-	-	-	-	-
FBgn0026087	CG3600	0.637	2	6	0.015	0.131	0.009	GO:0008340	determination of adult life span	0	-	-	-	-	-	-	-	-
FBgn0026087	CG3600	0.554	2	6	0.019	0.084	0.009	GO:0007559	histolysis	0	-	-	-	-	-	-	-	-
FBgn0026087	CG3600	0.997	4	6	0.01	0.153	0.011	GO:0006917	induction of apoptosis	0	-	-	-	-	-	-	-	-
FBgn0026087	CG3600	0.98	4	6	0.058	0.291	0.046	GO:0001700	embryonic development via the syncytial blastoderm	0	-	-	-	-	-	-	-	-
[truncated: 276 more rows]
