# Supplementary material for: Gene networks in Drosophila melanogaster: integrating experimental data to predict gene function
Source: Genome Biol. 2009 Sep 16;10(9):R97. doi: 10.1186/gb-2009-10-9-r97 (PMC2768986; doi:10.1186/gb-2009-10-9-r97)
Supplement: Additional data file 5 — A set of signal recognition particle (SRP)-related genes were taken from Teleman et al. [79] and a network was built around this query set of genes from the connections in . This file contains information related to gene expression, GO terms, and notes on whether a gene is related to the protein secretory pathway. Networks and along with the full set of functional relationships between Drosophila gene pairs are made available at [48]. [file gb-2009-10-9-r97-S5.XLS]

## Sheet: FlyBase_Fields_download(3)
#FBgn - FlyBase identifier
#Name - gene name
#Differentially Expressed - notes on whether the gene is differntially epxpressed in the Teleman et al. data for starved vs. fed larval muscle tissue
#Notes - short description of whether the gene has evidence for being associated with protein secretion
#Gene Ontology Biological Process - terms downloaded from FlyBase
#Gene Ontology Cellular Component - terms downloaed from FlyBase
#Gene Ontology Molecular Function - terms downloaed from FlyBase
FBgn	Name	Differentially Expressed	Notes	Gene Ontology Biological Process	Gene Ontology Cellular Component	Gene Ontology Molecular Function
FBgn0025700	CG5885	differentially expressed and reproted in the figures of Teleman et al. (DE-categorized)	reported as SRP-related in Teleman et al.	cotranslational protein targeting to membrane ; GO:0006613 | inferred from electronic annotation with InterPro:IPR009779	integral to membrane ; GO:0016021 | inferred from sequence or structural similarity with UniProtKB:Q08013 <newline> signal recognition particle, endoplasmic reticulum targeting ; GO:0005786 | inferred from sequence or structural similarity with UniProtKB:Q08013 <newline> translocon complex ; GO:0005784 | inferred from sequence or structural similarity with UniProtKB:Q08013 <newline> lipid particl…	-
FBgn0033691	CG8860	differentially expressed and reproted in the figures of Teleman et al. (DE-categorized)	reported as SRP-related in Teleman et al.	SRP-dependent cotranslational protein targeting to membrane, translocation ; GO:0006616 | inferred from sequence or structural similarity with UniProtKB:P38384 <newline> protein transport ; GO:0015031 | inferred from sequence or structural similarity with UniProtKB:P60058	translocon complex ; GO:0005784 | inferred from sequence or structural similarity with UniProtKB:P38384 <newline> integral to endoplasmic reticulum membrane ; GO:0030176 | inferred from sequence or structural similarity with UniProtKB:P60058	protein transporter activity ; GO:0008565 | inferred from sequence or structural similarity with UniProtKB:P38384 <newline> P-P-bond-hydrolysis-driven protein transmembrane transporter activity ; GO:0015450 | inferred from electronic annotation with InterPro:IPR008158
FBgn0022268	KDEL receptor	differentially expressed and reproted in the figures of Teleman et al. (DE-categorized)	reported as SRP-related in Teleman et al.	retrograde vesicle-mediated transport, Golgi to ER ; GO:0006890 | inferred from sequence or structural similarity with UniProtKB:P33946 <newline> intra-Golgi vesicle-mediated transport ; GO:0006891 | non-traceable author statement <newline> protein retention in ER lumen ; GO:0006621 | non-traceable author statement	trans-Golgi network transport vesicle ; GO:0030140 | inferred from sequence or structural similarity with UniProtKB:P33946 <newline> endoplasmic reticulum ; GO:0005783 | non-traceable author statement <newline> integral to membrane ; GO:0016021 | non-traceable author statement	KDEL sequence binding ; GO:0005046 | inferred from sequence or structural similarity with UniProtKB:P33946
FBgn0038947	sar1	differentially expressed and reproted in the figures of Teleman et al. (DE-categorized)	reported as SRP-related in Teleman et al.	embryonic heart tube development ; GO:0035050 | inferred from mutant phenotype <newline> larval chitin-based cuticle development ; GO:0008363 | inferred from mutant phenotype <newline> chitin-based larval cuticle pattern formation ; GO:0035293 | inferred from mutant phenotype <newline> negative regulation of dendrite morphogenesis ; GO:0050774 | inferred from mutant phenotype <newline> intracellu…	ER to Golgi transport vesicle ; GO:0030134 | inferred from sequence or structural similarity <newline> lipid particle ; GO:0005811 | inferred from direct assay	GTP binding ; GO:0005525 | inferred from sequence or structural similarity <newline> GTPase activity ; GO:0003924 | inferred from sequence or structural similarity
FBgn0086357	Sec61alpha	differentially expressed and reproted in the figures of Teleman et al. (DE-categorized)	reported as SRP-related in Teleman et al.	cell death ; GO:0008219 | inferred from mutant phenotype <newline> SRP-dependent cotranslational protein targeting to membrane, translocation ; GO:0006616 | inferred from sequence or structural similarity with UniProtKB:P38378 <newline> cuticle development ; GO:0042335 | inferred from mutant phenotype <newline> dorsal closure ; GO:0007391 | inferred from mutant phenotype <newline> head involution…	translocon complex ; GO:0005784 | inferred from sequence or structural similarity with UniProtKB:P38378	protein transporter activity ; GO:0008565 | non-traceable author statement <newline> P-P-bond-hydrolysis-driven protein transmembrane transporter activity ; GO:0015450 | inferred from electronic annotation with InterPro:IPR002208
FBgn0010638	Sec61beta	differentially expressed and reproted in the figures of Teleman et al. (DE-categorized)	reported as SRP-related in Teleman et al.	SRP-dependent cotranslational protein targeting to membrane, translocation ; GO:0006616 | inferred from sequence or structural similarity with UniProtKB:P38391	translocon complex ; GO:0005784 | non-traceable author statement	protein transporter activity ; GO:0008565 | inferred from sequence or structural similarity with UniProtKB:P38391
FBgn0031049	Sec61gamma	differentially expressed and reproted in the figures of Teleman et al. (DE-categorized)	reported as SRP-related in Teleman et al.	SRP-dependent cotranslational protein targeting to membrane, translocation ; GO:0006616 | inferred from sequence or structural similarity with UniProtKB:P38384 <newline> protein transport ; GO:0015031 | inferred from sequence or structural similarity with UniProtKB:P60058	translocon complex ; GO:0005784 | inferred from sequence or structural similarity with UniProtKB:P38384 <newline> integral to endoplasmic reticulum membrane ; GO:0030176 | inferred from sequence or structural similarity with UniProtKB:P60058	protein transporter activity ; GO:0008565 | inferred from sequence or structural similarity with UniProtKB:P38384 <newline> P-P-bond-hydrolysis-driven protein transmembrane transporter activity ; GO:0015450 | inferred from electronic annotation with InterPro:IPR008158
FBgn0035771	sec63	differentially expressed and reproted in the figures of Teleman et al. (DE-categorized)	reported as SRP-related in Teleman et al.	protein folding ; GO:0006457 | inferred from electronic annotation with InterPro:IPR003095	signal recognition particle receptor complex ; GO:0005785 | inferred from sequence or structural similarity with EMBL:AF100141	signal recognition particle binding ; GO:0005047 | inferred from sequence or structural similarity with EMBL:AF100141 <newline> heat shock protein binding ; GO:0031072 | inferred from electronic annotation with InterPro:IPR001623, InterPro:IPR003095 <newline> unfolded protein binding ; GO:0051082 | inferred from electronic annotation with InterPro:IPR003095
FBgn0011016	Signal sequence receptor beta	differentially expressed and reproted in the figures of Teleman et al. (DE-categorized)	reported as SRP-related in Teleman et al.	protein retention in ER lumen ; GO:0006621 | inferred from sequence or structural similarity	lipid particle ; GO:0005811 | inferred from direct assay <newline> signal recognition particle, endoplasmic reticulum targeting ; GO:0005786 | inferred from sequence or structural similarity <newline> integral to membrane ; GO:0016021 | inferred from electronic annotation with InterPro:IPR008856 <newline> endoplasmic reticulum ; GO:0005783 | inferred from electronic annotation with InterPro:IPR00…	signal sequence binding ; GO:0005048 | inferred from sequence or structural similarity
FBgn0030306	Spase 25-subunit	differentially expressed and reproted in the figures of Teleman et al. (DE-categorized)	reported as SRP-related in Teleman et al.	signal peptide processing ; GO:0006465 | inferred from sequence or structural similarity with UniProtKB:Q15005	signal peptidase complex ; GO:0005787 | inferred from sequence or structural similarity with UniProtKB:Q15005 <newline> integral to membrane ; GO:0016021 | non-traceable author statement <newline> microsome ; GO:0005792 | inferred from electronic annotation with InterPro:IPR009582	peptidase activity ; GO:0008233 | inferred from sequence or structural similarity with UniProtKB:Q15005
FBgn0038810	Srp72	differentially expressed and reproted in the figures of Teleman et al. (DE-categorized)	reported as SRP-related in Teleman et al.	SRP-dependent cotranslational protein targeting to membrane ; GO:0006614 | inferred from sequence or structural similarity with EMBL:AF069765	signal recognition particle, endoplasmic reticulum targeting ; GO:0005786 | inferred from sequence or structural similarity with EMBL:AF069765	7S RNA binding ; GO:0008312 | inferred from sequence or structural similarity with EMBL:AF069765
FBgn0035827	Srp9	differentially expressed and reproted in the figures of Teleman et al. (DE-categorized)	reported as SRP-related in Teleman et al.	SRP-dependent cotranslational protein targeting to membrane ; GO:0006614 | inferred from sequence or structural similarity with NCBI_gi:4507217 <newline> negative regulation of translational elongation ; GO:0045900 | inferred from electronic annotation with InterPro:IPR008832, InterPro:IPR009018	signal recognition particle, endoplasmic reticulum targeting ; GO:0005786 | inferred from sequence or structural similarity with NCBI_gi:4507217	7S RNA binding ; GO:0008312 | inferred from sequence or structural similarity with NCBI_gi:4507217 <newline> mRNA binding ; GO:0003729 | inferred from sequence or structural similarity <newline> protein binding ; GO:0005515 | inferred from electronic annotation with InterPro:IPR008832, InterPro:IPR009018
FBgn0040340	TRAM	differentially expressed and reproted in the figures of Teleman et al. (DE-categorized)	reported as SRP-related in Teleman et al.	SRP-dependent cotranslational protein targeting to membrane ; GO:0006614 | inferred from sequence or structural similarity with UniProtKB:Q15629 <newline> phagocytosis, engulfment ; GO:0006911 | inferred from mutant phenotype	lipid particle ; GO:0005811 | inferred from direct assay <newline> endoplasmic reticulum ; GO:0005783 | inferred from sequence or structural similarity with UniProtKB:Q15629 <newline> integral to membrane ; GO:0016021 | inferred from electronic annotation with InterPro:IPR006634	-
FBgn0021795	Translocon-associated protein delta	differentially expressed and reproted in the figures of Teleman et al. (DE-categorized)	reported as SRP-related in Teleman et al.	protein retention in ER lumen ; GO:0006621 | inferred from sequence or structural similarity	lipid particle ; GO:0005811 | inferred from direct assay <newline> signal recognition particle, endoplasmic reticulum targeting ; GO:0005786 | inferred from sequence or structural similarity <newline> translocon complex ; GO:0005784 | inferred from sequence or structural similarity with HGNC_gene:SSR4; HGNC:11326; OMIM:300090 <newline> integral to membrane ; GO:0016021 | inferred from electronic …	signal sequence binding ; GO:0005048 | inferred from sequence or structural similarity
FBgn0013749	ADP ribosylation factor 102F	differentially expressed (DE-uncategorized)	protein secretory-related inferred from GO term annotation	protein amino acid ADP-ribosylation ; GO:0006471 | inferred from direct assay <newline> neurotransmitter secretion ; GO:0007269 | traceable author statement <newline> synaptic vesicle endocytosis ; GO:0048488 | traceable author statement <newline> endosome transport ; GO:0016197 | traceable author statement <newline> protein transport ; GO:0015031 | non-traceable author statement <newline> small …	intracellular ; GO:0005622 | inferred from electronic annotation with InterPro:IPR006688	NAD(P)+-protein-arginine ADP-ribosyltransferase activity ; GO:0003956 | inferred from direct assay <newline> GTP binding ; GO:0005525 | inferred from sequence or structural similarity with MGD:Arf4; MGI:MGI:99433 <newline> GTPase activity ; GO:0003924 | non-traceable author statement
FBgn0000115	Arflike at 72A	differentially expressed (DE-uncategorized)	protein secretory-related inferred from GO term annotation. Also, Arf proteins are associated with protein secretion	neurotransmitter secretion ; GO:0007269 | traceable author statement <newline> synaptic vesicle endocytosis ; GO:0048488 | traceable author statement <newline> protein amino acid ADP-ribosylation ; GO:0006471 | inferred from sequence or structural similarity with UniProtKB:P40616 <newline> endosome transport ; GO:0016197 | traceable author statement <newline> small GTPase mediated signal transduc…	intracellular ; GO:0005622 | inferred from electronic annotation with InterPro:IPR006688	GTP binding ; GO:0005525 | inferred from direct assay <newline> GTPase activity ; GO:0003924 | non-traceable author statement
FBgn0031408	CG10882	differentially expressed (DE-uncategorized)	protein secretory-related inferred from GO term annotation	intracellular protein transport ; GO:0006886 | inferred from electronic annotation with InterPro:IPR006895, InterPro:IPR006896, InterPro:IPR006900 <newline> G-protein coupled receptor protein signaling pathway ; GO:0007186 | inferred from electronic annotation with InterPro:IPR000276 <newline> ER to Golgi vesicle-mediated transport ; GO:0006888 | inferred from electronic annotation with InterPro:…	lipid particle ; GO:0005811 | inferred from direct assay <newline> integral to membrane ; GO:0016021 | inferred from electronic annotation with InterPro:IPR000276 <newline> COPII vesicle coat ; GO:0030127 | inferred from electronic annotation with InterPro:IPR006895, InterPro:IPR006896, InterPro:IPR006900	serine-type endopeptidase activity ; GO:0004252 | inferred from sequence or structural similarity with EMBL:M27602; protein_id:AAA61232.1 <newline> protein binding ; GO:0005515 | inferred from electronic annotation with InterPro:IPR006895, InterPro:IPR006896, InterPro:IPR006900 <newline> zinc ion binding ; GO:0008270 | inferred from electronic annotation with InterPro:IPR006895
FBgn0039303	CG11857	differentially expressed (DE-uncategorized)	protein secretory-related inferred from GO term annotation	vesicle-mediated transport ; GO:0016192 | inferred from sequence or structural similarity with SGD_LOCUS:RER1; SGD:S0000507	integral to membrane ; GO:0016021 | inferred from electronic annotation with InterPro:IPR004932	-
FBgn0061492	logjam	differentially expressed (DE-uncategorized)	is annotated with transport, but this is to general	oviposition ; GO:0018991 | inferred from mutant phenotype <newline> transport ; GO:0006810 | inferred from electronic annotation with InterPro:IPR000348	integral to membrane ; GO:0016021 | inferred from electronic annotation with InterPro:IPR000348	-
FBgn0025678	CaBP1	differentially expressed (DE-uncategorized)	has been located to the ER through GO terms	cell redox homeostasis ; GO:0045454 | inferred from electronic annotation with InterPro:IPR006662, InterPro:IPR013766, InterPro:IPR017936, InterPro:IPR017937	lipid particle ; GO:0005811 | inferred from direct assay <newline> endoplasmic reticulum ; GO:0005783 | inferred from electronic annotation with InterPro:IPR000886	protein disulfide isomerase activity ; GO:0003756 | inferred from sequence or structural similarity with UniProtKB:Q63081
FBgn0015622	Calnexin 99A	differentially expressed (DE-uncategorized)	has been located to the ER through GO terms	protein folding ; GO:0006457 | non-traceable author statement	plasma membrane ; GO:0005886 | inferred from sequence or structural similarity <newline> endoplasmic reticulum ; GO:0005783 | inferred from sequence or structural similarity with EMBL:L23865	unfolded protein binding ; GO:0051082 | inferred from sequence or structural similarity with EMBL:L23865 <newline> calcium ion binding ; GO:0005509 | inferred from electronic annotation with InterPro:IPR001580, InterPro:IPR009033
FBgn0005585	Calreticulin	differentially expressed (DE-uncategorized)	has been located to the ER through GO terms	central nervous system development ; GO:0007417 | inferred from mutant phenotype <newline> peripheral nervous system development ; GO:0007422 | traceable author statement <newline> olfactory behavior ; GO:0042048 | inferred from mutant phenotype <newline> protein folding ; GO:0006457 | inferred from electronic annotation with InterPro:IPR009169	lipid particle ; GO:0005811 | inferred from direct assay <newline> endoplasmic reticulum lumen ; GO:0005788 | inferred from sequence or structural similarity with UniProtKB:P15253 <newline> endoplasmic reticulum ; GO:0005783 | inferred from electronic annotation with InterPro:IPR000886, InterPro:IPR009169	calcium ion binding ; GO:0005509 | inferred from sequence or structural similarity with UniProtKB:P15253 <newline> unfolded protein binding ; GO:0051082 | inferred from electronic annotation with InterPro:IPR009169
FBgn0033663	ERp60	differentially expressed (DE-uncategorized)	has been located to the ER through GO terms	protein folding ; GO:0006457 | inferred from sequence or structural similarity with SGD_LOCUS:PDI1; SGD:S000000548 <newline> cell redox homeostasis ; GO:0045454 | inferred from electronic annotation with InterPro:IPR006662, InterPro:IPR013766, InterPro:IPR017936, InterPro:IPR017937	lipid particle ; GO:0005811 | inferred from direct assay <newline> endoplasmic reticulum ; GO:0005783 | inferred from electronic annotation with InterPro:IPR005792	protein disulfide isomerase activity ; GO:0003756 | inferred from sequence or structural similarity with SGD_LOCUS:PDI1; SGD:S000000548
FBgn0014002	Protein disulfide isomerase	differentially expressed (DE-uncategorized)	has been located to the ER through GO terms	protein folding ; GO:0006457 | inferred from sequence or structural similarity with UniProtKB:P07237 <newline> cell redox homeostasis ; GO:0045454 | inferred from electronic annotation with InterPro:IPR006662, InterPro:IPR013766, InterPro:IPR017936, InterPro:IPR017937	lipid particle ; GO:0005811 | inferred from direct assay <newline> endoplasmic reticulum ; GO:0005783 | inferred from direct assay <newline> endoplasmic reticulum lumen ; GO:0005788 | non-traceable author statement	protein disulfide isomerase activity ; GO:0003756 | inferred from sequence or structural similarity with UniProtKB:P07237
FBgn0031260	Signal peptide protease	differentially expressed (DE-uncategorized)	has been located to the ER through GO terms	open tracheal system development ; GO:0007424 | inferred from mutant phenotype <newline> membrane protein proteolysis ; GO:0033619 | inferred from direct assay	endoplasmic reticulum ; GO:0005783 | inferred from direct assay <newline> integral to membrane ; GO:0016021 | inferred from electronic annotation with InterPro:IPR006639, InterPro:IPR007369	aspartic endopeptidase activity, intramembrane cleaving ; GO:0042500 | inferred from direct assay
FBgn0014075	UDP-glucose-glycoprotein glucosyltransferase	differentially expressed (DE-uncategorized)	has been located to the ER through GO terms	protein amino acid glycosylation ; GO:0006486 | non-traceable author statement	cytoplasm ; GO:0005737 | traceable author statement <newline> nuclear envelope ; GO:0005635 | inferred from direct assay <newline> rough endoplasmic reticulum ; GO:0005791 | inferred from direct assay <newline> endoplasmic reticulum ; GO:0005783 | non-traceable author statement	UDP-glucose:glycoprotein glucosyltransferase activity ; GO:0003980 | non-traceable author statement
FBgn0250820	CG5802	differentially expressed (DE-uncategorized)		-	-	UDP-galactose transmembrane transporter activity ; GO:0005459 | inferred from sequence or structural similarity with UniProtKB:P78383
FBgn0027095	ARP-like	differentially expressed (DE-uncategorized)		-	extracellular region ; GO:0005576 | non-traceable author statement	calcium ion binding ; GO:0005509 | inferred from electronic annotation with InterPro:IPR002048
FBgn0032035	CG13393	differentially expressed (DE-uncategorized)		anti-apoptosis ; GO:0006916 | non-traceable author statement <newline> negative regulation of apoptosis ; GO:0043066 | non-traceable author statement	oligosaccharyltransferase complex ; GO:0008250 | inferred from sequence or structural similarity with EMBL:U81052 <newline> plasma membrane ; GO:0005886 | non-traceable author statement	oligosaccharyl transferase activity ; GO:0004576 | inferred from sequence or structural similarity with EMBL:U81052
FBgn0040890	CG14199	differentially expressed (DE-uncategorized)		biological_process ; GO:0008150 | no biological data available	cellular_component ; GO:0005575 | no biological data available	molecular_function ; GO:0003674 | no biological data available
FBgn0030305	CG1749	differentially expressed (DE-uncategorized)		Mo-molybdopterin cofactor biosynthetic process ; GO:0006777 | inferred from sequence or structural similarity with EMBL:AF102544	-	Mo-molybdopterin cofactor sulfurase activity ; GO:0008265 | inferred from sequence or structural similarity with EMBL:AF102544 <newline> oxidoreductase activity, acting on the CH-OH group of donors, NAD or NADP as acceptor ; GO:0016616 | inferred from electronic annotation with InterPro:IPR006140 <newline> cofactor binding ; GO:0048037 | inferred from electronic annotation with InterPro:IPR006140
FBgn0035271	CG2021	differentially expressed (DE-uncategorized)		nuclear mRNA splicing, via spliceosome ; GO:0000398 | inferred from sequence or structural similarity with UniProtKB:O95777	snRNP U6 ; GO:0005688 | inferred from sequence or structural similarity with UniProtKB:O95777 <newline> small nuclear ribonucleoprotein complex ; GO:0030532 | inferred from sequence or structural similarity with SGD_LOCUS:LSM8; SGD:S0003783 AND inferred from sequence or structural similarity with protein_id:AAD56232 <newline> spliceosome ; GO:0005681 | inferred from sequence or structural similar…	-
FBgn0023529	CG2918	differentially expressed (DE-uncategorized)		protein folding ; GO:0006457 | inferred from sequence or structural similarity with SGD_LOCUS:SSA3; SGD:S0000171	lipid particle ; GO:0005811 | inferred from direct assay	ATP binding ; GO:0005524 | inferred from electronic annotation with InterPro:IPR001023
FBgn0031256	CG4164	differentially expressed (DE-uncategorized)		response to heat ; GO:0009408 | inferred from sequence or structural similarity with EMBL:AF088983 <newline> protein folding ; GO:0006457 | inferred from electronic annotation with InterPro:IPR002939, InterPro:IPR003095, InterPro:IPR008971	-	unfolded protein binding ; GO:0051082 | inferred from electronic annotation with InterPro:IPR002939, InterPro:IPR003095, InterPro:IPR008971 <newline> heat shock protein binding ; GO:0031072 | inferred from electronic annotation with InterPro:IPR001623, InterPro:IPR003095
FBgn0034277	CG6370	differentially expressed (DE-uncategorized)		protein amino acid N-linked glycosylation via asparagine ; GO:0018279 | inferred from electronic annotation with InterPro:IPR008814	oligosaccharyltransferase complex ; GO:0008250 | inferred from electronic annotation with InterPro:IPR008814	dolichyl-diphosphooligosaccharide-protein glycotransferase activity ; GO:0004579 | inferred from sequence or structural similarity with UniProtKB:P25235
FBgn0032398	CG6766	differentially expressed (DE-uncategorized)		-	-	protein binding ; GO:0005515 | inferred from electronic annotation with InterPro:IPR009011, InterPro:IPR012913
FBgn0032015	CG7830	differentially expressed (DE-uncategorized)		-	-	-
FBgn0034061	CG8386	differentially expressed (DE-uncategorized)		-	-	-
FBgn0036667	CG9669	differentially expressed (DE-uncategorized)		biological_process ; GO:0008150 | no biological data available	cellular_component ; GO:0005575 | no biological data available	molecular_function ; GO:0003674 | no biological data available
FBgn0037580	Dipeptidyl aminopeptidase III	differentially expressed (DE-uncategorized)		proteolysis ; GO:0006508 | inferred from direct assay	cytosol ; GO:0005829 | inferred from direct assay <newline> membrane ; GO:0016020 | inferred from direct assay	dipeptidyl-peptidase activity ; GO:0008239 | inferred from direct assay
FBgn0032198	eEF1delta	differentially expressed (DE-uncategorized)		translational elongation ; GO:0006414 | inferred from sequence or structural similarity	eukaryotic translation elongation factor 1 complex ; GO:0005853 | inferred from sequence or structural similarity	translation elongation factor activity ; GO:0003746 | inferred from sequence or structural similarity <newline> guanyl-nucleotide exchange factor activity ; GO:0005085 | non-traceable author statement
FBgn0035121	Tudor-SN	differentially expressed (DE-uncategorized)		RNA interference ; GO:0016246 | inferred from electronic annotation with InterPro:IPR016685	lipid particle ; GO:0005811 | inferred from direct assay <newline> RNA-induced silencing complex ; GO:0016442 | traceable author statement	transcription coactivator activity ; GO:0003713 | inferred from sequence or structural similarity with EMBL:U22055 <newline> hydrolase activity, acting on ester bonds ; GO:0016788 | inferred from electronic annotation with InterPro:IPR006021, InterPro:IPR016071 <newline> nucleic acid binding ; GO:0003676 | inferred from electronic annotation with InterPro:IPR002999, InterPro:IPR006021, InterPro:I…
FBgn0011336	Oligosaccharyl transferase 3	differentially expressed (DE-uncategorized)		protein amino acid glycosylation ; GO:0006486 | inferred from electronic annotation with InterPro:IPR003674	oligosaccharyltransferase complex ; GO:0008250 | inferred from sequence or structural similarity	oligosaccharyl transferase activity ; GO:0004576 | inferred from sequence or structural similarity <newline> phosphopantetheine binding ; GO:0031177 | inferred from electronic annotation with InterPro:IPR006162
FBgn0037718	P58IPK	differentially expressed (DE-uncategorized)		-	-	protein kinase inhibitor activity ; GO:0004860 | inferred from sequence or structural similarity with EMBL:U28423 <newline> heat shock protein binding ; GO:0031072 | inferred from electronic annotation with InterPro:IPR001623
FBgn0040512	zetaCOP	not differentially expression (non-DE)	reported as protein secretory-related fro Abrams and Andrews	phagocytosis, engulfment ; GO:0006911 | inferred from mutant phenotype <newline> intracellular protein transport ; GO:0006886 | inferred from electronic annotation with InterPro:IPR000804	COPI vesicle coat ; GO:0030126 | non-traceable author statement <newline> membrane coat ; GO:0030117 | inferred from electronic annotation with InterPro:IPR000804	electron carrier activity ; GO:0009055 | inferred from electronic annotation with InterPro:IPR017927 <newline> protein binding ; GO:0005515 | inferred from electronic annotation with InterPro:IPR000804 <newline> oxidoreductase activity ; GO:0016491 | inferred from electronic annotation with InterPro:IPR017927
FBgn0025725	alpha-coatomer protein	not differentially expression (non-DE)	reported as protein secretory-related through GO terms and also Abrams and Andrews	retrograde vesicle-mediated transport, Golgi to ER ; GO:0006890 | inferred from sequence or structural similarity with SGD_LOCUS:COP1; SGD:S0002304 <newline> vesicle-mediated transport ; GO:0016192 | non-traceable author statement <newline> phagocytosis, engulfment ; GO:0006911 | inferred from mutant phenotype <newline> intracellular protein transport ; GO:0006886 | inferred from electronic annot…	COPI vesicle coat ; GO:0030126 | inferred from sequence or structural similarity with SGD_LOCUS:COP1; SGD:S0002304	protein binding ; GO:0005515 | inferred from electronic annotation with InterPro:IPR006692, InterPro:IPR010714 <newline> structural molecule activity ; GO:0005198 | inferred from electronic annotation with InterPro:IPR006692, InterPro:IPR010714
FBgn0045866	baiser	not differentially expression (non-DE)	protein secretory-related inferred from GO terms	vesicle-mediated transport ; GO:0016192 | inferred from sequence or structural similarity with UniProtKB:P49755 <newline> maternal determination of dorsal/ventral axis, oocyte, germ-line encoded ; GO:0007311 | inferred from mutant phenotype	Golgi stack ; GO:0005795 | inferred from sequence or structural similarity with UniProtKB:P49755	-
FBgn0025724	beta'-coatomer protein	not differentially expression (non-DE)	reported as protein secretory-related through GO terms and also Abrams and Andrews	ER to Golgi vesicle-mediated transport ; GO:0006888 | non-traceable author statement <newline> Golgi vesicle budding ; GO:0048194 | non-traceable author statement <newline> retrograde vesicle-mediated transport, Golgi to ER ; GO:0006890 | non-traceable author statement <newline> intracellular protein transport ; GO:0006886 | inferred from electronic annotation with InterPro:IPR006692 <newline> ve…	COPI vesicle coat ; GO:0030126 | non-traceable author statement <newline> membrane coat ; GO:0030117 | inferred from electronic annotation with InterPro:IPR006692	protein binding ; GO:0005515 | inferred from electronic annotation with InterPro:IPR006692 <newline> structural molecule activity ; GO:0005198 | inferred from electronic annotation with InterPro:IPR006692
FBgn0008635	beta-coatomer protein	not differentially expression (non-DE)	reported as protein secretory-related through GO terms and also Abrams and Andrews	retrograde vesicle-mediated transport, Golgi to ER ; GO:0006890 | inferred from sequence or structural similarity with SGD_LOCUS:SEC26; SGD:S0002646 <newline> phagocytosis, engulfment ; GO:0006911 | inferred from mutant phenotype <newline> intracellular protein transport ; GO:0006886 | inferred from electronic annotation with InterPro:IPR002553, InterPro:IPR011710	Golgi apparatus ; GO:0005794 | inferred from direct assay <newline> COPI vesicle coat ; GO:0030126 | inferred from sequence or structural similarity with SGD_LOCUS:SEC26; SGD:S0002646	protein binding ; GO:0005515 | inferred from electronic annotation with InterPro:IPR002553, InterPro:IPR011710 <newline> structural molecule activity ; GO:0005198 | inferred from electronic annotation with InterPro:IPR011710
FBgn0029709	CHOp24	not differentially expression (non-DE)	reported as protein secretory-related through GO terms and also Abrams and Andrews	transport ; GO:0006810 | inferred from electronic annotation with InterPro:IPR000348	COPI vesicle coat ; GO:0030126 | inferred from sequence or structural similarity with UniProtKB:Q63524 <newline> integral to membrane ; GO:0016021 | inferred from electronic annotation with InterPro:IPR000348	-
FBgn0028969	delta-coatomer protein	not differentially expression (non-DE)	reported as protein secretory-related through GO terms and also Abrams and Andrews	retrograde vesicle-mediated transport, Golgi to ER ; GO:0006890 | inferred from sequence or structural similarity <newline> phagocytosis, engulfment ; GO:0006911 | inferred from mutant phenotype <newline> intracellular protein transport ; GO:0006886 | inferred from electronic annotation with InterPro:IPR008968	COPI vesicle coat ; GO:0030126 | inferred from sequence or structural similarity <newline> clathrin adaptor complex ; GO:0030131 | inferred from electronic annotation with InterPro:IPR008968	protein binding ; GO:0005515 | inferred from electronic annotation with InterPro:IPR008968
FBgn0028968	gamma-coatomer protein	not differentially expression (non-DE)	reported as protein secretory-related through GO terms and also Abrams and Andrews	retrograde vesicle-mediated transport, Golgi to ER ; GO:0006890 | non-traceable author statement <newline> cytokinesis ; GO:0000910 | inferred from mutant phenotype <newline> phagocytosis, engulfment ; GO:0006911 | inferred from mutant phenotype <newline> intracellular protein transport ; GO:0006886 | inferred from electronic annotation with InterPro:IPR002553, InterPro:IPR009028, InterPro:IPR013…	COPI vesicle coat ; GO:0030126 | non-traceable author statement	protein binding ; GO:0005515 | inferred from electronic annotation with InterPro:IPR002553, InterPro:IPR009028, InterPro:IPR013040, InterPro:IPR013041, InterPro:IPR014863, InterPro:IPR015873 <newline> structural molecule activity ; GO:0005198 | inferred from electronic annotation with InterPro:IPR013040, InterPro:IPR014863
FBgn0028327	lethal (1) G0320	not differentially expression (non-DE)	protein secretory-related inferred from GO terms	-	lipid particle ; GO:0005811 | inferred from direct assay <newline> signal recognition particle receptor complex ; GO:0005785 | inferred from sequence or structural similarity with UniProtKB:P16967	signal sequence binding ; GO:0005048 | inferred from sequence or structural similarity with UniProtKB:P16967
FBgn0024509	sec13	not differentially expression (non-DE)	reported as protein secretory-related fro Abrams and Andrews	larval chitin-based cuticle development ; GO:0008363 | inferred from mutant phenotype <newline> chitin-based larval cuticle pattern formation ; GO:0035293 | inferred from mutant phenotype <newline> membrane budding ; GO:0006900 | inferred from sequence or structural similarity with SGD_LOCUS:SEC13; SGD:S0004198	-	-
FBgn0033339	sec31	not differentially expression (non-DE)	reported as protein secretory-related fro Abrams and Andrews	-	ER to Golgi transport vesicle ; GO:0030134 | traceable author statement <newline> Golgi stack ; GO:0005795 | inferred from direct assay <newline> endoplasmic reticulum ; GO:0005783 | inferred from direct assay <newline> synaptic vesicle ; GO:0008021 | inferred from sequence or structural similarity with EMBL:AF034582	-
FBgn0026567	Spase 18/21-subunit	not differentially expression (non-DE)	reported as protein secretory-related through GO terms and also Abrams and Andrews	signal peptide processing ; GO:0006465 | inferred from sequence or structural similarity with EMBL:AF108945 <newline> proteolysis ; GO:0006508 | inferred from electronic annotation with InterPro:IPR000223, InterPro:IPR001733	signal peptidase complex ; GO:0005787 | inferred from sequence or structural similarity with EMBL:AF108945	peptidase activity ; GO:0008233 | inferred from sequence or structural similarity with EMBL:AF108945 <newline> serine-type peptidase activity ; GO:0008236 | inferred from electronic annotation with InterPro:IPR000223
FBgn0035947	Srp68	not differentially expression (non-DE)	reported as protein secretory-related through GO terms and also Abrams and Andrews	SRP-dependent cotranslational protein targeting to membrane ; GO:0006614 | inferred from sequence or structural similarity with EMBL:X53744; protein_id:CAA37773	signal recognition particle, endoplasmic reticulum targeting ; GO:0005786 | inferred from sequence or structural similarity with EMBL:X53744; protein_id:CAA37773	7S RNA binding ; GO:0008312 | inferred from sequence or structural similarity with EMBL:X53744; protein_id:CAA37773 <newline> mRNA binding ; GO:0003729 | inferred from sequence or structural similarity
FBgn0037182	CG6838	not differentially expression (non-DE)	related to ARF proteins, which are assoicated with protein secretion	regulation of ARF GTPase activity ; GO:0032312 | inferred from electronic annotation with InterPro:IPR001164	-	ARF GTPase activator activity ; GO:0008060 | inferred from sequence or structural similarity with SGD_LOCUS:GLO3; SGD:S0000924 <newline> zinc ion binding ; GO:0008270 | inferred from electronic annotation with InterPro:IPR001164
FBgn0039562	Glycoprotein 93	not differentially expression (non-DE)	has been located to the ER through GO terms	protein folding ; GO:0006457 | inferred from sequence or structural similarity with SGD_LOCUS:HSC82; SGD:S0004798	lipid particle ; GO:0005811 | inferred from direct assay <newline> endoplasmic reticulum ; GO:0005783 | inferred from electronic annotation with InterPro:IPR000886	unfolded protein binding ; GO:0051082 | inferred from sequence or structural similarity with SGD_LOCUS:HSC82; SGD:S0004798 <newline> ATP binding ; GO:0005524 | inferred from electronic annotation with InterPro:IPR003594
FBgn0029688	lava lamp	not differentially expression (non-DE)	Involved in the Golgi aparatus through GO terms	cellularization ; GO:0007349 | inferred from mutant phenotype <newline> establishment of Golgi localization ; GO:0051683 | inferred from mutant phenotype <newline> negative regulation of dendrite morphogenesis ; GO:0050774 | inferred from mutant phenotype	Golgi apparatus ; GO:0005794 | inferred from direct assay <newline> cell cortex ; GO:0005938 | inferred from direct assay	actin binding ; GO:0003779 | inferred from direct assay <newline> microtubule binding ; GO:0008017 | inferred from direct assay <newline> protein binding ; GO:0005515 | inferred from physical interaction with CLIP-190 <newline> spectrin binding ; GO:0030507 | traceable author statement
FBgn0002022	Catecholamines up	not differentially expression (non-DE)	is transport-related and integral to the membrane through GO terms	ovarian nurse cell to oocyte transport ; GO:0007300 | inferred from mutant phenotype <newline> regulation of catecholamine metabolic process ; GO:0042069 | inferred from mutant phenotype <newline> metal ion transport ; GO:0030001 | inferred from electronic annotation with InterPro:IPR003689	integral to plasma membrane ; GO:0005887 | non-traceable author statement <newline> membrane ; GO:0016020 | inferred from electronic annotation with InterPro:IPR003689	metal ion transmembrane transporter activity ; GO:0046873 | inferred from electronic annotation with InterPro:IPR003689
FBgn0030007	CG2263	not differentially expression (non-DE)		phenylalanyl-tRNA aminoacylation ; GO:0006432 | inferred from electronic annotation with InterPro:IPR002319, InterPro:IPR004529	cytoplasm ; GO:0005737 | non-traceable author statement <newline> phenylalanine-tRNA ligase complex ; GO:0009328 | non-traceable author statement	phenylalanine-tRNA ligase activity ; GO:0004826 | non-traceable author statement <newline> ATP binding ; GO:0005524 | inferred from electronic annotation with InterPro:IPR002319, InterPro:IPR004529, InterPro:IPR006195
FBgn0039450	CG5484	not differentially expression (non-DE)		-	-	-
FBgn0036745	CG7484	not differentially expression (non-DE)		cell redox homeostasis ; GO:0045454 | inferred from sequence or structural similarity with MGD:Sep15; MGI:MGI:1927947	-	disulfide oxidoreductase activity ; GO:0015036 | inferred from direct assay
FBgn0033906	CG8331	not differentially expression (non-DE)		-	-	-
FBgn0032880	CG9318	not differentially expression (non-DE)		-	integral to membrane ; GO:0016021 | inferred from electronic annotation with InterPro:IPR004240	-
FBgn0027835	Dodeca-satellite-binding protein 1	not differentially expression (non-DE)		chromosome condensation ; GO:0030261 | inferred from mutant phenotype <newline> chromosome segregation ; GO:0007059 | inferred from mutant phenotype <newline> heterochromatin formation ; GO:0031507 | inferred from direct assay <newline> positive regulation of translation ; GO:0045727 | inferred from direct assay	lipid particle ; GO:0005811 | inferred from direct assay <newline> heterochromatin ; GO:0000792 | inferred from direct assay <newline> nucleus ; GO:0005634 | inferred from direct assay <newline> polytene chromosome chromocenter ; GO:0005701 | inferred from direct assay <newline> ribonucleoprotein complex ; GO:0030529 | inferred from direct assay	single-stranded DNA binding ; GO:0003697 | inferred from direct assay <newline> satellite DNA binding ; GO:0003696 | inferred from direct assay <newline> mRNA 3'-UTR binding ; GO:0003730 | inferred from direct assay
FBgn0028419	Kruppel homolog 2	not differentially expression (non-DE)		-	integral to membrane ; GO:0016021 | non-traceable author statement	-
FBgn0032904	Microsomal triacylglycerol transfer protein	not differentially expression (non-DE)		triacylglycerol metabolic process ; GO:0006641 | inferred from sequence or structural similarity with MGD:Mttp; MGI:MGI:106926 <newline> lipid transport ; GO:0006869 | inferred from electronic annotation with InterPro:IPR001747, InterPro:IPR011030, InterPro:IPR015816, InterPro:IPR015819	lipid particle ; GO:0005811 | inferred from direct assay	triglyceride binding ; GO:0017129 | inferred from sequence or structural similarity with UniProtKB:O08601 <newline> phosphatidylcholine transmembrane transporter activity ; GO:0008525 | inferred from direct assay <newline> DNA binding ; GO:0003677 | inferred from electronic annotation with InterPro:IPR001005
FBgn0003053	pebbled	not differentially expression (non-DE)		terminal region determination ; GO:0007362 | inferred from genetic interaction with tor <newline> torso signaling pathway ; GO:0008293 | inferred from genetic interaction with tor <newline> amnioserosa maintenance ; GO:0046665 | inferred from mutant phenotype <newline> germ-band shortening ; GO:0007390 | inferred from mutant phenotype <newline> head involution ; GO:0008258 | non-traceable author …	nucleus ; GO:0005634 | inferred from sequence or structural similarity with EMBL:AF013754	transcription factor activity ; GO:0003700 | inferred from sequence or structural similarity with EMBL:AF013754 <newline> zinc ion binding ; GO:0008270 | inferred from electronic annotation with InterPro:IPR007087, InterPro:IPR015880
